# Supplementary material for: In Search of a Universal Method: A Comparative Survey of Bottom-Up Proteomics Sample Preparation Methods
Source: J Proteome Res. 2022 Aug 25;21(10):2397–411. doi: 10.1021/acs.jproteome.2c00265 (PMC9552232; doi:10.1021/acs.jproteome.2c00265)
Supplement: Supplementary file 5 — pr2c00265_si_005.zip [file pr2c00265_si_005.zip]

Archive with 27 entries (19 files):
- Supplemental_Material_Scripts/
- Supplemental_Material_Scripts/Batch_Bridging/
- Supplemental_Material_Scripts/Batch_Bridging/.Rhistory
- Supplemental_Material_Scripts/Batch_Bridging/corrected.pdf
- Supplemental_Material_Scripts/Batch_Bridging/overview.pdf
- Supplemental_Material_Scripts/Batch_Bridging/R_code_peptides_analysis.R
- Supplemental_Material_Scripts/Batch_Bridging/R_code_proteinGroups_analysis.R
- Supplemental_Material_Scripts/Cassiopeia_Output/
- Supplemental_Material_Scripts/Cassiopeia_Output/Cassiopeia_LFQ_07052021.pdf
- Supplemental_Material_Scripts/Enrichment_Analysis/
- Supplemental_Material_Scripts/Enrichment_Analysis/.Rhistory
- Supplemental_Material_Scripts/Enrichment_Analysis/edited_merged_proteingroups_07052021.txt
- Supplemental_Material_Scripts/Enrichment_Analysis/R_code_enrichment_testing.Rmd
- Supplemental_Material_Scripts/Linear_Model/
- Supplemental_Material_Scripts/Linear_Model/.Rhistory
- Supplemental_Material_Scripts/Linear_Model/Linear_model.R
- Supplemental_Material_Scripts/Linear_Model/Lm_input_data.xlsx
- Supplemental_Material_Scripts/Mapping_Protein_Features_LFQ/
- Supplemental_Material_Scripts/Mapping_Protein_Features_LFQ/.ipynb_checkpoints/
- Supplemental_Material_Scripts/Mapping_Protein_Features_LFQ/.ipynb_checkpoints/guide_to_MSSamplePreparation-checkpoint-checkpoint.ipynb
- Supplemental_Material_Scripts/Mapping_Protein_Features_LFQ/.Rhistory
- Supplemental_Material_Scripts/Mapping_Protein_Features_LFQ/guide_to_MSSamplePreparation-checkpoint.ipynb
- Supplemental_Material_Scripts/Mapping_Protein_Features_LFQ/lfq_data_mapped_ptm_compartment_pathways_copies_d2p2_complex_physic_struct_TM_aggr.tsv
- Supplemental_Material_Scripts/Mapping_Protein_Features_LFQ/Matrix_Export_proteinGroups_(2020_11_13 19_25_46 UTC).txt
- Supplemental_Material_Scripts/Mapping_Protein_Features_LFQ/R_code_mapping_annotated_metadata.R
- Supplemental_Material_Scripts/PTXQC_Output/
- Supplemental_Material_Scripts/PTXQC_Output/report_v1.0.5_combined.html
