# Supplementary material for: In Search of a Universal Method: A Comparative Survey of Bottom-Up Proteomics Sample Preparation Methods
Source: J Proteome Res. 2022 Aug 25;21(10):2397–411. doi: 10.1021/acs.jproteome.2c00265 (PMC9552232; doi:10.1021/acs.jproteome.2c00265)
Supplement: Supplementary file 5 — pr2c00265_si_005.zip [file pr2c00265_si_005.zip › Supplemental_Material_Scripts/Batch_Bridging/R_code_proteinGroups_analysis.R]

## Analysis of MaxQuant's proteingroups.txt


## Load required Packages ----------------------------------------------------------
library(car)
library(ggplot2)
library(jtools)


## 1) Read in data and get overview ------------------------------------------------

## Set wd and read in data 
df_prot <- read.delim(file="proteinGroups.txt", header=TRUE, stringsAsFactors = FALSE, sep="\t", check.names = FALSE)
colnames(df_prot)


## Filter out rows (CONs, reverse hits, only identified by site) 
df_prot <- df_prot[!df_prot$`Potential contaminant`=="+",]
df_prot <- df_prot[!df_prot$Reverse=="+",]
df_prot <- df_prot[!df_prot$`Only identified by site`  =="+",]


## Get colummn positions of "identification type", then select those columns (these columns store # of IDs per sample)
bool_ident_type <- grepl(colnames(df_prot), pattern="Identification type")
sum(bool_ident_type)
m_identification_type <- as.matrix(df_prot[,bool_ident_type])
head(m_identification_type)


## Get overview of this identification-type matrix 
par(mar=c(7,5,4,3))
barplot(table(m_identification_type))


## Generate table-matrix (apply function table() to each column of identification-type matrix)
table_matrix <- apply(m_identification_type, MARGIN = 2, FUN=table)
rownames(table_matrix)
table_matrix <- table_matrix[order(rowSums(table_matrix, na.rm=TRUE), decreasing=TRUE),]
table_matrix


## Adjust for incorrect naming of samples: EP-UREA is EP-GH, SDC is SP3 
long_names <- colnames(table_matrix)
long_names
ep_urea_bool <- grepl(long_names, pattern="EP-UREA")
ep_urea_names <- long_names[ep_urea_bool]
new_ep_urea_names <- sub(ep_urea_names, pattern="UREA", replacement = "GH")
new_ep_urea_names
long_names[ep_urea_bool] <- new_ep_urea_names
spc_bool <- grepl(long_names, pattern="SPC")
sum(spc_bool)
spc_names <- long_names[spc_bool]
new_spc_names <- sub(spc_names, pattern="SPC", replacement="SP3")
new_spc_names
long_names[spc_bool] <- new_spc_names
colnames(table_matrix) <- long_names


## Extract sample group names
samplenames <- substring(long_names, first= regexpr(long_names, pattern= "type")+4, last=1000)
samplenames
groups <- substring(samplenames, first=regexpr(samplenames, pattern="_") + 1, last=1000)
groups
table(groups)
groups[groups== "iST1"] <-  "iST"     # correct for inconsistent naming
table(groups)
colnames(table_matrix) <- samplenames
colnames(table_matrix)


# Plot table_matrix as barplots
barplot(table_matrix[,order(as.numeric(as.factor(groups)))], las=2, cex.names=0.7, col=c("green","blue","grey"))
barplot(table_matrix[1,order(as.numeric(as.factor(groups)))], las=2, cex.names=0.7, col=c("green"))  # by MS/MS
barplot(table_matrix[2,order(as.numeric(as.factor(groups)))], las=2, cex.names=0.7, col=c("blue"))   # by matching


## 2) Analysis of in-solution (insol) samples  ----------------------------------------

## Overview of relevant variables
table_matrix
groups


## Get insol-index (including speed-samples) 
bool_insol_wo_speed <- grepl(groups, pattern="[-]")
sum(bool_insol_wo_speed)
bool_speed <- grepl(groups, pattern="SPEED")
bool_insol <- bool_insol_wo_speed | bool_speed
ind_insol <- which(bool_insol)
length(ind_insol)


## Select all insol samples from table_matrix 
table_matrix_insol <- table_matrix[,ind_insol]
groups_insol <- groups[ind_insol]
groups_insol
cbind(colnames(table_matrix_insol),groups_insol)  # overview of group and sample names


## Create relevant variables for plotting and analysis; create dataframe
table_matrix_insol
bymsms_insol <- table_matrix_insol["By MS/MS",]
bymsms_insol
batch_insol <- as.factor(rep(1:3, each=10))
batch_insol
buffer_insol <- substring(groups_insol, first= regexpr(groups_insol, pattern="[-]") + 1, last=1000)
buffer_insol
table(buffer_insol)
buffer_insol[buffer_insol == "SPEED"] <- "TFA"  
table(buffer_insol)
buffer_insol <- factor(buffer_insol)
buffer_insol
table(buffer_insol)
precip_insol <- substring(groups_insol, first=1,  last = regexpr(groups_insol, pattern="[-]") -1)
precip_insol
precip_insol[precip_insol == ""] <- "LYS"
precip_insol <- factor(precip_insol)
precip_insol
table(precip_insol)
insol_df <- data.frame(bymsms_insol=bymsms_insol, groups_insol=groups_insol, batch_insol=batch_insol, buffer_insol=buffer_insol, precip_insol=precip_insol)


## Create linear model 
lm_insol_buffer <- lm(bymsms_insol ~   batch_insol + precip_insol + buffer_insol  , data=insol_df)


## Check if residuals are more or less normal, and if model matrix has full column rank to ensure unique solution
qqnorm(lm_insol_buffer$residuals)
qqline(lm_insol_buffer$residuals, col = "steelblue", lwd = 2)
shapiro.test(lm_insol_buffer$residuals)   # null hypothesis cannot be rejected, errors are more or less normally distributed - which is requirement for ANOVA/linear models
?shapiro.test
det(t(model.matrix(lm_insol_buffer)) %*% model.matrix(lm_insol_buffer)) # check if X^t*X matrix is invertible to ensure well-defined solution by calculating determinant


## F-testing via ANOVA 
Anova(lm_insol_buffer, data=insol_df, type=3)    # allows for type 3 sum of squares
anova(lm_insol_buffer)                           # only allows for type 1 sum of squares


## t-testing
summary(lm_insol_buffer)


## Example of classical F-test of restricted vs full model (always corresponds to the type3 sum of squares ANOVA in case of an unbalanced design):
coef(lm_insol_buffer)
K1 <- diag(length(coef(lm_insol_buffer)))[-(1:6),]
K1
lht(lm_insol_buffer, K1)  


## ggplotting overall number of identifications ("bymsms")
ggplot(data=insol_df) +
  geom_point(aes(groups_insol, bymsms_insol, col=groups_insol)) +
  coord_cartesian(ylim=c(0,50000))


## ggplotting batch effects
ggplot(data=insol_df) +
  geom_point(aes(groups_insol, bymsms_insol)) +
  geom_line(aes(groups_insol, bymsms_insol, group=batch_insol, col=batch_insol))


## Effect plots (assuming no interaction effects)
effect_plot(lm_insol_buffer,pred = buffer_insol, plot.points = TRUE, jitter=0.1, partial.residuals = TRUE, colors=c("#084594","#74a9cf","#0570b0","#d0d1e6"))
effect_plot(lm_insol_buffer,pred = precip_insol, plot.points = TRUE, jitter=0.1, partial.residuals = TRUE, colour= groups_insol, colors=c("#993404","#fed976","#fe9929","#fc4e2a"))
effect_plot(lm_insol_buffer,pred = batch_insol, plot.points = TRUE, jitter=0.1, partial.residuals = TRUE, colour= groups_insol)
# note: partial.residuals=TRUE: does not plot the actual values but plots the values corrected for the estimated effects of the other variables


## 3) Analysis of kit samples  --------------------------------------------------------

## Overview of relevant variables
table_matrix
groups


## Get kit index
table_matrix_kit <- table_matrix[,bool_kit]
table_matrix_kit
groups_kit <- groups[bool_kit]
cbind(colnames(table_matrix_kit), groups_kit)


## Discard ref_LysUREA sample, Select all kit samples from table_matrix 
table_matrix_kit <- table_matrix_kit[,-ncol(table_matrix_kit)]
groups_kit <- groups_kit[-length(groups_kit)]
table(groups_kit)
cbind(colnames(table_matrix_kit), groups_kit)


## Create relevant variables for plotting and analysis; create dataframe
batch_kit <- factor(substring(colnames(table_matrix_kit), first=2, last=regexpr(colnames(table_matrix_kit), pattern="[1-9]")-1))
batch_kit
bymsms_kit <- table_matrix_kit["By MS/MS",]
kit_df <- data.frame(bymsms_kit=bymsms_kit, groups_kit=groups_kit, batch_kit=batch_kit)
kit_df


## Create linear model
lm_kit <- lm(bymsms_kit~ groups_kit + batch_kit ,data=kit_df)


## Check if residuals are more or less normal, and if model matrix has full column rank to ensure unique solution
qqnorm(lm_kit$residuals)
qqline(lm_kit$residuals, col = "steelblue", lwd = 2)
shapiro.test(lm_kit$residuals)   # null hypothesis cannot be rejected, errors are more or less normally distributed - which is a requirement for ANOVA/linear models
det(t(model.matrix(lm_kit)) %*% model.matrix(lm_kit)) # check if X^t*X matrix is invertible to ensure well-defined solution by calculating determinant


## F-testing via ANOVA type 3 sum of squares (for overall differences between groups)
Anova(lm_kit, data=insol_df, type=3)    # allows for type 3 sum of squares


## t-testing
summary(lm_kit)


## ggplotting overall number of identifications ("bymsms")
ggplot(data=kit_df) +
  geom_point(aes(groups_kit, bymsms_kit, col=groups_kit)) +
  coord_cartesian(ylim=c(0,50000))


## ggplotting batch effects
ggplot(data=kit_df) +
  geom_point(aes(groups_kit, bymsms_kit)) +
  geom_line(aes(groups_kit, bymsms_kit, group=batch_kit, col=batch_kit))


## 4) "Bridge" in-solution and kit samples  -------------------------------------------

# note: to make in-solution and kit samples comparable (as they were measured on different time points), we 
# performed redundant measurements of 3 samples per category on the same machine on the same day. These samples were:
# all 3 samples of group APC-SDC (in-solution); all 3 samples of group EASY (kit). 

## Read in peptide table of bridge sample measurements
df_prot_bridge <- read.delim(file="ENTER PATH/proteinGroups.txt", header=TRUE, stringsAsFactors = FALSE, sep="\t", check.names = FALSE)


## Filter out rows (CONs, reverse hits, only identified by site) 
df_prot_bridge <- df_prot_bridge[!df_prot_bridge$`Potential contaminant`=="+",]
df_prot_bridge <- df_prot_bridge[!df_prot_bridge$Reverse=="+",]
df_prot_bridge <- df_prot_bridge[!df_prot_bridge$`Only identified by site`  =="+",]


## Get column positions of "identification type", then select those columns (these columns store # of IDs per sample)
bool_ident_type_bridge <- grepl(colnames(df_prot_bridge), pattern="Identification type")
sum(bool_ident_type_bridge)
m_identification_type_bridge <- as.matrix(df_prot_bridge[,bool_ident_type_bridge])
head(m_identification_type_bridge)


## Generate table-matrix (apply function table() to each column of identification-type matrix)
table_matrix_bridge <- apply(m_identification_type_bridge, MARGIN = 2, FUN=table)
rownames(table_matrix_bridge)
table_matrix_bridge <- table_matrix_bridge[order(rowSums(table_matrix_bridge, na.rm=TRUE), decreasing=TRUE),]
table_matrix_bridge


## Plot the number of IDs for each of the two groups
table_matrix_bridge
plot(y=table_matrix_bridge[1,], x=as.numeric(as.factor(rep(c("ACP-SDC","EASY"), each=3))), ylim=c(0,5000), xaxt="n", xlab="", xlim=c(0.5,2.5), pch=16, col=rep(c("blue","red"), each=3), cex=0.8, ylab="bymsms", main="nr IDs of bridge measurements")
axis(side=1, at=c(1,2), labels=c("APC-SDC","EASY"), las=2, cex.axis=0.8)


## Extract number of IDs ("by msms") for bridge measurements as well as for main measurements
bymsms_bridge <- table_matrix_bridge["By MS/MS",]
bymsms_all <- table_matrix["By MS/MS",]
bymsms_bridge
bymsms_all


## Calculate relative_change_bridge_factor calculated as: [median("ACP-SDC"-bridgesamples) - median("EASY"-bridgesamples)]/median("EASY"-bridgesamples)). Then calculate corrected median of APC-SDC.
median_acpsdc_bridge <- median(bymsms_bridge[1:3])
median_easy_bridge <- median(bymsms_bridge[4:6])
relative_change_bridge_factor <- (median_acpsdc_bridge - median_easy_bridge)/median_easy_bridge
relative_change_bridge_factor
relative_change_bridge_factor*100   # just 1.1 % percentage difference, acp-sdc is 1.1% higher than easy (in median)
corrected_median_acpsdc <- median(bymsms_all[groups=="EASY"]) + median(bymsms_all[groups=="EASY"])*relative_change_bridge_factor


## Calculate relative change of all insol-group medians to ACP-SDC median in main measurements. Use this to calculate corrected medians of all insol-samples by using corrected_median_acpsdc as reference
bymsms_insol
groups_insol
median_insol_groups <- tapply(bymsms_insol, FUN=median, INDEX= groups_insol)
median_insol_groups
median_acpsdc <- median_insol_groups["ACP-SDC"]
relative_change_insol_to_acpsdc <- (median_insol_groups - median_acpsdc)/median_acpsdc
relative_change_insol_to_acpsdc
corrected_medians_insol <- corrected_median_acpsdc + corrected_median_acpsdc*relative_change_insol_to_acpsdc
corrected_medians_insol


## Calculate the constant for each insol group that needs to be substracted from the original insol data to achieve corrected datapoints (adapted to kit-sample machine performance) 
constants_for_insol_correction <- median_insol_groups - corrected_medians_insol
constants_for_insol_correction
bymsms_insol_corrected <- bymsms_insol  # initialize vector of corrected bymsms values
for (i in unique(groups_insol)){
  bymsms_insol_corrected[groups_insol == i] <- bymsms_insol[groups_insol == i] -  constants_for_insol_correction[i]
}
bymsms_insol_corrected
bymsms_insol


# Check if it worked:
tapply(bymsms_insol_corrected, FUN=median, INDEX=groups_insol)
tapply(bymsms_insol_corrected, FUN=median, INDEX=groups_insol)["ACP-SDC"] == corrected_median_acpsdc
bymsms_all
bymsms_kit


# Create new combined vector for plotting, then create new dataframe for plotting
bymsms_corrected <- as.numeric(round(c(bymsms_insol_corrected, bymsms_kit), digits=2))
all_df <- data.frame(bymsms=bymsms_corrected,groups=groups[-which(groups=="LysUREA_11")])
all_df$batch <- factor(c(as.character(insol_df$batch_insol),as.character(kit_df$batch_kit)))
all_df$insol <- bool_insol[-which(groups=="LysUREA_11")]


# Plotting of number of IDs for combined insol and kit samples 
ggplot(data=all_df) +
  geom_point(aes(reorder(groups, -insol), bymsms, col=groups)) +
  coord_cartesian(ylim=c(0,5000))


# Overall ANOVA
lm_all <- lm(data=all_df, formula= bymsms~ groups )
Anova(lm_all, data=all_df, type=3)  
