# Supplementary material for: In Search of a Universal Method: A Comparative Survey of Bottom-Up Proteomics Sample Preparation Methods
Source: J Proteome Res. 2022 Aug 25;21(10):2397–411. doi: 10.1021/acs.jproteome.2c00265 (PMC9552232; doi:10.1021/acs.jproteome.2c00265)
Supplement: Supplementary file 5 — pr2c00265_si_005.zip [file pr2c00265_si_005.zip › Supplemental_Material_Scripts/Enrichment_Analysis/edited_merged_proteingroups_07052021.txt]

Protein.IDs	Protein.names	Gene.names	Fasta.headers	Number.of.proteins	Peptides	Razor...unique.peptides	Unique.peptides	Sequence.coverage....	Mol..weight..kDa.	Q.value	Score	Potential.contaminant	Only.identified.by.site	Valid.Values.Filter..removed.	Intensity	Intensity.01_LYS.UREA	Intensity.02_LYS.GH	Intensity.03_LYS.SDC	Intensity.04_CMP.UREA	Intensity.05_CMP.GH	Intensity.06_CMP.SDC	Intensity.07_ACP.UREA	Intensity.08_EP.GH	Intensity.09_ACP.SDC	Intensity.10_SPEED	Intensity.11_LYS.UREA	Intensity.12_LYS.GH	Intensity.13_LYS.SDC	Intensity.14_CMP.UREA	Intensity.15_CMP.GH	Intensity.16_CMP.SDC	Intensity.17_ACP.UREA	Intensity.18_EP.GH	Intensity.19_ACP.SDC	Intensity.20_SPEED	Intensity.21_LYS.UREA	Intensity.22_LYS.GH	Intensity.23_LYS.SDC	Intensity.24_CMP.UREA	Intensity.25_CMP.GH	Intensity.26_CMP.SDC	Intensity.27_ACP.UREA	Intensity.28_EP.GH	Intensity.29_ACP.SDC	Intensity.30_SPEED	Intensity.A1_iST1	Intensity.A2_FASP	Intensity.A3_SP3	Intensity.A4_SP3_SDC
A0A1B0GUL7	Protein kinase domain-containing protein	ENSG00000230626	tr|A0A1B0GUL7|A0A1B0GUL7_HUMAN Protein kinase domain-containing protein OS=Homo sapiens (Human) OX=9606 GN=ENSG00000230626 PE=1 SV=1	1	16	1	1	31.6	45.208	0	16.91			+	25.37630189	NA	NA	NA	NA	NA	NA	NA	NA	NA	NA	NA	NA	NA	NA	NA	NA	NA	NA	NA	NA	NA	NA	NA	NA	NA	NA	NA	NA	NA	NA	22.78196797	NA	NA	NA
A0A2R8Y4L2	Heterogeneous nuclear ribonucleoprotein A1 pseudogene 48	HNRNPA1P48	tr|A0A2R8Y4L2|A0A2R8Y4L2_HUMAN Heterogeneous nuclear ribonucleoprotein A1 pseudogene 48 OS=Homo sapiens (Human) OX=9606 GN=HNRNPA1P48 PE=1 SV=1	1	24	1	1	68.7	29.173	0	36.735			+	31.71468959	24.15784588	25.68715054	25.55716053	26.75353384	24.39610615	25.57091651	25.70171045	24.82070135	25.97936867	26.36916253	25.89453396	25.18146895	26.72364303	25.76367375	26.28883905	27.06661086	26.5234873	24.58319435	26.40990946	26.82298776	25.66486867	24.41763931	27.13721522	26.4385703	24.84962081	25.9052028	26.41391673	24.73722217	25.94172179	25.72842585	26.49446731	25.68666979	25.00693005	25.31827607
A0AV96	RNA-binding protein 47	RBM47	sp|A0AV96|RBM47_HUMAN RNA-binding protein 47 OS=Homo sapiens (Human) OX=9606 GN=RBM47 PE=1 SV=2	1	16	16	15	39.1	64.098	0	50.348				32.49304746	27.0986856	25.67319734	27.12376273	27.25835756	25.76918389	27.29666616	27.94246028	25.80326439	27.16278975	26.65212066	26.35038256	25.82391102	27.66397346	27.25880682	25.35016333	27.97558011	27.39231113	26.0482868	27.26570775	26.4542521	26.57542476	25.97257056	27.23407041	26.95803668	25.90345695	26.86596712	27.14004681	25.84201343	26.93629466	26.34980913	26.12754603	27.48515947	26.60893586	26.19187656
A0AVT1	Ubiquitin-like modifier-activating enzyme 6	UBA6	sp|A0AVT1|UBA6_HUMAN Ubiquitin-like modifier-activating enzyme 6 OS=Homo sapiens (Human) OX=9606 GN=UBA6 PE=1 SV=1	1	36	36	36	45.3	117.97	0	52.165				33.51465134	27.92348717	26.50315437	27.76382568	27.90758845	26.71999328	28.59331104	28.88962822	26.45011944	28.06224209	26.9432431	27.7389879	26.92195622	28.76154494	28.60233103	26.95726184	29.03396425	28.39202447	26.40182884	28.45010371	27.07785721	27.51156326	26.29736607	28.26279904	28.1199596	26.28926132	28.47161909	28.86920721	26.17062285	28.11043257	27.24081753	27.78487812	28.21001803	27.72370812	28.16557164
A0FGR8	Extended synaptotagmin-2	ESYT2	sp|A0FGR8|ESYT2_HUMAN Extended synaptotagmin-2 OS=Homo sapiens (Human) OX=9606 GN=ESYT2 PE=1 SV=1	1	26	26	26	38.7	102.36	0	127.61				33.51840836	27.89948646	26.47142529	28.42790308	28.13863171	26.642375	28.3815013	28.68056642	26.39556695	28.40823378	27.19272324	27.8957939	26.85352849	28.95789835	28.56590772	26.45738689	28.74794428	28.28475951	26.52157169	28.52047056	27.40738305	27.58441354	25.6434764	28.55691213	28.20652904	26.01958292	28.74893601	28.70701424	26.57516505	28.14262945	26.82602258	27.63367198	28.24159052	27.57520834	27.69424958
A0JLT2	Mediator of RNA polymerase II transcription subunit 19	MED19	sp|A0JLT2|MED19_HUMAN Mediator of RNA polymerase II transcription subunit 19 OS=Homo sapiens (Human) OX=9606 GN=MED19 PE=1 SV=2	1	4	4	4	35.2	26.273	0	17.873				29.73716736	22.82847975	23.03778287	23.89476523	24.1271524	23.44202419	23.71847853	25.51282942	22.89094926	24.33932919	24.84895258	23.59366011	24.27476317	25.28249008	24.98141712	21.13946142	25.06118131	25.12036509	21.88158899	24.79689356	24.65397995	23.9129646	22.05215276	24.59491319	24.38106392	22.12757751	24.60602922	25.40486844	23.66383777	23.95704038	24.09563074	23.4349173	23.60365441	22.91014862	24.15692063
A0MZ66	Shootin-1	SHTN1	sp|A0MZ66|SHOT1_HUMAN Shootin-1 OS=Homo sapiens (Human) OX=9606 GN=SHTN1 PE=1 SV=4	1	35	35	35	53.4	71.639	0	176.68				34.11194397	28.44644039	28.20149003	28.65795705	28.55997765	28.19032302	28.99167001	29.18101391	28.23214993	28.68378194	28.67006621	28.28916456	28.2928983	29.08529792	28.80476657	28.50396564	29.16494858	28.90664269	28.16729563	29.01459574	28.74030756	28.05770514	27.75334255	28.75123675	28.4221387	28.13980293	28.73573187	29.24299903	28.01398377	28.60257881	28.54130137	28.55840921	28.37480223	27.97366566	28.24318067
A0PJW6	Transmembrane protein 223	TMEM223	sp|A0PJW6|TM223_HUMAN Transmembrane protein 223 OS=Homo sapiens (Human) OX=9606 GN=TMEM223 PE=1 SV=1	1	1	1	1	5	22.049	0.002129	2.6659			+	26.77931499	23.20426366	NA	NA	NA	NA	NA	NA	22.66713407	NA	NA	23.6907244	NA	NA	NA	NA	NA	NA	NA	NA	NA	23.25925593	NA	23.68688347	NA	NA	23.83286993	NA	NA	NA	NA	22.96328135	NA	NA	NA
A1L0T0	Acetolactate synthase-like protein	ILVBL	sp|A1L0T0|ILVBL_HUMAN Acetolactate synthase-like protein OS=Homo sapiens (Human) OX=9606 GN=ILVBL PE=1 SV=2	1	15	15	15	32.4	67.867	0	113.07				32.28234204	26.0142073	26.83098592	26.72390338	26.88611388	25.86827717	27.12730986	27.54671999	25.86043629	26.7182956	26.2514213	27.14014435	26.42395056	27.48362281	27.32525933	26.65621884	27.62519491	26.93517081	25.91934419	26.97814694	26.204842	25.57758718	26.09319429	27.03117938	26.90747384	25.72333056	27.18110872	27.6293007	26.08082793	26.83737674	25.93876407	27.104696	26.9392126	25.93125295	26.01769418
A1X283;Q5TCZ1	SH3 and PX domain-containing protein 2B	SH3PXD2B	sp|A1X283|SPD2B_HUMAN SH3 and PX domain-containing protein 2B OS=Homo sapiens (Human) OX=9606 GN=SH3PXD2B PE=1 SV=3	2	7	7	7	15.4	101.58	0	9.9145				30.83371754	25.11215407	24.35810171	24.73995362	24.63062041	25.23618912	24.99558913	25.68354102	25.59383105	24.60478576	25.89119964	25.2662441	24.4452488	25.86858333	25.88196699	25.35215203	24.98754507	26.09099593	25.25699096	23.33429075	26.3913936	25.29523028	24.47171986	25.54371462	24.33394968	24.18366627	24.77489924	25.79946503	24.02132093	25.25277514	25.91857102	24.99014483	25.89534322	24.02901082	25.12447286
A2RTX5	Threonine--tRNA ligase 2, cytoplasmic	TARS3	sp|A2RTX5|SYTC2_HUMAN Threonine--tRNA ligase 2, cytoplasmic OS=Homo sapiens (Human) OX=9606 GN=TARS3 PE=1 SV=1	1	9	2	2	11.1	92.644	0.0073215	1.9133			+	26.44036165	20.44111241	NA	22.212228	NA	NA	22.9252067	NA	22.04353466	21.77623542	21.56267285	20.17035543	NA	NA	21.78763797	NA	21.18362084	22.38734949	NA	NA	21.78883301	NA	NA	22.54561874	NA	22.17093606	NA	NA	NA	NA	NA	NA	NA	NA	NA
A3KMH1	von Willebrand factor A domain-containing protein 8	VWA8	sp|A3KMH1|VWA8_HUMAN von Willebrand factor A domain-containing protein 8 OS=Homo sapiens (Human) OX=9606 GN=VWA8 PE=1 SV=2	1	21	21	21	14.5	214.82	0	44.933				31.83616556	25.76425609	25.03879611	26.71659593	26.5341561	24.61532116	26.85993889	26.97541611	25.03825189	26.42279636	26.40230064	25.91586169	26.34463793	26.63588725	26.51690672	25.29932402	26.42694395	26.87244005	25.70935647	26.59405893	25.88739281	25.73845969	24.62343769	26.67989562	26.02662796	24.87464597	26.45225796	26.41256067	24.55748193	25.52575879	25.54816152	26.33943114	26.8046435	26.48557409	26.58060913
A3KN83;Q9Y2G9	Protein strawberry notch homolog 1	SBNO1	sp|A3KN83|SBNO1_HUMAN Protein strawberry notch homolog 1 OS=Homo sapiens (Human) OX=9606 GN=SBNO1 PE=1 SV=1	2	14	14	14	14.6	154.31	0	28.809				31.27869161	25.76060626	24.70450991	25.41354555	25.19947885	24.68629576	25.84716117	25.73474393	24.93548557	25.64474197	25.79580425	25.23666358	24.49558083	26.39589376	26.33169658	24.62617022	27.05092475	25.98695947	23.94046774	26.28545641	26.27815322	24.63000933	24.79877316	26.17232175	25.52790743	24.60008486	26.46945477	26.84911967	25.73114809	25.98241849	26.20663151	23.85090865	25.22776899	25.58497259	25.63505692
A4D1E9	GTP-binding protein 10	GTPBP10	sp|A4D1E9|GTPBA_HUMAN GTP-binding protein 10 OS=Homo sapiens (Human) OX=9606 GN=GTPBP10 PE=1 SV=1	1	12	12	12	40.6	42.932	0	21.55				31.63694177	26.07620642	22.61065451	26.10497588	25.90616671	23.25332353	26.38756971	27.09133901	23.78146778	26.30049403	25.48363818	25.37729527	21.54080346	27.85762731	26.36651365	22.83489612	27.93494593	26.44703188	NA	26.61680794	24.6337274	25.59997139	NA	26.22650172	25.41486843	NA	27.35783332	26.68284482	21.79966265	25.87044242	24.22626283	26.22782406	25.94706168	25.62044828	26.12214392
A4UGR9	Xin actin-binding repeat-containing protein 2	XIRP2	sp|A4UGR9|XIRP2_HUMAN Xin actin-binding repeat-containing protein 2 OS=Homo sapiens (Human) OX=9606 GN=XIRP2 PE=1 SV=2	1	5	5	5	1.5	382.3	0.0067237	1.9395			+	29.12136842	24.19467811	25.41493293	NA	NA	24.05233521	NA	NA	25.52477292	NA	24.06085159	NA	NA	NA	NA	25.75971775	NA	24.55338602	NA	NA	NA	24.7651671	NA	24.95566658	NA	23.17973904	NA	NA	NA	NA	26.04320505	22.48507653	23.0192181	NA	NA
A5PLL7	Plasmanylethanolamine desaturase	TMEM189	sp|A5PLL7|TM189_HUMAN Plasmanylethanolamine desaturase OS=Homo sapiens (Human) OX=9606 GN=TMEM189 PE=1 SV=3	1	2	2	2	9.6	31.135	0.0015168	2.991			+	29.11934126	24.05158866	22.07162733	24.14872172	24.35070291	NA	24.48861098	24.76481289	NA	NA	NA	24.16307778	NA	24.97832153	24.50542779	NA	25.07981125	NA	NA	24.96031451	NA	23.9709702	NA	24.5005735	24.0699735	NA	NA	NA	NA	24.52258967	NA	21.49247913	24.60980953	23.98024071	23.73902654
A5PLN9	Trafficking protein particle complex subunit 13	TRAPPC13	sp|A5PLN9|TPC13_HUMAN Trafficking protein particle complex subunit 13 OS=Homo sapiens (Human) OX=9606 GN=TRAPPC13 PE=1 SV=2	1	1	1	1	5	46.523	0.0080727	1.8299			+	27.75251336	NA	NA	22.86976025	23.13735205	22.27039229	22.93705839	24.35776622	NA	NA	NA	22.33938356	NA	23.23861816	22.82129519	22.8396513	NA	NA	NA	NA	22.68243229	NA	NA	22.61548955	22.97517555	NA	NA	23.76263508	NA	22.34851637	NA	22.62800759	22.31680631	22.47961056	21.62555725
A5YKK6	CCR4-NOT transcription complex subunit 1	CNOT1	sp|A5YKK6|CNOT1_HUMAN CCR4-NOT transcription complex subunit 1 OS=Homo sapiens (Human) OX=9606 GN=CNOT1 PE=1 SV=2	1	73	73	73	37.7	266.94	0	302.95				34.74650145	29.226442	27.4475049	29.12804775	29.10484594	26.8362935	29.70818254	30.20722751	27.84756742	29.41421521	28.68892524	28.95803668	27.94999133	29.83386831	29.914277	28.16115649	29.94712301	29.84659642	27.14773238	29.64022141	28.36907098	28.80476657	27.74432348	29.42067392	29.10156871	27.77146519	29.6020832	30.19201771	27.62679686	29.12635004	27.87677828	29.23031852	29.64146227	29.49432615	29.01377085
A6NCE7;Q9GZQ8;Q9H492	Microtubule-associated proteins 1A/1B light chain 3 beta 2;Microtubule-associated proteins 1A/1B light chain 3B	MAP1LC3B2;MAP1LC3B	sp|A6NCE7|MP3B2_HUMAN Microtubule-associated proteins 1A/1B light chain 3 beta 2 OS=Homo sapiens (Human) OX=9606 GN=MAP1LC3B2 PE=2 SV=1;sp|Q9GZQ8|MLP3B_HUMAN Microtubule-associated proteins 1A/1B light chain 3B OS=Homo sapiens (Human) OX=9606 GN=MAP1LC3B P	3	2	2	2	16.8	14.628	0.0017212	2.8291				30.16206942	23.75429872	NA	24.7986743	23.86768822	20.99251519	25.58537382	25.60707403	NA	25.14647048	24.43974365	23.87258095	NA	25.54695544	25.18097598	NA	25.48000519	24.94726238	22.31412516	25.31900004	24.43058527	23.29949871	NA	25.07483953	24.80365856	NA	25.18396909	25.57094546	NA	25.01034917	24.06093402	24.57721259	25.31848296	24.68533354	24.57080073
A6NDG6	Glycerol-3-phosphate phosphatase	PGP	sp|A6NDG6|PGP_HUMAN Glycerol-3-phosphate phosphatase OS=Homo sapiens (Human) OX=9606 GN=PGP PE=1 SV=1	1	14	14	14	56.1	34.006	0	211.65				34.77931107	29.21602255	29.00128685	29.32139347	29.14318922	28.82717414	29.55747828	29.85983525	29.13052921	29.168659	29.35957274	29.06401689	29.28654518	29.71679215	29.48466023	29.42504379	29.77365172	29.26510411	29.07818816	29.5142751	29.39368225	28.86266062	28.4093673	29.2928983	29.05889231	28.4743683	29.43021836	29.68560423	28.74807228	29.19814431	28.99472093	28.99574546	29.50018977	28.78341129	28.95071447
A6NDU8	UPF0600 protein C5orf51	C5orf51	sp|A6NDU8|CE051_HUMAN UPF0600 protein C5orf51 OS=Homo sapiens (Human) OX=9606 GN=C5orf51 PE=1 SV=1	1	15	15	15	59.5	33.62	0	240.71				33.08256925	27.52604247	27.0710176	27.68465157	27.47877159	27.00849103	27.93904442	28.2292644	27.10379604	27.67929163	27.20461816	27.53029107	27.18338232	27.66553294	27.92399713	27.57780324	28.04676832	27.84182153	26.98163487	27.75372509	27.52939767	27.51570429	27.02221032	27.78718459	27.60151657	26.96862127	27.47823156	28.50449612	27.37011094	27.23772142	26.98391925	27.44584866	27.6673615	26.93472102	26.88623019
A6NGY5	Olfactory receptor 51F1	OR51F1	sp|A6NGY5|O51F1_HUMAN Olfactory receptor 51F1 OS=Homo sapiens (Human) OX=9606 GN=OR51F1 PE=3 SV=1	1	1	1	1	5.3	35.848	1	-2		+	+	28.13486763	NA	NA	25.60648112	NA	NA	24.84880935	NA	NA	NA	NA	NA	NA	NA	NA	NA	24.36499544	NA	NA	NA	NA	NA	NA	NA	NA	NA	NA	NA	NA	26.24289003	NA	NA	NA	23.61065451	23.87567737
A6NHL2	Tubulin alpha chain-like 3	TUBAL3	sp|A6NHL2|TBAL3_HUMAN Tubulin alpha chain-like 3 OS=Homo sapiens (Human) OX=9606 GN=TUBAL3 PE=1 SV=2	1	8	1	1	11.9	49.908	0	18.694			+	31.05167682	25.85742561	NA	26.52798198	27.26230622	NA	26.58505858	27.28577387	NA	26.42608019	NA	25.57649196	NA	26.07879385	27.53667764	NA	26.08893572	26.89723743	NA	26.31402832	NA	25.50554894	NA	26.59903497	26.33592676	NA	25.30361522	26.89481147	NA	25.35403707	NA	NA	26.54702901	23.14645494	24.68624232
A6NHQ2	rRNA/tRNA 2-O-methyltransferase fibrillarin-like protein 1	FBLL1	sp|A6NHQ2|FBLL1_HUMAN rRNA/tRNA 2-O-methyltransferase fibrillarin-like protein 1 OS=Homo sapiens (Human) OX=9606 GN=FBLL1 PE=3 SV=2	1	4	1	1	14.7	34.803	0.005551	2.0625			+	30.72387083	NA	NA	NA	NA	NA	28.05377536	NA	NA	NA	NA	27.52282909	26.70754092	28.12391071	NA	26.18720148	28.04385168	NA	NA	27.90724461	NA	NA	NA	NA	NA	NA	NA	NA	NA	NA	NA	27.0213633	NA	NA	27.24254482
A6NHR9	Structural maintenance of chromosomes flexible hinge domain-containing protein 1	SMCHD1	sp|A6NHR9|SMHD1_HUMAN Structural maintenance of chromosomes flexible hinge domain-containing protein 1 OS=Homo sapiens (Human) OX=9606 GN=SMCHD1 PE=1 SV=2	1	65	65	65	39.7	226.37	0	290.87				34.43576686	28.79980467	28.23753909	28.94355053	29.09237282	28.17359937	29.29869934	29.68749097	28.2946082	29.04455534	28.50248682	28.84278077	28.45136206	29.20669205	29.35686841	28.4708825	29.50265753	29.14384607	27.9749787	29.20627285	28.60763142	28.55493799	27.65232585	29.01972077	28.75557262	27.79197275	29.28694169	29.33178626	27.91575914	28.88573579	28.32040387	28.55884709	28.79782749	28.8483736	28.78200547
A6NIH7;Q13432	Protein unc-119 homolog B	UNC119B	sp|A6NIH7|U119B_HUMAN Protein unc-119 homolog B OS=Homo sapiens (Human) OX=9606 GN=UNC119B PE=1 SV=1	2	5	5	5	29.5	28.136	0	11.171				30.37243774	23.46600375	23.53540259	24.60303179	24.78576375	22.436011	NA	23.35205097	23.92922228	24.62706136	25.42710385	24.74827066	23.41480393	24.5351059	24.89017928	24.12155122	25.78429157	24.0207277	NA	25.90168597	25.27433663	23.94422663	NA	25.65034116	24.54114626	24.42483161	25.55297579	25.68779128	NA	25.78942519	24.78710985	24.79084244	25.72515237	23.3917869	24.93674396
A6NJ78	Probable methyltransferase-like protein 15	METTL15	sp|A6NJ78|MET15_HUMAN Probable methyltransferase-like protein 15 OS=Homo sapiens (Human) OX=9606 GN=METTL15 PE=1 SV=1	1	2	2	2	6.6	46.121	0	12.123				28.19769919	NA	NA	NA	NA	22.92562325	NA	22.91901678	22.84655398	23.00315964	NA	22.9209801	NA	NA	23.36011299	23.47531189	23.62845266	22.27611304	22.93926641	23.22739443	NA	NA	22.53400169	NA	22.0796892	22.91285499	22.88721615	23.6140295	NA	22.81054889	22.66592052	23.83720829	23.02484139	NA	23.47258772
A6NKF1	SAC3 domain-containing protein 1	SAC3D1	sp|A6NKF1|SAC31_HUMAN SAC3 domain-containing protein 1 OS=Homo sapiens (Human) OX=9606 GN=SAC3D1 PE=1 SV=2	1	3	3	3	9.7	43.553	0.00022821	4.1281				29.71033566	23.88185034	24.24988541	23.81577573	24.04243289	24.72082832	23.93174889	25.33793516	22.73421676	NA	23.19248246	23.30799788	24.55233091	23.77394406	23.68741755	23.88231691	25.39532179	25.2697077	23.39466784	25.11171643	24.96283142	23.34732724	24.18661603	24.7612152	23.80498807	22.93660919	25.18181013	25.01069063	21.98161745	24.24633759	NA	23.19400173	24.9530483	24.62472095	24.90495024
A6NKT7	RanBP2-like and GRIP domain-containing protein 3	RGPD3	sp|A6NKT7|RGPD3_HUMAN RanBP2-like and GRIP domain-containing protein 3 OS=Homo sapiens (Human) OX=9606 GN=RGPD3 PE=3 SV=2	1	42	1	0	27.1	197.48	0	5.6865			+	31.34609526	25.55344462	25.49429944	26.01968896	25.80496346	25.29687617	26.16599325	26.06301401	25.22000096	26.26384685	25.59166432	25.64696778	25.59460002	26.36170327	26.01805514	25.39014743	26.49277249	25.96155144	25.15641921	26.25688302	25.58508724	25.29596591	24.76390165	25.93256008	25.54014129	24.76860354	25.85602481	26.08541443	25.17892649	25.7867859	25.16054114	25.40259341	26.16369205	25.7401853	25.44789896
A8CG34;Q96HA1;A6NF01;Q6PJE2	Nuclear envelope pore membrane protein POM 121C;Nuclear envelope pore membrane protein POM 121	POM121C;POM121	sp|A8CG34|P121C_HUMAN Nuclear envelope pore membrane protein POM 121C OS=Homo sapiens (Human) OX=9606 GN=POM121C PE=1 SV=3;sp|Q96HA1|P121A_HUMAN Nuclear envelope pore membrane protein POM 121 OS=Homo sapiens (Human) OX=9606 GN=POM121 PE=1 SV=2	4	6	6	6	8.5	125.09	0	4.9021				30.28702979	23.37808949	24.73510561	23.77323984	24.57288338	24.67174059	25.39724924	25.08046201	25.60085051	24.84076563	24.73882044	25.35370063	25.03393276	25.80195795	24.84952537	25.4331351	23.69242821	25.80420036	25.1418795	24.85019332	25.58129898	25.42697593	24.81166632	23.14320382	23.70218622	25.00148551	24.15938664	25.46591036	24.74929414	23.36653033	24.80257434	23.21837581	24.34969104	24.22169803	24.06002695
A8MPP1;Q96FC9	Putative ATP-dependent RNA helicase DDX11-like protein 8;ATP-dependent DNA helicase DDX11	DDX11L8;DDX11	sp|A8MPP1|D11L8_HUMAN Putative ATP-dependent RNA helicase DDX11-like protein 8 OS=Homo sapiens (Human) OX=9606 GN=DDX11L8 PE=1 SV=1;sp|Q96FC9|DDX11_HUMAN ATP-dependent DNA helicase DDX11 OS=Homo sapiens (Human) OX=9606 GN=DDX11 PE=1 SV=1	2	6	6	1	7.1	101.81	0.00044209	3.4083			+	35.17485414	29.2294707	27.28515652	30.31613649	29.9283245	27.3225973	30.60664349	30.03091638	20.88151431	30.06278247	28.845206	29.09471504	28.0372676	30.6157912	30.00249451	27.34282532	31.76785567	29.73686102	22.31997856	30.14163105	28.70210033	28.64296023	20.51528019	30.42472351	29.76657678	20.59523198	30.31699961	29.80840778	23.57819208	29.97910151	28.44711073	29.58656254	29.69059121	29.50646479	29.19039368
A8MXV4	Nucleoside diphosphate-linked moiety X motif 19	NUDT19	sp|A8MXV4|NUD19_HUMAN Nucleoside diphosphate-linked moiety X motif 19 OS=Homo sapiens (Human) OX=9606 GN=NUDT19 PE=1 SV=1	1	3	3	3	8.8	42.233	0.0073111	1.8979			+	28.63992827	24.00889703	NA	22.9591296	23.31810364	NA	24.5869204	NA	NA	24.53076732	NA	NA	NA	24.79461497	NA	22.43048318	25.09123812	NA	NA	23.43618896	22.69640301	NA	NA	24.71826947	NA	NA	24.18010341	23.52778815	NA	24.54927845	NA	22.33510899	23.05807895	22.39249457	22.21023732
C4AMC7;Q6VEQ5;A8K0Z3	Putative WAS protein family homolog 3;WAS protein family homolog 2;	WASH3P;WASH2P;p|A8K0Z3|WASH1_HUMAN	sp|C4AMC7|WASH3_HUMAN Putative WAS protein family homolog 3 OS=Homo sapiens (Human) OX=9606 GN=WASH3P PE=1 SV=2;sp|Q6VEQ5|WASH2_HUMAN WAS protein family homolog 2 OS=Homo sapiens (Human) OX=9606 GN=WASH2P PE=2 SV=2;sp|A8K0Z3|WASH1_HUMAN WASH complex subuni	3	5	5	2	11.2	49.994	0.00022686	4.0166				30.23295044	24.98032788	23.71009257	25.24339861	24.31796568	24.71392471	25.24419744	25.43428106	24.54598396	24.97880157	24.75052136	24.89707583	23.73117399	25.03073751	25.13210431	23.9187075	24.75373784	24.90806969	22.4969464	25.17119574	24.84172557	24.23396074	21.35794068	25.02364912	24.83658244	23.45022959	25.05362002	24.15607196	24.12107689	24.96239017	24.37172348	24.68356779	24.87389539	24.47035502	24.59400196
CON__sp|P00761|TRYP_PIG	Trypsin	p|P00761|TRYP_PIG	sp|P00761|TRYP_PIG Trypsin OS=Sus scrofa PE=1 SV=1	1	9	9	9	43.3	24.409	0	323.31	+		+	39.34493205	34.30123407	33.93482294	34.35067288	34.40432286	33.66362997	34.29679742	34.67776795	33.59334667	34.11435086	33.06806311	34.16862911	34.08456634	34.54731314	34.46593225	33.76692819	34.6338495	34.55499286	33.34440301	33.94087235	33.30034783	33.84894065	33.63059872	34.22618932	34.00637903	33.1825479	34.28002011	34.76663206	33.3422849	33.75403982	32.78480014	31.21117915	32.43071685	33.39739002	33.44923796
CON__sp|P01966|HBA_BOVIN;P69905;P02008	Hemoglobin subunit alpha	HBA	sp|P01966|HBA_BOVIN Hemoglobin subunit alpha OS=Bos taurus GN=HBA PE=1 SV=2	3	7	7	7	64.8	15.184	0	8.9578	+		+	31.31267886	25.76766943	26.18296576	26.64251272	25.18725812	25.73758322	27.03328167	26.03374376	24.14825623	26.51656113	26.54369987	24.83262853	25.60365441	26.78643695	24.37165702	25.84751963	26.94581226	24.08537391	23.81117632	27.07581893	25.90967265	25.07230633	26.00345992	26.54111671	25.19261038	25.93292046	26.251331	25.6431736	NA	26.38055209	25.41760712	25.55958388	25.01209833	24.78626245	23.46438421
CON__sp|P02081|HBBF_BOVIN;CON__sp|P02070|HBB_BOVIN;P68871;P02042;P69892;P69891;P02100	Hemoglobin fetal subunit beta	p|P02081|HBBF_BOVIN	sp|P02081|HBBF_BOVIN Hemoglobin fetal subunit beta OS=Bos taurus PE=1 SV=1	7	13	13	13	84.8	15.859	0	77.955	+		+	33.1936781	26.91033622	27.56063371	28.57873915	27.22361406	27.08101086	28.60179991	27.94050135	26.36504552	28.24676343	28.01121335	27.04228676	27.98070921	28.91082226	27.49922049	27.29465202	29.03351799	27.31328455	26.18888098	28.66841018	28.04181696	26.78419171	27.37923041	28.46111625	27.20890247	26.92490327	28.63626765	28.21720197	24.33544978	28.25137615	27.58039349	27.33883633	27.95471301	26.25490261	25.53231407
CON__sp|P02533|K1C14_HUMAN;P02533;CON__tr|Q61782|Q61782_MOUSE;CON__sp|P35900|K1C20_HUMAN;P35900;CON__sp|Q8N1A0|KT222_HUMAN;Q8N1A0	;Keratin, type I cytoskeletal 14	;KRT14	;sp|P02533|K1C14_HUMAN Keratin, type I cytoskeletal 14 OS=Homo sapiens (Human) OX=9606 GN=KRT14 PE=1 SV=4	7	33	28	7	61.9	51.561	0	323.31	+		+	33.30157478	25.53984557	26.5180331	26.1547594	25.91275907	26.90655668	26.10165386	27.03559065	26.88343607	25.92490327	26.09760106	25.54948411	30.73811819	26.08101086	27.34002569	31.13754505	26.59420134	26.78269293	30.9179795	25.93851732	25.94207989	25.07197914	26.78419171	25.82357094	25.79909443	28.03149492	26.58132772	26.32808773	27.63152268	25.5676131	26.02873688	25.44827715	26.00633087	26.62756238	26.50191006
CON__sp|P02538|K2C6A_HUMAN;P02538	;Keratin, type II cytoskeletal 6A	;KRT6A	;sp|P02538|K2C6A_HUMAN Keratin, type II cytoskeletal 6A OS=Homo sapiens (Human) OX=9606 GN=KRT6A PE=1 SV=3	2	35	1	1	47.5	60.044	1	-2	+	+	+	27.15199527	NA	NA	NA	NA	NA	NA	NA	NA	NA	NA	NA	24.94913421	NA	NA	25.43698318	NA	NA	24.89170955	NA	NA	NA	22.81763091	NA	NA	22.58673719	NA	NA	NA	NA	NA	NA	NA	22.65641526	NA
CON__sp|P02768|ALBU_HUMAN;P02768	;Serum albumin	;ALB	;sp|P02768|ALBU_HUMAN Serum albumin OS=Homo sapiens (Human) OX=9606 GN=ALB PE=1 SV=2	2	6	1	1	9.7	69.366	0.0057271	1.9848	+		+	25.29245954	NA	NA	NA	NA	NA	NA	25.29245954	NA	NA	NA	NA	NA	NA	NA	NA	NA	NA	NA	NA	NA	NA	NA	NA	NA	NA	NA	NA	NA	NA	NA	NA	NA	NA	NA
CON__sp|P02769|ALBU_BOVIN	Serum albumin	ALB	sp|P02769|ALBU_BOVIN Serum albumin OS=Bos taurus GN=ALB PE=1 SV=4	1	72	72	67	85	69.293	0	323.31	+		+	38.6991582	32.77207114	34.38065272	33.15061605	32.86767276	34.31547532	33.28691967	33.58676385	34.44251813	33.06017516	32.93899887	32.74426733	33.22532758	33.52309092	33.20450447	33.62494662	33.5831809	33.06695722	33.24629341	33.20208291	33.06336124	32.50130553	32.95781534	32.9949468	32.91101163	33.01669243	33.24841575	33.55384922	33.00308121	32.96428588	32.72517188	30.67749494	32.64097553	32.84404629	32.94032981
CON__sp|P04259|K2C6B_HUMAN;P04259	;Keratin, type II cytoskeletal 6B	;KRT6B	;sp|P04259|K2C6B_HUMAN Keratin, type II cytoskeletal 6B OS=Homo sapiens (Human) OX=9606 GN=KRT6B PE=1 SV=5	2	34	1	1	45.9	60.066	1	-2	+	+	+	24.87801872	NA	NA	NA	NA	NA	NA	NA	NA	NA	NA	NA	NA	NA	NA	24.11949464	NA	NA	23.5878361	NA	NA	NA	NA	NA	NA	NA	NA	NA	NA	NA	NA	NA	NA	NA	NA
CON__sp|P04264|K2C1_HUMAN;P04264	;Keratin, type II cytoskeletal 1	;KRT1	;sp|P04264|K2C1_HUMAN Keratin, type II cytoskeletal 1 OS=Homo sapiens (Human) OX=9606 GN=KRT1 PE=1 SV=6	2	62	58	43	68.6	66.038	0	323.31	+		+	37.53658502	28.83827882	30.70931703	25.48833517	29.0673548	30.92493158	29.83984109	30.52037688	30.97766941	26.79995902	29.93733345	24.45845117	35.28605902	25.20854903	31.30475999	35.67640241	29.18049234	30.97903334	35.36019046	26.70173689	29.83886487	27.01701447	31.40044712	25.26502808	29.35049638	32.56581241	27.54914623	29.33696535	32.25431358	25.48034425	30.20966951	29.30469473	29.14518317	30.45904558	30.95136776
CON__sp|P05784|K1C18_MOUSE;CON__sp|Q14525|KT33B_HUMAN;CON__sp|O76014|KRT37_HUMAN;CON__sp|O76015|KRT38_HUMAN;Q14525;O76014;O76015	Keratin, type I cytoskeletal 18	Krt18	sp|P05784|K1C18_MOUSE Keratin, type I cytoskeletal 18 OS=Mus musculus GN=Krt18 PE=1 SV=5	7	23	1	1	28.8	47.538	0.00044356	3.4751	+		+	32.84623399	29.00774283	27.67424853	24.93584523	25.70553853	28.80995674	NA	27.30547774	27.71325613	NA	NA	29.18103761	29.17802416	25.73799575	28.1375084	27.92665731	20.66388119	24.02749299	27.25493864	NA	NA	26.08776291	28.25137615	NA	26.76433203	28.82128546	NA	28.77517562	28.90003377	NA	NA	25.94875558	NA	NA	28.2185421
CON__sp|P05787|K2C8_HUMAN;P05787	;Keratin, type II cytoskeletal 8	;KRT8	;sp|P05787|K2C8_HUMAN Keratin, type II cytoskeletal 8 OS=Homo sapiens (Human) OX=9606 GN=KRT8 PE=1 SV=7	2	75	71	60	91.5	53.704	0	323.31	+		+	40.93373255	34.87472437	35.22712229	35.59365276	34.92918912	35.34681518	35.85682164	35.66752117	35.50290645	35.61979155	35.4599311	34.83742561	35.41109624	35.90649844	35.22392615	35.77153504	35.97262876	35.21244806	35.43191254	35.7742872	35.45218725	34.58368529	35.0687999	35.51614945	34.8229251	35.1727697	35.59047735	35.57728329	35.12023468	35.5123571	35.10957198	35.16117602	34.76682949	35.03543006	35.05831337
CON__sp|P08779|K1C16_HUMAN;P08779;CON__sp|Q9Z2K1|K1C16_MOUSE;CON__tr|Q3ZAW8|Q3ZAW8_MOUSE	;Keratin, type I cytoskeletal 16	;KRT16	;sp|P08779|K1C16_HUMAN Keratin, type I cytoskeletal 16 OS=Homo sapiens (Human) OX=9606 GN=KRT16 PE=1 SV=4	4	30	14	14	59.6	51.267	0	300.17	+		+	30.87188217	NA	23.54262288	NA	NA	22.94388694	NA	25.58611868	NA	NA	NA	NA	28.51167636	NA	22.60152507	29.26943573	NA	21.82915752	28.89827588	23.73933563	NA	NA	23.59832516	NA	NA	25.11195516	25.33647169	NA	NA	NA	NA	NA	22.5969386	25.10237495	NA
CON__sp|P0AEX9|MALE_ECOLI	Maltose-binding periplasmic protein	malE	sp|P0AEX9|MALE_ECOLI Maltose-binding periplasmic protein OS=Escherichia coli (strain K12) GN=malE PE=1 SV=1	1	2	2	2	4.5	43.387	1	-2	+	+	+	27.55661983	NA	NA	NA	NA	NA	NA	NA	NA	NA	NA	NA	27.31872429	NA	NA	NA	NA	NA	NA	NA	NA	NA	NA	NA	NA	NA	NA	NA	NA	NA	NA	22.96669977	NA	NA	NA
CON__sp|P12763|FETUA_BOVIN;P02765	Alpha-2-HS-glycoprotein	AHSG	sp|P12763|FETUA_BOVIN Alpha-2-HS-glycoprotein OS=Bos taurus GN=AHSG PE=1 SV=2	2	14	14	14	36.2	38.418	0	323.31	+		+	36.32141834	30.5109788	30.50037974	31.08061703	29.89634261	30.4951462	31.12583295	31.36087069	30.57027598	30.95587717	30.6658548	30.42221892	30.86798567	31.46888405	30.57343969	30.98522299	31.46104793	30.83529981	30.64795936	31.30290962	30.81787483	30.2781931	30.57009499	30.95636195	30.08626012	30.56320038	31.12435453	31.4614871	30.51915859	31.03426606	30.41195488	29.76675052	30.51728228	30.03708428	30.47759484
CON__sp|P13645|K1C10_HUMAN;P13645;CON__sp|P02535|K1C10_MOUSE;CON__sp|Q148H6|K1C28_BOVIN;CON__sp|Q7Z3Z0|K1C25_HUMAN;CON__sp|Q7Z3Y8|K1C27_HUMAN;Q7Z3Z0;Q7Z3Y8	;Keratin, type I cytoskeletal 10	;KRT10	;sp|P13645|K1C10_HUMAN Keratin, type I cytoskeletal 10 OS=Homo sapiens (Human) OX=9606 GN=KRT10 PE=1 SV=6	8	35	33	25	59.2	58.826	0	323.31	+		+	34.86396789	27.94246028	27.86567221	24.75893033	28.32165152	29.28747021	28.88582305	30.10624463	28.80998739	26.12338781	27.74816828	25.16142563	31.26667974	26.34495956	29.68381539	31.96791392	28.70134031	30.60779013	31.62174119	25.81587343	28.35942612	25.3509052	27.82189365	25.01324906	28.81945934	29.12558665	28.46392449	27.84571448	28.90939226	24.07854957	28.54071036	23.2598306	28.97287179	29.80896008	29.50098751
CON__sp|P13647|K2C5_HUMAN;P13647	;Keratin, type II cytoskeletal 5	;KRT5	;sp|P13647|K2C5_HUMAN Keratin, type II cytoskeletal 5 OS=Homo sapiens (Human) OX=9606 GN=KRT5 PE=1 SV=3	2	40	25	4	47.6	62.378	0	93.571	+		+	31.97783998	19.91403469	23.74878249	21.46198895	21.50455522	24.86282613	NA	NA	25.47261871	21.77265608	20.8835293	20.86672655	29.75940347	NA	21.83406669	30.40476695	NA	25.44404832	29.90325581	23.9756129	NA	24.80400337	25.68005664	NA	18.23434968	26.70266182	21.75637715	24.38587609	25.61689205	23.58336654	21.54769097	19.19959567	21.71808129	25.87790174	25.35309485
CON__sp|P13717|NUCA_SERMA	Nuclease (Benzonase)	nucA	sp|P13717|NUCA_SERMA Nuclease (Benzonase) OS=Serratia marcescens GN=nucA PE=1 SV=2	1	14	14	14	69.9	28.944	0	323.31	+		+	33.609068	23.57968883	NA	NA	NA	NA	NA	NA	NA	NA	NA	NA	NA	NA	24.02394517	NA	NA	NA	NA	NA	NA	NA	NA	22.490326	NA	NA	NA	NA	NA	NA	24.59348915	25.61624707	21.44121375	NA	NA
CON__sp|P15497|APOA1_BOVIN;P02647	Apolipoprotein A-I	APOA1	sp|P15497|APOA1_BOVIN Apolipoprotein A-I OS=Bos taurus GN=APOA1 PE=1 SV=3	2	11	11	11	44.2	30.276	0	18.799	+		+	31.06804709	25.03410073	21.8614353	25.56917882	26.17558031	25.41496518	27.15624559	26.67801571	25.74499065	26.4459907	24.56063371	24.36218838	24.34421462	26.76925957	26.55203768	25.84849897	27.02030382	26.42612819	25.50376097	26.33162825	25.1319866	24.79882259	21.5535618	26.01590927	25.7305004	24.74898717	26.61133014	26.36696381	25.02711328	25.99752856	24.38060163	25.56121661	25.73662881	21.36131842	21.80116365
CON__sp|P15636|API_ACHLY	Protease 1	p|P15636|API_ACHLY	sp|P15636|API_ACHLY Protease 1 OS=Achromobacter lyticus PE=1 SV=1	1	8	8	8	14.9	68.124	0	323.31	+		+	36.9920112	25.04318419	NA	NA	NA	24.54037781	NA	NA	24.96939003	NA	24.40859822	NA	24.56337132	24.44158103	NA	NA	25.2629155	24.69397054	24.8464679	25.00487469	NA	NA	24.34475643	NA	24.54085075	NA	24.97967394	NA	24.60002813	NA	24.23110631	34.2050728	24.94726238	25.14067097	23.750828
CON__sp|P34955|A1AT_BOVIN	Alpha-1-antiproteinase	SERPINA1	sp|P34955|A1AT_BOVIN Alpha-1-antiproteinase OS=Bos taurus GN=SERPINA1 PE=1 SV=1	1	16	16	16	34.1	46.103	0	136.02	+		+	34.37308628	28.74358539	28.30869232	29.16290977	28.91507526	28.55252147	29.43751903	29.50146214	28.5262664	29.0772715	28.38154256	28.67357478	28.9147047	29.40180037	29.42788311	28.77473589	29.7331961	29.08068056	28.47460039	29.26467918	28.18011289	28.39880729	28.21159693	28.97697331	28.97448645	28.65321465	29.42059362	29.48040974	28.42157704	28.75426686	28.11520395	28.52238015	28.37268681	26.8458939	27.50066466
CON__sp|P35527|K1C9_HUMAN;P35527	;Keratin, type I cytoskeletal 9	;KRT9	;sp|P35527|K1C9_HUMAN Keratin, type I cytoskeletal 9 OS=Homo sapiens (Human) OX=9606 GN=KRT9 PE=1 SV=3	2	53	53	52	74	62.064	0	323.31	+		+	37.10563599	26.01512236	29.66656602	25.87794854	26.80513572	29.97814694	27.68338039	27.46263806	29.97568943	26.73569959	28.70530122	25.70914609	35.02130869	26.66803815	30.37440842	35.42169867	27.34223191	27.9881521	35.17053302	26.19308058	28.03086377	24.67632169	30.76327167	25.11028321	27.33133781	32.06435745	26.44441173	26.74136885	31.72736473	26.70951424	28.51664378	27.40373137	27.28683156	28.6180691	30.16038726
CON__sp|P35908|K22E_HUMAN;P35908	;Keratin, type II cytoskeletal 2 epidermal	;KRT2	;sp|P35908|K22E_HUMAN Keratin, type II cytoskeletal 2 epidermal OS=Homo sapiens (Human) OX=9606 GN=KRT2 PE=1 SV=2	2	48	38	26	79.7	65.432	0	323.31	+		+	33.43651167	25.08869315	26.05909868	23.14886134	26.35077034	28.01366437	27.20265804	26.33473402	27.10779159	23.32003367	26.00515319	23.69678504	30.16913707	21.88084202	28.32843019	30.62636172	26.83062333	28.5924202	30.34551377	22.08644337	26.98054579	22.76131667	25.08776291	22.6100011	26.78194296	27.82523414	24.86301525	25.21623075	27.25124069	NA	26.9433549	21.24921995	27.2194656	28.49526059	28.90495024
CON__sp|P48668|K2C6C_HUMAN;P48668	;Keratin, type II cytoskeletal 6C	;KRT6C	;sp|P48668|K2C6C_HUMAN Keratin, type II cytoskeletal 6C OS=Homo sapiens (Human) OX=9606 GN=KRT6C PE=1 SV=3	2	35	14	0	47.5	60.024	0	44.028	+		+	31.07469664	24.01128801	22.1155314	NA	23.92061672	24.99325838	24.84234919	24.81899636	24.88408852	23.95677459	24.55555245	24.2099251	28.65034116	NA	23.29642111	29.5740355	NA	24.93674396	28.81344728	NA	NA	NA	23.45274497	23.17424729	NA	25.13033772	23.75113458	NA	24.22147679	22.42136837	NA	23.0476172	NA	24.30674705	23.81889887
CON__sp|P50446|K2C6A_MOUSE	Keratin, type II cytoskeletal 6A	Krt6a	sp|P50446|K2C6A_MOUSE Keratin, type II cytoskeletal 6A OS=Mus musculus GN=Krt6a PE=1 SV=3	1	22	1	0	24.2	59.334	1	-2	+	+	+	26.62058811	NA	NA	NA	NA	NA	NA	NA	NA	NA	NA	NA	NA	NA	NA	NA	NA	NA	26.62058811	NA	NA	NA	NA	NA	NA	NA	NA	NA	NA	NA	NA	NA	NA	NA	NA
CON__sp|Q04695|K1C17_HUMAN;Q04695;CON__sp|Q9QWL7|K1C17_MOUSE;CON__sp|Q99PS0|K1C23_MOUSE	;Keratin, type I cytoskeletal 17	;KRT17	;sp|Q04695|K1C17_HUMAN Keratin, type I cytoskeletal 17 OS=Homo sapiens (Human) OX=9606 GN=KRT17 PE=1 SV=2;	4	24	9	7	45.8	48.105	0	13.507	+		+	31.50739141	25.69338571	25.35272453	26.09260973	25.29726111	25.38360384	26.3264085	26.45694843	25.55458674	25.47333119	25.87344956	25.24887264	26.18158268	26.07732753	25.89571302	26.32604841	26.40176375	26.01603683	25.44199254	26.41441685	25.7942927	25.36696381	25.0506757	25.49381099	25.69452857	24.9981314	26.43413786	26.63325623	25.21704477	26.35709501	25.2920382	27.18763569	25.91738774	25.91444809	25.79106608
CON__sp|Q14CN4|K2C72_HUMAN;Q14CN4	;Keratin, type II cytoskeletal 72	;KRT72	;sp|Q14CN4|K2C72_HUMAN Keratin, type II cytoskeletal 72 OS=Homo sapiens (Human) OX=9606 GN=KRT72 PE=1 SV=2	2	8	4	2	10.8	55.877	0	6.3032	+		+	29.98495147	NA	23.24710582	23.65020419	24.27390997	24.63345026	24.01086134	24.80282083	24.41299669	23.36879631	24.70181619	23.7971905	26.85697465	23.8601284	24.48413009	27.08111248	24.74098301	23.1271524	27.07775536	23.91479022	24.63632989	22.95006032	22.96333427	22.43910953	24.24510467	24.86834783	23.67992245	24.30938642	24.12746731	24.1978304	23.46326193	NA	22.74724646	22.90234861	23.13056554
CON__sp|Q29443|TRFE_BOVIN	Serotransferrin	TF	sp|Q29443|TRFE_BOVIN Serotransferrin OS=Bos taurus GN=TF PE=2 SV=1	1	43	43	40	69.2	77.752	0	323.31	+		+	34.79652848	28.66536352	28.68972515	29.24859671	29.16518825	28.87999421	29.41790082	29.92294869	28.90718729	29.33851759	29.25583914	28.15918451	29.35060175	29.51175175	29.53926876	29.27208633	30.00463899	29.50867634	29.05203975	29.57242806	29.49922049	28.21891157	28.78028539	29.40655209	29.2879325	28.79968117	29.45189259	29.7289545	28.96444082	29.40578151	29.27290948	27.5276092	29.2443381	29.12529104	29.20534086
CON__sp|Q3MHN5|VTDB_BOVIN;P02774	Vitamin D-binding protein	GC	sp|Q3MHN5|VTDB_BOVIN Vitamin D-binding protein OS=Bos taurus GN=GC PE=2 SV=1	2	4	4	4	16	53.341	0	16.228	+		+	30.0235328	24.55197903	NA	25.27220205	25.34078977	24.15730622	25.1271524	24.87037187	23.08500103	25.02267597	24.26606534	24.51478676	22.66066448	25.29673617	23.55391329	23.40911639	25.62502765	25.56226525	23.22812876	23.96305199	24.48142253	22.55814788	23.27653906	25.19512886	24.27533169	NA	25.53451235	NA	NA	24.62945357	22.52142791	22.30114672	22.86482015	24.67551432	25.15510696
CON__sp|Q3SZ57|FETA_BOVIN	Alpha-fetoprotein	AFP	sp|Q3SZ57|FETA_BOVIN Alpha-fetoprotein OS=Bos taurus GN=AFP PE=2 SV=1	1	2	2	2	4.8	68.587	0.0021345	2.7014	+		+	28.43670525	22.28192437	21.78572384	22.77195123	22.20940458	22.14665692	22.56978145	22.96365178	22.57906729	24.68078101	22.06621667	22.34986648	22.71397713	23.17932902	22.92661886	22.40750947	23.10918344	22.83373865	21.86188959	24.45613379	22.21842015	22.10961389	21.74849589	22.15115531	22.2279085	21.86442346	NA	23.06220296	21.84846554	24.44600648	22.08485509	NA	21.60927976	23.8508133	22.28712053
CON__sp|Q3TTY5|K22E_MOUSE	Keratin, type II cytoskeletal 2 epidermal	Krt2	sp|Q3TTY5|K22E_MOUSE Keratin, type II cytoskeletal 2 epidermal OS=Mus musculus GN=Krt2 PE=1 SV=1	1	17	2	1	20.7	70.922	1	-2	+	+	+	29.62299805	26.14963286	25.47991271	NA	NA	NA	22.82405674	26.9375299	NA	22.68609268	NA	NA	26.74072573	22.82991238	26.23883314	25.83944467	NA	26.20258331	NA	22.45146268	NA	NA	NA	22.65639344	NA	NA	NA	NA	NA	NA	NA	25.7651671	NA	NA	NA
CON__sp|Q3ZBD7|G6PI_BOVIN	Glucose-6-phosphate isomerase	GPI	sp|Q3ZBD7|G6PI_BOVIN Glucose-6-phosphate isomerase OS=Bos taurus GN=GPI PE=2 SV=4	1	10	3	3	21.2	62.854	0	37.065	+		+	34.20252084	28.81906338	28.69981907	27.87900096	28.50468554	28.92925615	28.05185829	29.30626032	29.07224499	28.0450503	28.43853065	28.41755884	29.10527069	28.32843019	29.07818816	29.36137281	28.16211746	28.83337071	28.82874848	28.40778822	28.48439134	28.63623308	28.83288803	27.94491916	28.56859187	28.95764931	28.30534726	29.3915329	29.07806088	28.31725844	28.28339121	27.1580771	28.92101984	28.90758845	29.23733394
CON__sp|Q497I4|KRT35_MOUSE;CON__sp|Q92764|KRT35_HUMAN;Q92764	;;Keratin, type I cuticular Ha5	;;KRT35	;;sp|Q92764|KRT35_HUMAN Keratin, type I cuticular Ha5 OS=Homo sapiens (Human) OX=9606 GN=KRT35 PE=2 SV=5	3	3	1	1	6.2	50.529	1	-2	+	+	+	28.61491413	NA	NA	25.54164848	24.45236794	NA	25.62083977	24.04626874	NA	NA	NA	NA	NA	NA	NA	NA	NA	NA	NA	NA	NA	NA	NA	24.90829879	NA	NA	NA	NA	NA	NA	NA	NA	NA	NA	NA
CON__sp|Q58D62|FETUB_BOVIN	Fetuin-B	FETUB	sp|Q58D62|FETUB_BOVIN Fetuin-B OS=Bos taurus GN=FETUB PE=1 SV=1	1	5	5	5	20.7	42.663	0	15.264	+		+	30.03275638	22.97528053	22.58166676	24.10964577	24.98385403	22.3279747	23.65796386	24.67976142	22.33082171	24.86173818	24.98045863	23.48123774	24.63749119	24.44726841	24.04476897	24.95238187	24.51725224	25.15988704	22.3449731	23.98849886	25.41815424	22.90391199	24.97775402	23.86306253	22.72606762	25.11584886	25.21356349	23.71460608	24.68533354	24.85167128	23.29431897	23.3836368	22.83661133	23.76607754	25.27255803
CON__sp|Q5D862|FILA2_HUMAN;Q5D862	;Filaggrin-2	;FLG2	;sp|Q5D862|FILA2_HUMAN Filaggrin-2 OS=Homo sapiens (Human) OX=9606 GN=FLG2 PE=1 SV=1	2	3	3	3	3	248.07	0.00045188	3.9447	+		+	26.84361958	NA	NA	NA	NA	22.75926567	NA	NA	22.79370252	NA	NA	NA	24.58520188	22.83972818	NA	24.94154271	NA	NA	23.9819832	NA	NA	NA	22.14385775	NA	NA	23.52898056	NA	NA	22.31376545	NA	NA	NA	NA	20.33766981	NA
CON__sp|Q5XKE5|K2C79_HUMAN;Q5XKE5	;Keratin, type II cytoskeletal 79	;KRT79	;sp|Q5XKE5|K2C79_HUMAN Keratin, type II cytoskeletal 79 OS=Homo sapiens (Human) OX=9606 GN=KRT79 PE=1 SV=2	2	15	1	0	17.6	57.835	0.0041382	2.1788	+		+	35.09336967	23.30605167	NA	NA	NA	NA	NA	23.69763362	31.22181786	31.38987264	NA	31.04518052	31.29515582	NA	NA	NA	31.70227375	NA	30.95039466	31.51878352	31.39181967	NA	NA	31.42432307	NA	30.88336324	NA	NA	23.96525586	31.15798076	NA	NA	NA	NA	NA
CON__sp|Q6NXH9|K2C73_MOUSE	Keratin, type II cytoskeletal 73	Krt73	sp|Q6NXH9|K2C73_MOUSE Keratin, type II cytoskeletal 73 OS=Mus musculus GN=Krt73 PE=1 SV=1	1	10	1	0	11.7	58.911	1	-2	+	+	+	22.87032483	NA	NA	NA	NA	NA	NA	NA	NA	NA	NA	NA	NA	NA	NA	NA	NA	NA	NA	NA	NA	NA	NA	NA	NA	NA	NA	NA	NA	NA	NA	NA	NA	22.87032483	NA
CON__sp|Q7SIH1|A2MG_BOVIN	Alpha-2-macroglobulin	A2M	sp|Q7SIH1|A2MG_BOVIN Alpha-2-macroglobulin OS=Bos taurus GN=A2M PE=1 SV=2	1	13	13	12	12.6	167.57	0	26.066	+		+	31.42317118	25.3231301	25.34034835	26.20555061	24.20895827	24.95411393	26.30685133	25.72980058	25.82861533	25.94051255	25.88750902	26.12384165	25.36763044	26.9234305	25.58872264	25.34867845	26.47589939	25.68396929	25.65869941	26.54271143	24.7329342	25.42017998	24.68340716	25.46706169	25.69606866	23.95854564	26.75123675	26.12123502	24.73990213	25.97414725	24.43523532	25.90023536	25.48744606	26.15699776	26.35193307
CON__sp|Q7Z3Y7|K1C28_HUMAN;Q7Z3Y7	;Keratin, type I cytoskeletal 28	;KRT28	;sp|Q7Z3Y7|K1C28_HUMAN Keratin, type I cytoskeletal 28 OS=Homo sapiens (Human) OX=9606 GN=KRT28 PE=1 SV=2	2	5	1	1	8.2	50.567	1	-2	+	+	+	28.28144688	22.91699613	NA	24.32697417	23.61672382	NA	24.26356035	24.42444722	NA	24.03313461	NA	23.44518564	NA	24.00178614	23.79580425	NA	24.54433388	24.19700547	NA	24.82672575	NA	22.55723651	NA	23.26370361	23.75959078	NA	24.45406379	24.00641649	NA	24.8100487	NA	NA	NA	NA	NA
CON__sp|Q7Z3Y9|K1C26_HUMAN;Q7Z3Y9	;Keratin, type I cytoskeletal 26	;KRT26	;sp|Q7Z3Y9|K1C26_HUMAN Keratin, type I cytoskeletal 26 OS=Homo sapiens (Human) OX=9606 GN=KRT26 PE=1 SV=2	2	2	1	1	3.8	51.91	1	-2	+	+	+	25.94498616	NA	NA	25.94498616	NA	NA	NA	NA	NA	NA	NA	NA	NA	NA	NA	NA	NA	NA	NA	NA	NA	NA	NA	NA	NA	NA	NA	NA	NA	NA	NA	NA	NA	NA	NA
CON__sp|Q86YZ3|HORN_HUMAN;Q86YZ3	;Hornerin	;HRNR	;sp|Q86YZ3|HORN_HUMAN Hornerin OS=Homo sapiens (Human) OX=9606 GN=HRNR PE=1 SV=2	2	16	16	16	19.1	282.39	0	267.32	+		+	30.63382785	NA	24.3281391	NA	NA	24.06002695	20.07300136	NA	24.62516704	NA	21.66925533	NA	28.43475827	NA	21.72592205	28.89214978	NA	NA	28.4504184	NA	21.15900161	NA	24.51845338	NA	NA	25.64171376	NA	22.64524239	25.27948221	NA	18.78471791	NA	NA	22.6609038	26.26146355
CON__sp|Q8BGZ7|K2C75_MOUSE	Keratin, type II cytoskeletal 75	Krt75	sp|Q8BGZ7|K2C75_MOUSE Keratin, type II cytoskeletal 75 OS=Mus musculus GN=Krt75 PE=1 SV=1	1	20	2	2	23.4	59.74	1	-2	+	+	+	27.91894629	22.0381179	22.51024166	22.94082615	22.30056036	22.48674666	23.26456287	NA	22.43451014	22.86936491	22.66819509	22.01546269	23.18395395	NA	21.9149909	23.81616649	23.46625275	23.1562726	23.12215183	22.97205776	22.77191094	22.16980514	22.40046463	22.46958518	21.93632162	22.199374	NA	NA	21.68807953	22.53290853	21.5936829	22.42687999	22.2137118	22.10223076	22.45701108
CON__sp|Q8N1N4|K2C78_HUMAN;Q8N1N4	;Keratin, type II cytoskeletal 78	;KRT78	;sp|Q8N1N4|K2C78_HUMAN Keratin, type II cytoskeletal 78 OS=Homo sapiens (Human) OX=9606 GN=KRT78 PE=1 SV=2	2	6	2	2	10	56.865	0.00022983	4.2956	+		+	25.5736636	NA	NA	NA	NA	NA	NA	NA	NA	NA	NA	NA	23.81401599	NA	NA	23.87023075	NA	NA	24.11275065	NA	NA	NA	NA	NA	NA	NA	NA	NA	20.71036588	NA	NA	NA	NA	NA	NA
CON__tr|E1BNR0|E1BNR0_BOVIN	Uncharacterized protein	APOB	tr|E1BNR0|E1BNR0_BOVIN Uncharacterized protein OS=Bos taurus GN=APOB PE=1 SV=2	1	11	10	9	3.3	515.75	0	5.9969	+		+	32.58196964	26.79041989	27.20955332	26.87783155	27.28206582	25.13825086	27.23178383	27.90850495	25.39306439	25.02896868	27.52424984	26.91786572	24.41989076	27.59063684	27.50279029	24.07054682	27.4854666	27.43045766	24.1676019	24.87244005	27.66979597	26.77818724	26.77906445	27.10049135	27.04239114	26.66587174	27.32843019	27.90167446	26.90012017	26.99194026	27.4221387	26.67263101	27.22572979	26.0744925	26.38727388
CON__tr|G3N0W1|G3N0W1_BOVIN;Q9NZM3	Uncharacterized protein	ITSN1	tr|G3N0W1|G3N0W1_BOVIN Uncharacterized protein OS=Bos taurus GN=ITSN1 PE=4 SV=1	2	11	1	1	12.5	137.16	0	7.4681	+		+	27.53652944	NA	NA	NA	NA	NA	NA	NA	NA	NA	NA	NA	NA	NA	NA	NA	NA	23.23742239	NA	NA	22.98255776	22.52838448	22.90387523	NA	22.48214915	22.64453846	NA	24.20679916	22.91938056	NA	23.34367261	22.98252294	22.82279331	22.3594965	23.38139403
CON__tr|Q3ZBS7|Q3ZBS7_BOVIN;P04004	Uncharacterized protein	VTN	tr|Q3ZBS7|Q3ZBS7_BOVIN Uncharacterized protein OS=Bos taurus GN=VTN PE=1 SV=1	2	4	4	4	8.6	53.575	0.00044753	3.6457	+		+	29.04210408	23.7170145	NA	23.86617942	20.79042487	NA	22.86175711	24.65119012	22.57773123	23.73582868	23.17572496	23.44164435	23.45224225	22.86387546	24.8578527	NA	23.53267077	23.30924763	NA	23.05037678	23.9303959	20.95148394	22.9273425	22.52006135	NA	NA	22.41291918	24.53949064	NA	22.25057947	21.90811551	22.47938853	23.63378282	22.69589349	23.34692162
E9PAV3;Q9BZK3	Nascent polypeptide-associated complex subunit alpha, muscle-specific form	NACA	sp|E9PAV3|NACAM_HUMAN Nascent polypeptide-associated complex subunit alpha, muscle-specific form OS=Homo sapiens (Human) OX=9606 GN=NACA PE=1 SV=1	2	11	11	11	4	205.42	0	323.31				37.34104238	31.71865489	31.84093667	31.87562172	31.63400102	31.61320231	31.89807402	32.50040349	31.85734552	31.8455799	32.02214417	31.60297695	31.83084996	32.16338975	31.97302239	31.96075225	32.01055326	32.05080152	31.6602544	32.04002769	32.03052179	31.44030422	31.3878203	31.88143175	31.52519312	31.35452686	31.53292153	32.45975404	31.44756401	31.72224288	31.6982217	31.52393216	31.81909384	31.37300847	31.34440301
E9PRG8	Uncharacterized protein C11orf98	C11orf98	sp|E9PRG8|CK098_HUMAN Uncharacterized protein C11orf98 OS=Homo sapiens (Human) OX=9606 GN=C11orf98 PE=4 SV=2	1	7	7	7	40.7	14.234	0	12.803				32.2869472	26.99948688	26.91877573	27.16374963	26.9306666	NA	26.85424216	27.59249148	27.13486763	26.9272792	27.11991015	26.47125472	27.11941548	27.83701575	27.12474892	NA	26.87981898	27.06136674	26.88122022	26.73956741	27.07510485	26.61848924	26.59177844	27.18205649	26.80242643	NA	26.40439748	27.67134918	26.58663412	26.67949299	26.87736353	25.32608271	26.84900032	26.29452933	26.1014535
iRT1			iRT1	1	1	1	1	100	0.97304	0	32.695			+	35.74795228	29.99199431	30.01531381	30.03433167	29.93382102	29.89634261	30.16997331	30.12866237	29.85078946	29.89368375	30.06881591	30.20198071	30.17390907	30.35321266	30.24671813	30.16614653	30.45806781	30.32538802	29.89372714	30.23283611	30.14150925	30.19870637	29.86888353	30.01704103	29.97882884	29.80736399	29.9848157	30.10061667	29.80914413	30.12989082	29.67096103	30.07699129	30.28250775	30.34942108	30.40770719
iRT10			iRT10	1	1	1	1	100	1.4525	0	7.0293			+	35.39365541	29.56980535	28.76202039	29.13498999	28.71836094	28.72286172	29.24038538	29.41550524	29.51037523	29.76331916	29.65548544	28.81007935	30.11594806	30.17283675	29.66639672	29.90970698	30.04322592	30.21315092	29.66363421	29.98046408	30.45473844	29.73406878	29.54646242	29.70446044	29.52716174	29.32855859	29.44239207	29.46343734	29.72274774	29.85586149	30.21326682	29.96939003	29.97131015	30.22481029	29.85107253
iRT11			iRT11	1	1	1	1	100	1.5528	0	25.83			+	32.86769117	26.59974444	26.86797095	26.54111671	26.8825035	25.93084704	26.04880646	26.84876161	26.3618873	25.54374411	27.00463899	27.49006582	29.00069606	28.39913336	27.55193504	27.21233934	26.47210736	27.15605267	27.10489592	26.64608886	27.70014991	28.11073124	27.88884477	27.72468412	27.38656693	27.58362477	27.33261873	27.85822038	27.47645575	26.28222493	27.63650968	27.11465803	26.17626539	25.95167068	26.56515962
iRT2			iRT2	1	1	1	1	100	1.0932	0	9.1481			+	35.40470352	29.39437755	29.49392549	29.40476695	29.53738141	29.46491777	29.50460977	29.41568656	29.58416262	29.70689901	29.81764615	29.72770554	29.84054656	29.89965932	29.66460084	29.73739304	29.8847756	29.87507971	29.59869786	29.91513227	29.84445791	29.74112771	29.42263999	29.76637142	29.67328834	29.412278	29.69644016	29.46591036	29.42512384	29.80405877	29.65493941	29.97923782	29.93578904	30.026438	30.08550054
iRT3			iRT3	1	1	1	1	100	1.2444	0.002734	2.4338			+	33.718859	27.71718451	27.70299201	27.75900655	27.61988883	27.68678999	27.80045284	27.82723473	27.70173689	27.89983216	28.05325749	28.12129431	28.54447392	28.58720662	28.05631026	27.81231531	28.15745079	28.3781143	28.2036851	28.34185031	28.42850222	27.92993334	27.57130721	28.3572041	27.66790285	27.4291011	27.65013569	27.55420614	27.60625519	27.94346669	28.06085159	28.0964755	27.80661137	28.19027592	28.23999862
iRT4			iRT4	1	1	1	1	100	1.2725	0	5.0356			+	34.81550053	28.76638721	28.8049204	28.91903156	28.60137488	28.45450313	28.66363421	28.71023712	28.92065079	28.72338264	29.04455534	29.05413776	29.73432725	29.71487788	29.16643389	28.87639774	29.27766118	29.8672493	29.48058308	29.36713466	29.40458426	29.2972786	28.73456952	29.75319907	28.8493285	28.56703277	28.92942548	28.89489819	28.61526502	28.81799678	29.13909543	29.0155265	28.9158446	29.05434481	29.30897434
iRT5			iRT5	1	1	1	1	100	1.2884	0	6.8093			+	35.66033942	29.99590716	29.89288802	29.78247423	29.83309923	29.87645629	29.70887321	29.6880415	29.85873911	29.83814354	29.88225568	30.02419359	30.1669845	30.09760609	30.11706349	29.96292517	30.19460298	30.10524571	29.92011125	30.23956623	29.95836863	30.07278164	29.72689396	30.00865131	29.95088129	29.72572447	29.95032513	29.84925392	29.86609981	29.9658173	29.92691175	30.14406495	30.16806119	30.05840208	30.25417277
iRT6			iRT6	1	1	1	1	100	1.3385	0	22.726			+	35.96731274	30.15773989	30.01185315	30.20757662	30.08916814	29.87337915	30.15870313	30.17438541	30.02762481	30.37409744	30.44005665	30.34857716	30.54958693	30.56174467	30.26505939	30.37440842	30.51314578	30.47981251	30.27475428	30.67774695	30.72565947	30.34741595	29.91242218	30.30214701	30.14406495	30.06020738	30.20431498	30.15798076	30.18789522	30.47537375	30.56819319	30.44736695	30.32506629	30.43141446	30.46012035
iRT7			iRT7	1	1	1	1	100	1.3664	0	25.675			+	35.28599015	29.33970721	29.35940517	29.33960104	29.32210299	29.3064559	29.41784048	29.14600912	29.4485883	29.44142273	29.4703783	29.71036851	29.66981286	29.79167783	29.62910958	29.59341791	29.93283601	29.92775956	29.69388416	29.99050734	29.66371903	29.69305332	29.43531482	29.84095167	29.47487111	29.52535183	29.60911205	29.29421379	29.56445474	29.71371499	29.70292598	29.79607975	29.82003786	29.9999438	29.90368679
iRT8			iRT8	1	1	1	1	100	1.3665	0	22.423			+	36.37773109	30.48855353	30.41064146	30.505689	30.32538802	30.36275274	30.46509298	30.39407084	30.36034746	30.72517188	30.90849064	30.80831571	30.9634765	30.99610926	30.5975262	30.67101167	30.89200498	30.91113667	30.64598583	30.99395206	31.19419199	30.79265548	30.32367129	30.78362985	30.58064507	30.23819993	30.4648983	30.39876652	30.74454804	30.83432051	30.84318526	30.87378981	30.88656454	30.92060821	30.91070791
iRT9			iRT9	1	1	1	1	100	1.3975	0	41.428			+	37.14043161	31.24377085	31.20908846	31.21610352	31.15369932	31.25794188	31.13246717	31.02498613	31.31699961	31.52224918	31.73638527	31.48562974	31.67585583	31.62461986	31.37389008	31.35105479	31.42677404	31.67484621	31.39912318	31.6182004	31.90630579	31.35930044	31.07303712	31.37113977	31.12318303	30.9566389	31.01942916	30.88146822	31.34392671	31.51958042	31.68741588	31.74959145	31.59116316	31.78124733	31.72574072
L0R819	ASNSD1 upstream open reading frame protein	ASDURF	sp|L0R819|ASURF_HUMAN ASNSD1 upstream open reading frame protein OS=Homo sapiens (Human) OX=9606 GN=ASDURF PE=1 SV=1	1	2	2	2	24	11.25	0	8.1127			+	29.30373714	24.58583224	NA	24.65031377	24.59172138	NA	23.6803518	25.37593747	23.91351253	24.5839977	25.21508295	23.23362436	NA	25.09273069	23.36225528	NA	25.27323416	NA	24.22331945	24.03758181	24.74832185	23.62989819	23.63256306	24.59474238	24.5530344	NA	23.69773966	NA	NA	24.61885326	23.72941164	23.39492946	22.00061763	23.07126725	NA
M0QZD8;Q6ZTK2	Uncharacterized protein	LOC400499	tr|M0QZD8|M0QZD8_HUMAN Uncharacterized protein OS=Homo sapiens (Human) OX=9606 GN=LOC400499 PE=4 SV=3	2	3	3	3	1.4	357.81	0.002718	2.3421			+	32.2212705	26.60766669	26.83978103	26.33994077	26.58448523	26.2177659	26.66016938	27.32971369	26.94558904	26.08119377	27.22848478	26.51213619	27.25601917	26.89133872	27.14462417	26.76141813	27.11426087	26.86372425	27.10159375	26.55379614	27.52230531	26.47171986	27.15961762	26.58175869	26.50507943	26.3074942	26.84565467	27.38261479	26.85471775	25.94462878	27.09607329	25.94770827	26.69431601	23.62544577	24.97053144
O00115	Deoxyribonuclease-2-alpha	DNASE2	sp|O00115|DNS2A_HUMAN Deoxyribonuclease-2-alpha OS=Homo sapiens (Human) OX=9606 GN=DNASE2 PE=1 SV=2	1	5	5	5	15	39.58	0	5.6383				31.43365447	25.34075582	24.76542006	25.75648913	25.07279697	25.61408569	25.66106696	26.34387589	26.33429075	25.88994728	26.36309125	23.31727569	25.23077659	26.41344871	25.72754326	25.89020248	26.1005515	26.03357575	26.25483054	27.12947327	26.85078946	23.80262364	25.84244511	26.05911931	25.46013989	24.70756725	24.20858624	27.03223091	25.9517596	25.77409492	25.61118941	25.79387117	26.11941548	25.39541986	25.11699907
O00116	Alkyldihydroxyacetonephosphate synthase, peroxisomal	AGPS	sp|O00116|ADAS_HUMAN Alkyldihydroxyacetonephosphate synthase, peroxisomal OS=Homo sapiens (Human) OX=9606 GN=AGPS PE=1 SV=1	1	29	29	29	54.9	72.911	0	285.1				34.58670793	28.9726801	28.38759436	28.84962677	29.04796452	28.362272	29.02991654	29.92733572	28.53181602	28.99919115	28.82265354	28.77922104	28.89896777	29.5145761	29.54298074	28.89342338	29.67505661	29.51579827	28.6041707	29.17819042	29.05232484	28.67677228	28.05019824	29.03886412	29.15496698	28.40547722	29.29329307	29.99859951	28.51303281	28.9436623	28.61939912	28.70902116	29.01847438	28.68418337	28.88104514
O00124	UBX domain-containing protein 8	UBXN8	sp|O00124|UBXN8_HUMAN UBX domain-containing protein 8 OS=Homo sapiens (Human) OX=9606 GN=UBXN8 PE=1 SV=2	1	2	2	2	14.4	30.541	0.0010893	3.1062			+	29.14588769	23.02756048	NA	NA	23.16493515	23.1792227	23.46226361	22.92275932	25.38172407	21.52802671	23.15594848	23.51207589	NA	23.30075584	23.0325294	22.59575556	23.2342678	NA	21.50552471	24.97031201	22.66657076	NA	NA	25.300302	23.08592494	NA	25.24292636	NA	NA	NA	23.2438707	25.27234445	25.63425381	25.45318471	22.37822182
O00139	Kinesin-like protein KIF2A	KIF2A	sp|O00139|KIF2A_HUMAN Kinesin-like protein KIF2A OS=Homo sapiens (Human) OX=9606 GN=KIF2A PE=1 SV=3	1	24	22	21	32.2	79.954	0	41.229				33.24671813	27.30338877	27.2250862	28.05216934	27.60165825	27.50119637	28.31189975	28.34857716	27.39541986	27.67445059	27.51675647	27.55420614	27.4972419	28.00233355	27.99075077	27.4169954	28.28863666	27.95648659	27.3316795	27.84846315	27.76407888	27.38294455	27.25033731	27.61034474	27.60038266	26.86608507	27.76249569	28.42778323	27.27168571	27.47730532	27.29517772	26.99042619	27.60724338	27.59562468	27.58362477
O00148	ATP-dependent RNA helicase DDX39A	DDX39A	sp|O00148|DX39A_HUMAN ATP-dependent RNA helicase DDX39A OS=Homo sapiens (Human) OX=9606 GN=DDX39A PE=1 SV=2	1	31	12	12	64.6	49.129	0	323.31				34.29898332	28.64632924	28.63561052	28.87320311	28.96088341	28.28303789	29.09529371	29.49165297	28.56920779	28.78512765	28.04640406	28.79389597	28.69842871	29.31308989	29.2837003	28.54347864	29.26785196	29.09242323	28.35539882	28.97686409	28.26275425	28.379437	28.11579927	28.85546054	28.85587634	28.23785815	28.8995729	29.73979271	28.62637913	28.58699196	28.08050267	28.26109585	28.71351836	28.24540393	28.29083495
O00151	PDZ and LIM domain protein 1	PDLIM1	sp|O00151|PDLI1_HUMAN PDZ and LIM domain protein 1 OS=Homo sapiens (Human) OX=9606 GN=PDLIM1 PE=1 SV=4	1	28	28	28	90	36.071	0	323.31				36.16791917	30.41649214	30.77053609	30.2915377	30.54434494	30.16722384	30.41739788	31.34254984	30.90899161	30.12866237	30.89634261	30.12176364	30.87371649	30.77289703	30.94321515	30.8255526	30.80331983	30.98698659	30.86864808	30.39140999	30.94363436	30.25496116	30.63296168	30.33266141	30.59503773	30.31408452	30.57298815	31.43141446	30.78565775	30.26863291	30.65642344	30.15375971	30.58468234	30.18222229	30.16937604
O00154	Cytosolic acyl coenzyme A thioester hydrolase	ACOT7	sp|O00154|BACH_HUMAN Cytosolic acyl coenzyme A thioester hydrolase OS=Homo sapiens (Human) OX=9606 GN=ACOT7 PE=1 SV=3	1	17	17	17	44.7	41.796	0	212.58				33.8195507	28.28259612	27.12188712	28.40214611	28.49667065	27.07255167	28.6199238	29.23185248	27.52484763	28.53237352	27.52118227	27.92116175	27.80458196	28.84212136	28.98307662	28.00152846	28.98617289	28.71004	27.46263806	28.71266595	27.63616392	28.24952379	27.05858271	28.58373236	28.18200912	27.40681562	28.70150556	29.29876488	27.22747522	28.5089974	27.33730571	27.84750769	28.33551793	27.94268398	27.45614946
O00159	Unconventional myosin-Ic	MYO1C	sp|O00159|MYO1C_HUMAN Unconventional myosin-Ic OS=Homo sapiens (Human) OX=9606 GN=MYO1C PE=1 SV=4	1	54	54	54	53	121.68	0	323.31				35.61434375	30.10898811	28.76116447	30.12558665	30.09257445	28.89284461	30.6378919	31.02240877	28.89446457	30.31710746	29.67645285	30.00477291	29.41902678	30.68820828	30.62749281	29.32491612	30.81741744	30.38679303	28.64560797	30.38288273	29.67080912	30.09748051	28.27052774	30.2729762	30.12238094	28.46131145	30.69486394	30.80585836	28.44651927	29.99023682	29.38205815	29.64950198	30.09798275	29.90095509	29.89249724
O00161	Synaptosomal-associated protein 23	SNAP23	sp|O00161|SNP23_HUMAN Synaptosomal-associated protein 23 OS=Homo sapiens (Human) OX=9606 GN=SNAP23 PE=1 SV=1	1	9	9	9	56.9	23.354	0	61.693				32.04501774	26.58792192	26.56756958	26.65553662	26.80415111	26.27410554	26.32748823	27.28515652	26.58319435	26.74483671	26.79265548	26.50871034	26.74342488	27.48554338	26.58003401	26.41738178	26.33871734	26.967962	26.5429623	27.37193945	26.06004758	26.22110797	26.07126316	26.05523477	25.83790603	25.68880522	27.13613971	27.53051433	26.26474181	27.27115138	26.34602549	26.55277063	26.43649082	24.5574235	24.30598212
O00165	HCLS1-associated protein X-1	HAX1	sp|O00165|HAX1_HUMAN HCLS1-associated protein X-1 OS=Homo sapiens (Human) OX=9606 GN=HAX1 PE=1 SV=2	1	7	7	7	31.5	31.62	0	28.528				31.7876828	25.60580322	26.26384685	26.43738012	25.28369147	26.4270239	26.44377965	26.70688254	26.53228434	26.33352322	26.22110797	25.98241849	26.22949362	27.10998444	26.18582246	26.59562468	26.74265421	25.63220248	25.61422613	25.99191865	25.80597211	25.407302	25.60611396	26.34177397	25.95353681	25.56369134	26.60935867	26.12368381	26.0822704	25.41060507	25.94748534	25.91686406	26.23819537	26.21460134	26.10587511
O00170	AH receptor-interacting protein	AIP	sp|O00170|AIP_HUMAN AH receptor-interacting protein OS=Homo sapiens (Human) OX=9606 GN=AIP PE=1 SV=2	1	13	13	13	55.2	37.636	0	49.823				32.9736383	26.897122	27.38112994	27.35649066	27.03747708	27.40145455	27.55486482	28.25777332	27.26892287	27.15199527	27.32885815	26.97869248	27.6075256	27.76243233	27.77058335	27.47599213	28.15392879	27.7284518	27.38187256	27.51990843	27.56681508	26.82347376	27.09667655	27.49457412	27.49800322	27.25484856	27.31734471	27.9560434	27.01094668	27.43045766	27.33747586	27.14092445	27.36986142	27.42406272	27.13643311
O00178	GTP-binding protein 1	GTPBP1	sp|O00178|GTPB1_HUMAN GTP-binding protein 1 OS=Homo sapiens (Human) OX=9606 GN=GTPBP1 PE=1 SV=3	1	10	10	10	24.5	72.453	0	37.722				31.42026231	25.4754356	25.15329101	25.83836298	26.11006412	25.02352223	26.13465224	26.37995748	25.13723477	26.25448818	25.31734471	25.01864947	25.61554568	26.03296652	26.71279712	25.86386601	26.62950915	25.6644347	25.72093267	26.61876926	25.70696157	25.20048947	25.37957747	25.75373784	26.37127481	25.42079036	25.85050334	26.74522152	25.35100633	25.51285955	25.22820951	24.77112511	25.83105843	25.29151135	25.32896084
O00180	Potassium channel subfamily K member 1	KCNK1	sp|O00180|KCNK1_HUMAN Potassium channel subfamily K member 1 OS=Homo sapiens (Human) OX=9606 GN=KCNK1 PE=1 SV=1	1	2	2	2	12.8	38.143	0	8.0938				29.2826403	23.71617724	NA	24.01707821	23.9100388	NA	24.17934421	24.5503358	NA	23.19180504	NA	23.56045879	NA	24.29438909	24.28362083	NA	24.25277514	23.80488963	NA	23.76749264	22.90558385	22.58524773	NA	24.17516149	25.07903809	NA	24.38850611	24.48591183	NA	24.05763285	23.38758615	23.31948249	23.75623461	24.56958447	23.72619238
O00186	Syntaxin-binding protein 3	STXBP3	sp|O00186|STXB3_HUMAN Syntaxin-binding protein 3 OS=Homo sapiens (Human) OX=9606 GN=STXBP3 PE=1 SV=2	1	16	16	16	33.6	67.764	0	57.594				32.92145973	27.3723547	26.85756799	27.6653974	27.24345309	27.17636051	27.61883926	27.8915705	27.25033731	27.41884588	26.59092233	27.11068147	26.90873399	27.86773535	27.86691045	27.16920876	27.690791	27.39370271	26.91877573	27.63415686	26.3437065	26.56085232	26.66898494	27.68572118	27.12888357	26.80943549	27.73007277	27.87677828	26.48972904	27.26320214	26.13602234	28.09345625	27.33287478	27.17178748	27.0143563
O00193	Small acidic protein	SMAP	sp|O00193|SMAP_HUMAN Small acidic protein OS=Homo sapiens (Human) OX=9606 GN=SMAP PE=1 SV=1	1	7	7	7	34.4	20.332	0	323.31				33.38984701	27.65615063	28.16278975	28.12804775	27.15518419	26.88506663	27.78487812	28.21983484	28.40369075	28.01510108	27.88936712	27.62992598	28.27404331	28.32654565	27.13848524	27.93427109	27.87765606	28.04087689	28.27217534	28.2185421	28.01717381	27.68785801	28.26508175	28.07183598	27.00795664	27.2985901	27.58470026	28.38800513	28.12282523	27.97972845	27.68311263	27.67747814	27.41054037	26.82298776	27.58663412
O00194	Ras-related protein Rab-27B	RAB27B	sp|O00194|RB27B_HUMAN Ras-related protein Rab-27B OS=Homo sapiens (Human) OX=9606 GN=RAB27B PE=1 SV=4	1	6	6	4	29.4	24.608	0	7.4164				29.37029806	24.25529891	23.35769911	23.81811872	23.92206968	22.73396861	24.83585997	24.36145229	NA	23.99808835	23.52444415	24.65818184	22.68018008	24.29193285	24.69333253	22.68637058	24.712561	23.65610971	21.04546906	23.75918438	21.11775216	24.07291961	21.08673491	23.53907643	23.91579333	20.95418495	22.33439987	24.61234299	22.45397591	22.68583611	22.24864105	24.93422609	23.42444722	22.7261092	24.08472536
O00203	AP-3 complex subunit beta-1	AP3B1	sp|O00203|AP3B1_HUMAN AP-3 complex subunit beta-1 OS=Homo sapiens (Human) OX=9606 GN=AP3B1 PE=1 SV=3	1	30	30	26	29.5	121.32	0	142.69				35.22317098	29.56423667	27.30452067	30.51568549	30.09534402	26.99905671	30.66822418	30.6041707	27.22453432	30.35867186	27.52080773	29.65285577	29.46101865	30.74815228	30.43340575	27.30164564	30.90102704	30.04557113	27.23781258	30.56501794	27.72559447	29.25263981	26.99787307	30.36525832	29.89965932	26.68885856	30.40689669	30.27264256	27.17550417	30.25360937	29.04492006	28.25925593	28.52193106	28.14107067	27.85442053
O00217	NADH dehydrogenase [ubiquinone] iron-sulfur protein 8, mitochondrial	NDUFS8	sp|O00217|NDUS8_HUMAN NADH dehydrogenase [ubiquinone] iron-sulfur protein 8, mitochondrial OS=Homo sapiens (Human) OX=9606 GN=NDUFS8 PE=1 SV=1	1	9	9	9	47.1	23.705	0	44.267				31.88485564	25.51373314	26.15187917	26.63491848	25.40376387	25.99978793	26.91090802	26.96377964	26.21398984	26.90276721	26.9563758	24.4171886	26.40968291	27.37517522	25.64809312	26.57045333	27.40981237	26.78456616	26.68070054	27.20387176	26.63367198	25.64215462	26.38819404	27.11485657	25.99302077	25.93062149	27.34172308	27.41643173	26.10900804	26.82905104	26.6931198	24.71308566	26.44469607	24.92985435	25.86813584
O00231	26S proteasome non-ATPase regulatory subunit 11	PSMD11	sp|O00231|PSD11_HUMAN 26S proteasome non-ATPase regulatory subunit 11 OS=Homo sapiens (Human) OX=9606 GN=PSMD11 PE=1 SV=3	1	35	35	35	72.5	47.463	0	323.31				36.54783022	31.63948845	30.30051148	30.79861559	31.68829167	30.27553151	31.03058756	32.50346339	30.23089108	30.82532514	31.65031548	30.56356407	30.53871391	31.27586448	30.95746943	30.54452919	31.30601038	31.98996625	30.14126561	31.00945243	30.35142344	30.53945366	29.87989199	30.87671974	31.60182647	29.97350145	30.99118343	31.38401575	29.90956394	30.78783846	30.08613355	30.48241153	31.79436088	30.45454235	30.45894783
O00232	26S proteasome non-ATPase regulatory subunit 12	PSMD12	sp|O00232|PSD12_HUMAN 26S proteasome non-ATPase regulatory subunit 12 OS=Homo sapiens (Human) OX=9606 GN=PSMD12 PE=1 SV=3	1	30	30	30	57.7	52.904	0	323.31				35.08492268	29.47345893	28.25687402	29.75358165	29.50168991	28.16523618	30.10686861	30.29854641	28.27204182	29.84861239	29.08491793	29.49961968	29.06855968	30.24297632	29.85845753	28.58157913	30.32367129	29.94921215	28.02722931	29.93564855	29.0305481	29.28350161	27.81763091	29.9762359	29.61538782	27.83152964	29.90253723	30.23671831	27.78656159	29.74033973	28.82480942	29.42209859	29.77940892	29.64698151	29.63735645
O00233	26S proteasome non-ATPase regulatory subunit 9	PSMD9	sp|O00233|PSMD9_HUMAN 26S proteasome non-ATPase regulatory subunit 9 OS=Homo sapiens (Human) OX=9606 GN=PSMD9 PE=1 SV=3	1	11	11	11	54.3	24.682	0	143.82				33.95895626	28.12331873	28.49526059	28.70163775	27.95704038	28.02606857	28.75916533	29.08669037	28.72621187	28.63173082	28.31514327	28.35682644	28.56107091	29.05747276	28.43551353	28.13662868	29.12541422	28.49941059	28.56296392	28.86844203	28.57798327	27.99204835	28.32543091	28.7164324	28.13330044	27.61463336	28.56899044	29.09587215	28.37596232	28.60727867	28.17231221	27.93971703	28.15518419	28.10539559	28.03674376
O00244	Copper transport protein ATOX1	ATOX1	sp|O00244|ATOX1_HUMAN Copper transport protein ATOX1 OS=Homo sapiens (Human) OX=9606 GN=ATOX1 PE=1 SV=1	1	8	8	8	88.2	7.4016	0	109.29				34.0245734	28.49407813	29.15433933	28.5929904	28.71384607	26.66329489	28.95734488	29.06827778	29.03104789	28.81558641	28.7604984	28.57336745	29.21192178	29.25730126	28.32928598	27.18999327	29.09795764	28.68475188	28.82526447	28.91256494	28.83183161	27.93483348	28.85471775	28.91173671	28.29008791	26.39006541	28.85022314	29.25462333	28.47440699	28.56274563	28.37716286	28.35552484	27.6137907	27.09687758	26.12080012
O00255	Menin	MEN1	sp|O00255|MEN1_HUMAN Menin OS=Homo sapiens (Human) OX=9606 GN=MEN1 PE=1 SV=4	1	1	1	1	2.3	68.023	0.00045218	3.9565			+	27.48369968	22.71007154	NA	NA	NA	NA	NA	23.3667971	NA	23.09206931	23.12243623	NA	NA	NA	23.01312977	NA	23.59057974	22.76630001	NA	NA	23.17739885	22.51246175	NA	22.89864493	NA	NA	23.54025955	23.56476726	NA	22.97908951	22.69947756	NA	NA	22.6895732	NA
O00257	E3 SUMO-protein ligase CBX4	CBX4	sp|O00257|CBX4_HUMAN E3 SUMO-protein ligase CBX4 OS=Homo sapiens (Human) OX=9606 GN=CBX4 PE=1 SV=3	1	2	2	2	5.5	61.367	0.0017178	2.803			+	28.35392773	NA	NA	NA	NA	NA	22.43943931	NA	25.04285033	22.42744278	25.51068836	NA	NA	NA	21.4436943	NA	22.74724646	22.57800775	NA	22.43844974	NA	NA	NA	NA	NA	NA	26.25493864	NA	NA	22.23409235	NA	22.89354373	NA	21.51152104	21.77539166
O00264	Membrane-associated progesterone receptor component 1	PGRMC1	sp|O00264|PGRC1_HUMAN Membrane-associated progesterone receptor component 1 OS=Homo sapiens (Human) OX=9606 GN=PGRMC1 PE=1 SV=3	1	13	12	12	49.2	21.671	0	149.28				34.12724835	28.6505466	28.68815825	28.95465755	27.9107365	28.75935584	29.225454	28.43511607	28.86292661	28.85569815	28.66922153	28.76053012	28.78718459	28.99145377	28.84481704	28.87674901	29.52520246	28.7568454	28.85153427	29.12462569	28.73740916	28.02812561	28.64553926	28.78609415	27.94698362	28.45383622	29.24553994	29.45935832	28.74506119	28.57380081	28.54255647	28.13643311	28.37272832	25.33183324	25.82320648
O00267	Transcription elongation factor SPT5	SUPT5H	sp|O00267|SPT5H_HUMAN Transcription elongation factor SPT5 OS=Homo sapiens (Human) OX=9606 GN=SUPT5H PE=1 SV=1	1	45	45	45	50.2	121	0	323.31				34.68300802	28.97991921	28.81020196	28.91305023	28.77990983	29.01672231	29.29874303	29.86385715	29.10871399	29.1574267	28.42225903	28.90388787	28.93654741	29.69408349	29.28927451	29.28945042	29.6756119	29.50775055	28.99674233	29.47865589	28.70229853	28.63709729	28.8345767	29.18383188	28.95858988	28.90813269	29.39593053	30.14867809	28.83222409	29.22988321	28.56008702	28.5993188	29.37573452	28.91327854	28.47169661
O00273	DNA fragmentation factor subunit alpha	DFFA	sp|O00273|DFFA_HUMAN DNA fragmentation factor subunit alpha OS=Homo sapiens (Human) OX=9606 GN=DFFA PE=1 SV=1	1	14	14	14	48.6	36.521	0	122.63				33.53055154	28.04557113	28.29552808	27.68792474	27.61932915	28.52424984	27.99037209	28.60773723	28.69265434	27.4319723	28.23763026	28.10364599	28.53526909	28.15908825	28.00431752	28.74794428	28.16518825	28.42414283	28.38545649	28.19905755	28.23653586	27.64388921	28.16801335	27.66925533	27.60928821	28.21451797	27.97109084	28.79370996	28.27310963	27.75951459	27.93387729	27.43682437	27.51005448	26.79153812	27.36877966
O00291	Huntingtin-interacting protein 1	HIP1	sp|O00291|HIP1_HUMAN Huntingtin-interacting protein 1 OS=Homo sapiens (Human) OX=9606 GN=HIP1 PE=1 SV=5	1	16	14	14	20.1	116.22	0	27.929				32.1036835	26.2128588	25.67168661	26.77743493	25.00923884	25.73083724	27.77140222	26.82989787	25.504337	27.23708316	25.50008717	25.46852287	24.36546275	26.76306584	26.83496843	26.25902241	28.19418025	26.78668621	25.73507978	27.04884803	25.95446897	26.35962719	25.20463681	26.96102146	26.66857925	24.5009989	26.83906016	27.49289471	25.46998257	26.97738283	25.39852191	26.28476834	25.79456539	25.64383418	25.66250736
O00299	Chloride intracellular channel protein 1	CLIC1	sp|O00299|CLIC1_HUMAN Chloride intracellular channel protein 1 OS=Homo sapiens (Human) OX=9606 GN=CLIC1 PE=1 SV=4	1	21	21	21	87.1	26.922	0	323.31				37.38551434	31.73634495	31.7050375	31.80262673	31.8798993	31.67732692	32.14303105	32.56676519	31.8196649	31.85812402	31.85897618	31.64907364	31.79288815	32.23066208	32.15526865	31.90533767	32.42854714	32.02531623	31.55238405	32.05946619	31.93068775	31.36968465	31.33660364	31.85441309	31.69751763	31.4500742	32.02012495	32.47329441	31.41568656	31.7013651	31.63374125	31.58288939	31.73436763	31.61210391	31.68862516
O00303	Eukaryotic translation initiation factor 3 subunit F	EIF3F	sp|O00303|EIF3F_HUMAN Eukaryotic translation initiation factor 3 subunit F OS=Homo sapiens (Human) OX=9606 GN=EIF3F PE=1 SV=1	1	19	19	19	54.6	37.563	0	200.2				35.78823725	30.33287478	28.89365482	30.37761798	30.49486019	28.66949189	30.75078967	31.11495583	28.46610491	30.60080798	29.9294537	30.14988962	29.5103941	30.8803738	30.78253672	29.15327651	30.96416536	30.66966083	28.47884872	30.73868195	29.88508118	30.12262778	28.52223047	30.50909181	30.42151685	28.54325737	30.63625037	31.16278975	28.13374138	30.41769967	29.67207456	30.19378089	30.55261308	29.76932263	29.48458341
O00330	Pyruvate dehydrogenase protein X component, mitochondrial	PDHX	sp|O00330|ODPX_HUMAN Pyruvate dehydrogenase protein X component, mitochondrial OS=Homo sapiens (Human) OX=9606 GN=PDHX PE=1 SV=3	1	17	17	17	45.1	54.122	0	61.552				33.09735492	27.77680769	27.92722267	27.24118134	26.68525332	28.02791477	28.15745079	27.4563845	28.11981123	27.59313292	27.852993	27.94893377	27.21706327	27.98603723	27.22499424	27.12691617	28.15561849	27.29281056	26.93111766	27.58218954	27.01446272	25.98224439	27.70345415	27.4867712	26.97037784	27.73382642	27.95410284	27.71567989	27.80961948	27.46068673	27.58075288	28.04364312	27.33458059	27.90690069	27.15160825
O00399	Dynactin subunit 6	DCTN6	sp|O00399|DCTN6_HUMAN Dynactin subunit 6 OS=Homo sapiens (Human) OX=9606 GN=DCTN6 PE=1 SV=1	1	6	6	6	31.6	20.747	0	6.6725				31.14290936	25.11390333	25.05631026	25.90032751	25.81601997	24.8485706	25.91198238	26.44170766	25.01371761	25.57770242	25.62072793	25.00273056	25.4340583	26.32793359	26.02449481	24.77479872	26.53501688	25.91556541	24.97779768	26.03638744	25.88588122	24.83773764	25.15050469	25.63367198	25.63992137	25.09075371	26.21597165	26.21783984	24.78321768	25.83571544	25.58508724	24.56331313	26.02030382	25.07193824	25.10017049
O00400	Acetyl-coenzyme A transporter 1	SLC33A1	sp|O00400|ACATN_HUMAN Acetyl-coenzyme A transporter 1 OS=Homo sapiens (Human) OX=9606 GN=SLC33A1 PE=1 SV=1	1	4	4	4	9.3	60.908	0	7.9958				29.78663948	24.09063258	NA	23.97254865	23.70144607	22.26779482	24.8406696	25.07066965	NA	25.45820082	20.40301619	23.88697437	NA	24.62711704	24.4548796	NA	25.16311618	25.35181515	NA	25.47988188	NA	23.32909775	NA	25.38195505	24.3789494	NA	22.01249906	24.67879483	23.44303661	24.07626759	NA	24.71381986	23.10881667	24.79976145	24.63837537
O00401	Neural Wiskott-Aldrich syndrome protein	WASL	sp|O00401|WASL_HUMAN Neural Wiskott-Aldrich syndrome protein OS=Homo sapiens (Human) OX=9606 GN=WASL PE=1 SV=2	1	13	13	13	39	54.826	0	29.442				31.53820511	25.61582627	26.12502494	26.72468412	25.73665462	24.97517555	26.37060986	26.53624781	26.24021704	26.41464266	26.03969571	26.08117344	26.71934056	26.33921024	26.14650932	26.44216661	26.5517004	26.10361598	26.0665698	25.8360045	26.53796638	25.38413106	24.68901859	25.5516564	25.32337065	25.20955332	26.51732734	26.89133872	24.59303316	24.76506591	26.1264042	26.35997899	25.37345038	25.62419104	25.85412324
O00410;O60518	Importin-5	IPO5	sp|O00410|IPO5_HUMAN Importin-5 OS=Homo sapiens (Human) OX=9606 GN=IPO5 PE=1 SV=4	2	62	62	62	67.4	123.63	0	323.31				37.40617762	31.93128677	30.21106308	32.10842737	32.04963364	30.21627702	32.46377837	32.85041318	30.21268721	32.10593254	30.9411173	31.91755278	31.14631266	32.58685331	32.50760407	30.53398907	32.62036525	32.36997059	30.12570981	32.35799059	30.94795903	31.68624733	29.99442422	32.34913104	32.09930031	29.99711934	32.36551907	32.84948137	30.17985197	32.20344007	30.73343857	31.99196053	32.01856723	31.57718197	31.72521252
O00411	DNA-directed RNA polymerase, mitochondrial	POLRMT	sp|O00411|RPOM_HUMAN DNA-directed RNA polymerase, mitochondrial OS=Homo sapiens (Human) OX=9606 GN=POLRMT PE=1 SV=2	1	33	33	33	38.8	138.62	0	106.73				32.92767127	27.09627441	24.8735669	27.63103692	27.79222105	24.99632211	27.62030844	28.05966603	24.17317998	27.57945866	27.23927031	27.19648026	25.57556902	27.84146165	28.38874421	25.48499051	27.99177812	27.74688782	24.40418631	27.69584306	27.06033625	27.30860553	25.36649698	27.57650637	27.88151197	25.32158271	27.64972467	28.51987095	25.12553739	27.24472371	26.64951911	27.21761801	27.74675971	27.42542402	27.23571451
O00418	Eukaryotic elongation factor 2 kinase	EEF2K	sp|O00418|EF2K_HUMAN Eukaryotic elongation factor 2 kinase OS=Homo sapiens (Human) OX=9606 GN=EEF2K PE=1 SV=2	1	1	1	1	2.3	82.143	0.0057354	1.9987			+	25.04376826	NA	NA	NA	NA	NA	NA	23.36479512	NA	NA	NA	NA	NA	NA	NA	NA	NA	NA	NA	NA	NA	NA	NA	NA	NA	NA	NA	NA	NA	NA	NA	NA	22.88671395	NA	NA
O00422	Histone deacetylase complex subunit SAP18	SAP18	sp|O00422|SAP18_HUMAN Histone deacetylase complex subunit SAP18 OS=Homo sapiens (Human) OX=9606 GN=SAP18 PE=1 SV=1	1	15	15	15	83	17.561	0	115.45				33.94776748	28.08197593	28.24721631	28.44644039	28.02221032	28.59224196	28.63426074	28.80276537	28.73382642	28.36782204	28.71486151	27.65129963	28.51915859	28.88977326	27.78681082	28.94662116	28.54859517	28.33227726	28.41900668	28.50279029	28.65403459	27.96658756	27.90993583	28.49060144	27.99555679	28.39521555	28.45096894	28.83596235	28.08785394	27.86159621	28.41876548	27.89642923	28.55398651	28.26856599	28.29338078
O00425	Insulin-like growth factor 2 mRNA-binding protein 3	IGF2BP3	sp|O00425|IF2B3_HUMAN Insulin-like growth factor 2 mRNA-binding protein 3 OS=Homo sapiens (Human) OX=9606 GN=IGF2BP3 PE=1 SV=2	1	32	29	28	58	63.704	0	254.62				34.70712741	28.67141667	29.00675353	29.12708842	29.11413673	29.11664221	29.19676164	29.69213883	29.41884588	29.31140177	29.17624161	29.0704547	29.33877259	29.53982339	29.15129373	29.47475509	29.53528763	29.10527069	29.23728835	29.36740549	29.15204364	28.64831945	29.03317663	29.10557043	28.88806089	29.18350064	29.07234723	29.79251585	28.81081484	28.84155163	28.80903677	28.70711301	29.27635269	28.81656325	28.94854395
O00429	Dynamin-1-like protein	DNM1L	sp|O00429|DNM1L_HUMAN Dynamin-1-like protein OS=Homo sapiens (Human) OX=9606 GN=DNM1L PE=1 SV=2	1	51	51	51	72.3	81.876	0	323.31				35.82240282	30.32452991	29.38438636	30.56429119	30.28239728	29.43055735	30.73424648	31.08277542	29.67694037	30.37813498	30.00718142	30.1514631	29.75423499	30.7991562	30.68562094	29.89850655	31.04433385	30.57298815	29.49712767	30.60452422	30.11718738	30.05193606	29.27579789	30.45277639	30.34921015	29.36738465	30.67556143	31.08569047	29.17445684	30.31656811	29.80744076	29.97432233	30.37927173	30.07533441	29.92747702
O00442	RNA 3-terminal phosphate cyclase	RTCA	sp|O00442|RTCA_HUMAN RNA 3-terminal phosphate cyclase OS=Homo sapiens (Human) OX=9606 GN=RTCA PE=1 SV=1	1	15	15	15	60.9	39.336	0	99.084				33.16208443	27.3600125	26.97257056	27.58713507	27.68016398	27.22186394	27.53110953	28.2695472	27.31751723	27.45096894	26.59832516	27.36986142	27.25925593	28.2292644	28.16254968	27.57845124	28.35321266	28.12134372	27.14452693	27.74669565	26.68859182	26.75722701	27.0480165	27.85810178	27.55208167	27.12986626	28.12898187	28.17092842	26.74316804	27.40713989	26.96212536	27.21029678	28.12538958	27.46295003	27.2910546
O00443	Phosphatidylinositol 4-phosphate 3-kinase C2 domain-containing subunit alpha	PIK3C2A	sp|O00443|P3C2A_HUMAN Phosphatidylinositol 4-phosphate 3-kinase C2 domain-containing subunit alpha OS=Homo sapiens (Human) OX=9606 GN=PIK3C2A PE=1 SV=2	1	9	9	9	6.6	190.68	0	8.1171				30.44963154	24.83059915	23.75562355	25.82733165	23.64019727	24.03800065	25.56630703	25.87241656	24.16943817	25.29621103	23.31520375	24.92546932	23.22135878	25.36599664	25.33769703	24.12770345	25.91681851	24.44259376	23.82997043	25.34424849	22.25222653	24.3431304	23.85043181	23.44770982	24.94922329	23.45211654	25.50360934	NA	23.69157656	25.41037863	20.76149929	24.79773474	25.88973845	24.98459299	24.84708947
O00459	Phosphatidylinositol 3-kinase regulatory subunit beta	PIK3R2	sp|O00459|P85B_HUMAN Phosphatidylinositol 3-kinase regulatory subunit beta OS=Homo sapiens (Human) OX=9606 GN=PIK3R2 PE=1 SV=2	1	2	2	2	4.4	81.544	0.0015125	2.9284			+	27.12986626	NA	21.89356225	NA	21.65757142	22.75627533	21.58962006	NA	NA	21.89973307	22.90164914	NA	22.20886899	22.29047115	21.87927213	NA	22.07156187	22.04346791	21.75898114	21.79922786	23.33046614	NA	21.96490346	21.98787463	22.7579035	NA	22.19973344	NA	NA	21.61144272	22.39707294	21.86582085	21.56657995	21.07188915	20.28737421
O00461	Golgi integral membrane protein 4	GOLIM4	sp|O00461|GOLI4_HUMAN Golgi integral membrane protein 4 OS=Homo sapiens (Human) OX=9606 GN=GOLIM4 PE=1 SV=1	1	26	26	26	35.8	81.879	0	173.91				33.69726906	27.80968081	27.93353966	28.54591033	28.02849451	27.63186956	28.46345683	28.87490389	28.07709319	28.52690065	28.18177223	27.60999265	28.01286558	28.64213396	28.30782422	28.26356035	28.72133042	28.1199596	27.8595835	28.66681995	28.30247389	27.60893586	27.89764136	28.3733923	27.90626995	27.84367948	28.15629382	28.62278865	28.08456317	28.21099343	27.96504663	27.81151934	28.0918434	27.49113686	27.67868739
O00468	Agrin	AGRN	sp|O00468|AGRIN_HUMAN Agrin OS=Homo sapiens (Human) OX=9606 GN=AGRN PE=1 SV=6	1	3	3	3	1.7	217.32	0.0045464	2.1514			+	30.04166032	24.64146572	23.77293792	24.63594259	24.39773886	23.1053836	25.27905707	24.50172787	23.25000111	24.73892349	23.1443869	24.46905102	23.56325494	24.85846939	24.66541096	23.50324538	25.11723693	26.18406371	23.38060163	26.15919414	25.46422839	24.58566035	20.71145861	24.94806489	24.56651027	22.7799862	24.73670622	24.38291158	23.13863366	24.89864493	23.62834141	23.7842666	24.73277897	24.32340501	24.01273774
O00469	Procollagen-lysine,2-oxoglutarate 5-dioxygenase 2	PLOD2	sp|O00469|PLOD2_HUMAN Procollagen-lysine,2-oxoglutarate 5-dioxygenase 2 OS=Homo sapiens (Human) OX=9606 GN=PLOD2 PE=1 SV=2	1	32	32	32	47.2	84.685	0	264.55				34.57226541	28.71187867	28.21655457	28.9256391	28.8303211	28.48373811	29.14583911	29.69258783	28.53058875	29.06691874	28.71682485	28.66261601	28.6499987	29.55817197	29.22589064	28.76941723	29.67058967	29.34390553	28.37542383	29.37455352	28.98974975	28.44699246	28.30116592	29.21486532	28.98092706	28.36819684	29.42392251	29.75008684	28.53693696	29.25376714	28.79522831	28.68575459	29.06437673	28.84311036	28.79007804
O00471	Exocyst complex component 5	EXOC5	sp|O00471|EXOC5_HUMAN Exocyst complex component 5 OS=Homo sapiens (Human) OX=9606 GN=EXOC5 PE=1 SV=1	1	11	11	11	18.4	81.852	0	10.502				30.7018195	25.01226886	NA	24.78211799	25.17119574	22.57830727	25.74046841	25.42831851	23.35326315	24.63798861	24.35662498	25.50948073	24.38370271	25.75047025	26.21148553	24.3372887	25.25968695	25.60721516	24.02993759	25.88769494	24.62103548	23.90453687	23.07174189	25.1589631	25.29561565	22.41276416	25.5367962	25.83098592	23.58348131	24.98394099	24.64877887	25.27664554	24.53925396	25.25900445	25.57210274
O00479	High mobility group nucleosome-binding domain-containing protein 4	HMGN4	sp|O00479|HMGN4_HUMAN High mobility group nucleosome-binding domain-containing protein 4 OS=Homo sapiens (Human) OX=9606 GN=HMGN4 PE=1 SV=3	1	4	3	3	44.4	9.5388	0.0010874	3.0903			+	28.45928014	24.65217538	23.34028043	NA	21.71778853	NA	NA	23.85519318	23.63765702	NA	24.85941763	24.91483583	23.49911402	NA	22.15106239	21.99800224	NA	23.14320382	23.26298717	NA	24.02453708	22.68376052	23.42483161	NA	23.02076161	21.5713564	NA	24.16821425	23.11713386	NA	23.79817987	NA	NA	23.25968695	23.97631239
O00483	Cytochrome c oxidase subunit NDUFA4	NDUFA4	sp|O00483|NDUA4_HUMAN Cytochrome c oxidase subunit NDUFA4 OS=Homo sapiens (Human) OX=9606 GN=NDUFA4 PE=1 SV=1	1	5	5	5	55.6	9.3697	0	16.751				33.06128626	26.20888387	25.6985082	28.09360736	27.03012709	25.9446958	28.02849451	28.05258397	25.32471015	27.91672741	27.51050728	25.20609116	26.56843966	28.68421682	27.7209718	26.30028454	28.74207594	27.62735364	25.38478981	28.30504278	27.17274139	26.74162601	25.14868293	28.09803297	27.05475881	25.43297587	28.22632715	28.14918705	24.89633684	27.86313345	27.36694714	27.89683339	28.21080769	27.63616392	26.28282586
O00487	26S proteasome non-ATPase regulatory subunit 14	PSMD14	sp|O00487|PSDE_HUMAN 26S proteasome non-ATPase regulatory subunit 14 OS=Homo sapiens (Human) OX=9606 GN=PSMD14 PE=1 SV=1	1	12	12	12	41.9	34.577	0	134.58				33.98981403	28.4579113	27.4867712	28.49193962	28.28347953	27.64677556	28.74701591	29.43035795	27.22683241	28.59935428	27.98391925	28.32410066	28.18711651	28.95462982	28.93699663	28.03191553	29.03070594	29.05198791	27.11068147	28.82250159	27.99975568	28.49071619	27.12947327	28.56241812	28.63336018	26.89677566	28.70219943	29.71199351	26.86891296	28.46103817	27.85946502	27.76818705	28.87017783	28.19896391	27.85792387
O00488	Zinc finger protein 593	ZNF593	sp|O00488|ZN593_HUMAN Zinc finger protein 593 OS=Homo sapiens (Human) OX=9606 GN=ZNF593 PE=1 SV=2	1	1	1	1	21.6	15.199	0	5.1347			+	28.30864893	NA	25.06146975	NA	NA	NA	NA	NA	25.26381104	NA	23.62889759	22.98109479	24.71764212	NA	NA	NA	NA	NA	25.26688746	NA	23.93048614	NA	25.24717103	NA	NA	NA	NA	23.48099132	24.94681634	NA	24.30834514	21.96905622	NA	21.52731091	NA
O00499;Q9UBW5	Myc box-dependent-interacting protein 1	BIN1	sp|O00499|BIN1_HUMAN Myc box-dependent-interacting protein 1 OS=Homo sapiens (Human) OX=9606 GN=BIN1 PE=1 SV=1	2	21	21	20	40	64.699	0	323.31				33.33418097	26.9155882	27.44632207	27.67646966	27.50127231	27.96388986	27.6292312	28.71250197	27.09214595	27.74336068	27.85667789	26.7540438	27.13574842	28.05858271	27.9762359	28.04941942	29.04442506	27.5869204	27.73208025	27.57203044	28.15286567	27.10858938	27.39492946	27.99053439	27.26042298	27.27914565	27.87941003	28.23703756	27.19102939	28.50635129	27.97961944	27.82408103	27.78668621	27.62212535	27.56201773
O00505	Importin subunit alpha-4	KPNA3	sp|O00505|IMA4_HUMAN Importin subunit alpha-4 OS=Homo sapiens (Human) OX=9606 GN=KPNA3 PE=1 SV=2	1	19	19	12	40.9	57.81	0	169.7				33.87114778	28.29548429	27.26400799	28.39876652	28.24454226	27.22269321	28.60116232	29.1892864	26.92818328	28.26642284	27.14053446	27.98381055	27.67875454	28.92076436	28.73182138	27.33883633	28.89553391	28.79293468	26.91957151	28.73924549	27.43936321	28.22324579	26.65948902	28.50514002	28.50351078	26.88460095	28.43860996	29.34189271	26.25789019	28.3927615	26.98239673	28.79451582	28.7343434	28.10074197	28.24122681
O00506	Serine/threonine-protein kinase 25	STK25	sp|O00506|STK25_HUMAN Serine/threonine-protein kinase 25 OS=Homo sapiens (Human) OX=9606 GN=STK25 PE=1 SV=1	1	8	1	1	19.7	48.111	1	-2		+	+	26.08482671	NA	NA	NA	NA	NA	NA	NA	NA	NA	NA	NA	NA	NA	NA	NA	NA	NA	NA	21.60227297	NA	NA	NA	NA	NA	NA	NA	NA	NA	NA	NA	NA	NA	NA	22.54766744
O00507	Probable ubiquitin carboxyl-terminal hydrolase FAF-Y	USP9Y	sp|O00507|USP9Y_HUMAN Probable ubiquitin carboxyl-terminal hydrolase FAF-Y OS=Homo sapiens (Human) OX=9606 GN=USP9Y PE=2 SV=2	1	35	1	1	15.3	291.07	1	-2		+	+	28.0333867	NA	23.44088437	NA	23.4092459	22.94645942	NA	24.27248684	22.91186812	NA	23.54792627	23.53563989	NA	NA	23.5712638	23.63754647	NA	23.42098305	NA	NA	24.07422706	23.14676567	22.71101741	NA	23.40236571	23.00917049	NA	24.27703591	NA	NA	23.60873851	NA	23.07324658	NA	22.62176215
O00541	Pescadillo homolog	PES1	sp|O00541|PESC_HUMAN Pescadillo homolog OS=Homo sapiens (Human) OX=9606 GN=PES1 PE=1 SV=1	1	27	27	27	45.4	68.002	0	143.03				35.2124843	29.7443716	29.37092159	29.67394538	29.86227634	29.41810195	29.88823512	30.31635232	29.44815504	29.72974872	29.24220407	29.85010388	29.68376521	30.14710157	30.22331485	29.64092814	30.18020776	29.96829168	29.44606566	29.90368679	29.38786137	29.31818555	29.11304387	29.60510733	29.74765623	29.1976289	30.04244333	30.37098393	29.2794335	29.69010828	29.1797808	28.76569194	29.73524767	29.3457041	29.2142632
O00560	Syntenin-1	SDCBP	sp|O00560|SDCB1_HUMAN Syntenin-1 OS=Homo sapiens (Human) OX=9606 GN=SDCBP PE=1 SV=1	1	12	12	12	59.1	32.444	0	312.14				33.49738468	27.95321485	27.26060244	27.66016938	27.6768059	27.76806082	27.94190085	28.73036435	27.7242938	27.41989076	27.83412457	27.63533375	27.95726184	27.96587234	28.00287003	28.19291133	28.40267472	28.27337646	27.71135357	28.01600494	27.85037219	27.47227783	27.49449783	27.55632748	27.83881979	27.22646497	27.84068161	28.62216026	27.56746804	27.24526791	27.75359759	28.08724698	27.58168687	27.5848436	27.69345218
O00566	U3 small nucleolar ribonucleoprotein protein MPP10	MPHOSPH10	sp|O00566|MPP10_HUMAN U3 small nucleolar ribonucleoprotein protein MPP10 OS=Homo sapiens (Human) OX=9606 GN=MPHOSPH10 PE=1 SV=2	1	22	22	22	38	78.863	0	196.64				33.47641229	27.75678179	27.93139949	27.87161783	27.41369081	27.88244519	28.01515427	28.56888175	28.08886497	28.11063169	27.85893173	27.98288629	27.84852285	28.55555977	27.87402443	28.16896976	28.66156311	28.2366727	27.66932292	28.14593626	28.48054456	27.80513572	27.5021074	28.3220385	27.62749281	27.52619176	27.56216334	28.90589711	27.41989076	27.85709334	27.75779925	27.15923264	27.71010571	27.47622396	27.43872892
O00567	Nucleolar protein 56	NOP56	sp|O00567|NOP56_HUMAN Nucleolar protein 56 OS=Homo sapiens (Human) OX=9606 GN=NOP56 PE=1 SV=4	1	38	38	38	66.2	66.049	0	323.31				35.96432462	30.63650968	30.00611147	30.35331784	30.78526799	29.99859951	30.71038493	31.18647907	30.10537061	30.22584468	30.11594806	30.70140641	30.34678217	30.66178394	31.02088663	30.25428542	30.80678036	30.75150813	29.87771456	30.53491673	30.30584734	30.15605267	29.55866465	30.21766422	30.75118886	29.66049244	30.6243584	31.20903034	29.85238289	30.21766422	29.91313585	29.73008897	30.34551377	30.07788267	30.06342553
O00571;O15523;Q9NQI0	ATP-dependent RNA helicase DDX3X;ATP-dependent RNA helicase DDX3Y	DDX3X;DDX3Y	sp|O00571|DDX3X_HUMAN ATP-dependent RNA helicase DDX3X OS=Homo sapiens (Human) OX=9606 GN=DDX3X PE=1 SV=3;sp|O15523|DDX3Y_HUMAN ATP-dependent RNA helicase DDX3Y OS=Homo sapiens (Human) OX=9606 GN=DDX3Y PE=1 SV=2	3	58	57	57	74.9	73.243	0	323.31				37.41297385	31.79106453	31.52103246	31.8967035	31.78487812	31.44682489	32.12589452	32.46983026	31.71301025	31.84823181	31.74526961	31.6434506	31.66653216	32.40768187	32.1335393	31.87653679	32.48310862	31.97838564	31.56769469	31.98019167	31.82187085	31.43231088	31.11972467	31.76907824	31.65522951	31.2642765	32.1650085	32.53894512	31.29674273	31.84389658	31.49362015	31.30301853	32.10190052	31.52775833	31.64753056
O00592	Podocalyxin	PODXL	sp|O00592|PODXL_HUMAN Podocalyxin OS=Homo sapiens (Human) OX=9606 GN=PODXL PE=1 SV=2	1	14	14	14	26.9	58.635	0	182.43				34.5038543	28.86475759	28.69981907	29.24259025	28.68324652	28.91450512	29.44498036	29.55105495	28.85174275	29.20876296	29.01089334	28.53315367	28.85629201	29.60047128	29.14479433	29.08418299	29.58068101	28.99746934	28.67747814	29.32545235	28.75155601	28.30521678	28.39272056	29.19805061	28.75149216	28.49136627	29.48483306	29.67295128	28.81133559	28.98690524	28.78855426	28.72269889	28.9787743	27.83448629	28.33257605
O00625	Pirin	PIR	sp|O00625|PIR_HUMAN Pirin OS=Homo sapiens (Human) OX=9606 GN=PIR PE=1 SV=1	1	19	19	19	71.7	32.113	0	113.95				34.04563622	28.35342301	28.48669449	28.62352141	28.4669606	28.47927287	28.81222349	29.05211751	28.48323838	28.4728201	28.32147949	28.22747522	28.74736812	28.98942495	28.75200285	29.22108031	28.91795106	28.60084342	28.72159118	28.66193681	28.24558527	28.13741068	28.70856081	28.45147997	28.36952866	28.52020826	28.30517328	29.23212705	28.59729531	28.65167599	28.09048115	27.93021541	28.32040387	28.15918451	27.89417543
O00629	Importin subunit alpha-3	KPNA4	sp|O00629|IMA3_HUMAN Importin subunit alpha-3 OS=Homo sapiens (Human) OX=9606 GN=KPNA4 PE=1 SV=1	1	18	11	11	46.8	57.886	0	203.69				33.80125879	28.33031226	27.5867057	28.34878818	28.34388436	27.57564115	28.27599764	28.90764575	27.04656018	28.35039099	28.15310736	28.01499471	27.63961782	28.78855426	28.87543131	27.69743478	28.7756152	28.72952185	27.5993188	27.92133203	28.03160008	28.27856977	27.61210391	28.09259965	28.50187969	27.55618128	28.06440243	29.15317986	27.05558646	28.10214464	27.85162362	28.04941942	28.60519566	27.82256237	28.22641903
O00743	Serine/threonine-protein phosphatase 6 catalytic subunit	PPP6C	sp|O00743|PPP6_HUMAN Serine/threonine-protein phosphatase 6 catalytic subunit OS=Homo sapiens (Human) OX=9606 GN=PPP6C PE=1 SV=1	1	11	11	11	38.7	35.144	0	101.76				32.75122877	27.4104595	25.86502318	27.17693112	27.12612846	25.80771712	27.11117914	28.04124254	26.17392336	27.07183598	26.11394306	27.1131681	26.51020543	27.69025817	27.72819228	26.20990651	27.5920637	28.00453184	25.93208694	27.35380157	26.17432349	26.84780634	25.3499272	27.20387176	27.15981007	25.70184263	27.33722063	28.28586204	25.87448181	27.23717436	25.9820485	26.5173724	27.86667467	27.34494263	26.76913343
O00746	Nucleoside diphosphate kinase, mitochondrial	NME4	sp|O00746|NDKM_HUMAN Nucleoside diphosphate kinase, mitochondrial OS=Homo sapiens (Human) OX=9606 GN=NME4 PE=1 SV=1	1	2	2	2	13.9	20.658	0.0021308	2.6859				29.29845901	23.2727004	24.00178614	24.34224887	22.52774043	NA	24.88836869	23.38613931	23.67443712	24.94654866	23.01808062	23.88315636	24.7509813	24.41783243	23.04027701	24.743656	24.7876579	22.66268663	24.38225197	24.87759756	22.48941975	23.09429422	22.81788459	23.92333982	21.73962406	22.18480151	24.69370474	23.73396861	23.10224678	24.6937579	23.26785196	22.10126913	22.36254959	23.65600057	23.55367897
O00750	Phosphatidylinositol 4-phosphate 3-kinase C2 domain-containing subunit beta	PIK3C2B	sp|O00750|P3C2B_HUMAN Phosphatidylinositol 4-phosphate 3-kinase C2 domain-containing subunit beta OS=Homo sapiens (Human) OX=9606 GN=PIK3C2B PE=1 SV=2	1	13	13	13	10.8	184.77	0	13.198				34.13682728	29.36650949	28.20959979	29.66135923	29.25502871	27.60717282	29.858991	29.66554989	28.26552892	29.11760851	26.75174753	24.69232178	28.53701105	28.68915859	29.80828502	27.80439733	28.49529872	28.23178383	27.21474955	28.93674396	27.01850091	28.83331039	26.4702464	28.09838442	27.99808835	26.46049927	29.025171	28.508733	27.22370611	29.29878672	24.75440067	28.39954086	27.98766433	27.81915476	27.53986036
O00754	Lysosomal alpha-mannosidase	MAN2B1	sp|O00754|MA2B1_HUMAN Lysosomal alpha-mannosidase OS=Homo sapiens (Human) OX=9606 GN=MAN2B1 PE=1 SV=3	1	9	9	9	11.9	113.74	0	13.601				30.9119938	25.03619877	24.89675257	25.7651165	25.64083163	24.11449918	25.51698184	25.84500854	21.94578101	26.00335269	25.38561282	25.2905274	24.8464679	26.50113561	25.5395498	24.7869105	24.52336765	25.29838034	23.74929414	26.04145145	25.5978707	25.38896587	24.43555327	25.70843583	25.49570281	22.17441493	24.84306842	25.73083724	24.71994107	25.77474846	25.03258825	25.72260119	25.1656483	24.88152364	24.65589141
O00762	Ubiquitin-conjugating enzyme E2 C	UBE2C	sp|O00762|UBE2C_HUMAN Ubiquitin-conjugating enzyme E2 C OS=Homo sapiens (Human) OX=9606 GN=UBE2C PE=1 SV=1	1	9	9	9	64.2	19.652	0	49.068				32.16997331	26.59718873	26.13901246	26.76812394	26.39075425	25.16154095	27.04531074	27.20862345	24.11044253	27.48039048	26.69112391	26.71056558	26.88495023	27.41296439	26.96422046	25.45415795	27.42406272	26.79563087	26.31131081	27.30947316	27.4319723	26.50470069	25.60283363	27.04957522	27.40543664	23.80282083	27.64876516	27.18839054	25.82040921	26.65307794	26.90827588	27.3499272	26.83436573	25.17142483	NA
O00764	Pyridoxal kinase	PDXK	sp|O00764|PDXK_HUMAN Pyridoxal kinase OS=Homo sapiens (Human) OX=9606 GN=PDXK PE=1 SV=1	1	19	19	19	67.6	35.102	0	319.96				34.82827939	29.22979155	28.00656629	29.28199951	29.35277083	28.41348906	29.47128961	30.31904744	28.36356753	29.18350064	28.94951831	29.22340692	28.74185099	29.69635724	29.68461814	28.63961782	29.76022871	29.79934151	28.43336596	29.34935781	29.22517816	28.99342575	28.53241068	29.306608	29.33760346	28.41147006	29.42388245	30.46226751	27.65396628	29.25943554	28.86805929	28.81991609	29.46616327	28.92818328	28.99339876
O00767	Acyl-CoA desaturase	SCD	sp|O00767|ACOD_HUMAN Acyl-CoA desaturase OS=Homo sapiens (Human) OX=9606 GN=SCD PE=1 SV=2	1	10	10	10	35.4	41.522	0	144.64				33.84828778	28.07724602	27.36461146	28.38743002	28.51570429	27.18224597	28.64299464	28.62578714	26.9875017	28.49834568	27.50150011	27.91325001	27.58204594	28.9567912	28.8153421	27.07275609	29.04330415	28.61754375	27.05724033	28.6216364	27.75238575	28.01057326	27.34950545	28.71079545	28.41788071	26.83050244	28.69766676	28.83436573	27.25565909	28.52883901	27.15363892	28.70305804	27.71397713	27.9454216	27.90604052
O14494	Phospholipid phosphatase 1	PLPP1	sp|O14494|PLPP1_HUMAN Phospholipid phosphatase 1 OS=Homo sapiens (Human) OX=9606 GN=PLPP1 PE=1 SV=1	1	1	1	1	7	32.156	0	5.5224			+	26.1353766	NA	NA	21.44995263	22.02093112	NA	21.4445539	22.78358739	NA	NA	NA	NA	NA	NA	22.51535239	NA	21.89504269	21.75376844	NA	21.52334372	NA	NA	NA	21.45888918	21.84076563	NA	21.67848323	NA	NA	20.78500539	NA	NA	22.89467272	NA	NA
O14497	AT-rich interactive domain-containing protein 1A	ARID1A	sp|O14497|ARI1A_HUMAN AT-rich interactive domain-containing protein 1A OS=Homo sapiens (Human) OX=9606 GN=ARID1A PE=1 SV=3	1	6	6	5	5.1	242.04	0	6.5128			+	31.1347942	NA	27.26472392	21.41002272	25.44234065	26.41610954	NA	26.92840922	27.1969492	23.46450886	20.82625054	24.07985193	27.84762715	23.88901891	23.73396861	27.0006692	22.05424129	27.12730986	26.72181931	21.97620749	24.05548303	NA	26.12083966	23.02573706	23.51977349	26.39335903	24.09956869	24.21541628	27.84631246	22.33875814	23.3607828	21.97242594	21.52883752	26.53807002	27.32825897
O14519;O75956	Cyclin-dependent kinase 2-associated protein 1;Cyclin-dependent kinase 2-associated protein 2	CDK2AP1;CDK2AP2	sp|O14519|CDKA1_HUMAN Cyclin-dependent kinase 2-associated protein 1 OS=Homo sapiens (Human) OX=9606 GN=CDK2AP1 PE=1 SV=1;sp|O75956|CDKA2_HUMAN Cyclin-dependent kinase 2-associated protein 2 OS=Homo sapiens (Human) OX=9606 GN=CDK2AP2 PE=1 SV=1	2	4	4	4	68.7	12.365	0	26.296				32.01075332	27.01584548	26.71450127	27.43920466	24.53213568	NA	24.50694141	24.88227026	26.98272312	24.95912076	26.80205659	26.90219218	26.71868755	27.67935875	27.3659466	NA	28.02585743	27.52753463	26.62937018	27.58813644	26.92048043	26.67519125	26.61428231	25.19723049	23.48738472	NA	27.64464572	28.0536718	25.14297021	NA	26.90861948	24.59770024	24.05911931	27.15238218	22.21127757
O14521	Succinate dehydrogenase [ubiquinone] cytochrome b small subunit, mitochondrial	SDHD	sp|O14521|DHSD_HUMAN Succinate dehydrogenase [ubiquinone] cytochrome b small subunit, mitochondrial OS=Homo sapiens (Human) OX=9606 GN=SDHD PE=1 SV=1	1	2	2	2	10.7	17.043	0.0084677	1.8089				28.59448612	NA	NA	23.51352232	NA	NA	NA	NA	NA	NA	NA	NA	NA	NA	23.0564095	NA	24.26348871	23.60014159	NA	NA	NA	NA	NA	24.2160827	23.26298717	NA	23.87783155	23.59320417	NA	NA	NA	23.17567929	24.23520321	24.23213163	22.46438421
O14530	Thioredoxin domain-containing protein 9	TXNDC9	sp|O14530|TXND9_HUMAN Thioredoxin domain-containing protein 9 OS=Homo sapiens (Human) OX=9606 GN=TXNDC9 PE=1 SV=2	1	11	11	11	46.5	26.534	0	75.63				33.06027182	27.35909094	27.37376565	27.57528048	27.48592719	27.19798034	27.52260464	27.95903229	27.6673615	27.67875454	27.71404266	27.05641363	27.55837271	27.74541388	27.48998928	27.70556489	27.88028621	27.58956577	27.39272056	27.83557089	27.49739419	26.83617309	27.30782422	27.49289471	27.0353809	27.29324921	27.70457587	28.16523618	27.19872979	27.46193589	27.35548284	27.41183369	27.51389876	27.11594806	27.55252147
O14545	TRAF-type zinc finger domain-containing protein 1	TRAFD1	sp|O14545|TRAD1_HUMAN TRAF-type zinc finger domain-containing protein 1 OS=Homo sapiens (Human) OX=9606 GN=TRAFD1 PE=1 SV=1	1	17	17	17	34.4	64.84	0	73.028				32.19054674	26.64746194	26.65880835	26.78917641	25.2934071	25.48293077	26.96223571	27.11634475	27.0628082	26.57686673	26.96884096	26.10091237	26.84493673	27.12494608	25.90361784	25.96741239	26.75582727	26.83050244	26.9763998	26.90426122	27.43872892	26.0956911	26.79649754	26.80771712	25.17069925	25.34394364	26.78942519	27.0781627	26.76091076	26.56775814	26.46563017	26.38091534	26.87642702	26.27236225	26.529904
O14548	Cytochrome c oxidase subunit 7A-related protein, mitochondrial	COX7A2L	sp|O14548|COX7R_HUMAN Cytochrome c oxidase subunit 7A-related protein, mitochondrial OS=Homo sapiens (Human) OX=9606 GN=COX7A2L PE=1 SV=2	1	3	3	3	48.2	12.615	0	17.417				31.19946715	24.04234939	25.46939266	26.33936317	25.54359663	23.25264522	26.48035966	26.44330541	25.0520864	26.41685048	24.26248545	25.46814995	24.8098525	26.8426609	25.65212066	24.14530467	26.6747873	26.19649902	24.29382804	24.27227325	25.97484745	25.65335134	23.69699723	26.36024698	24.60014159	23.77142741	26.58720662	25.69471453	23.99843273	25.36379308	24.49984394	24.50718345	25.70890938	26.16874984	25.72650423
O14556	Glyceraldehyde-3-phosphate dehydrogenase, testis-specific	GAPDHS	sp|O14556|G3PT_HUMAN Glyceraldehyde-3-phosphate dehydrogenase, testis-specific OS=Homo sapiens (Human) OX=9606 GN=GAPDHS PE=1 SV=2	1	2	1	1	3.9	44.501	1	-2		+	+	32.40288815	26.59846715	27.0561035	26.96873112	26.57094546	26.97202269	27.09546978	27.1823407	27.07551293	26.80673428	27.11366492	26.47704278	27.08841009	27.36753046	26.84888097	27.13428013	27.51585465	26.76610282	26.81531156	27.06722656	26.82687119	26.23562322	26.43413786	26.9875017	26.26819116	26.47577573	26.95415832	27.00131369	26.45671348	26.69644016	26.6500672	24.77349138	26.91741051	26.78406687	26.77228356
O14561	Acyl carrier protein, mitochondrial	NDUFAB1	sp|O14561|ACPM_HUMAN Acyl carrier protein, mitochondrial OS=Homo sapiens (Human) OX=9606 GN=NDUFAB1 PE=1 SV=3	1	6	6	6	23.7	17.417	0	23.196				33.18512063	28.48173816	23.86985436	28.20261133	25.12036509	NA	28.71191148	29.45466	23.74786107	28.48031343	26.49324602	28.36711383	25.80931282	28.99685006	22.86927077	NA	29.04176475	28.92255178	NA	28.88710224	26.15358095	28.39382543	NA	28.53259647	24.98711132	NA	28.84935833	29.68085142	22.1569052	28.68391576	25.95320375	27.48185362	28.20219095	22.61110497	NA
O14562	Ubiquitin domain-containing protein UBFD1	UBFD1	sp|O14562|UBFD1_HUMAN Ubiquitin domain-containing protein UBFD1 OS=Homo sapiens (Human) OX=9606 GN=UBFD1 PE=1 SV=2	1	8	8	8	41.4	33.382	0	73.661				32.58152077	26.50034555	26.86372425	26.33626737	26.6191892	26.43402648	26.72468412	27.6205182	27.28542113	26.72260119	27.06691874	25.86686329	26.62044828	27.46925291	27.09174254	27.01488833	27.51532832	27.40145455	26.45965537	27.11555125	27.299027	26.50037594	26.79389597	26.97147462	27.02178687	26.81653273	27.1823407	27.85839825	26.52514644	26.93685626	27.01126667	26.9063273	27.33219188	26.79327586	26.6881916
O14569	Cytochrome b561 domain-containing protein 2	CYB561D2	sp|O14569|C56D2_HUMAN Cytochrome b561 domain-containing protein 2 OS=Homo sapiens (Human) OX=9606 GN=CYB561D2 PE=1 SV=1	1	1	1	1	5.4	23.973	0	7.9357			+	29.1305783	21.71598879	22.96633012	24.78745863	24.17767258	22.46066486	24.74077719	24.83248367	22.31116181	22.99800224	23.54415698	21.5477851	22.71273941	25.12939465	23.54120535	22.53179074	24.0344786	23.99213481	22.64013106	23.79530883	23.51821323	NA	22.1013012	23.23562687	22.7030105	22.04893116	23.14293906	24.64119006	22.52094856	22.9548949	23.5480439	22.38619194	24.04851548	23.86154888	22.9398941
O14576	Cytoplasmic dynein 1 intermediate chain 1	DYNC1I1	sp|O14576|DC1I1_HUMAN Cytoplasmic dynein 1 intermediate chain 1 OS=Homo sapiens (Human) OX=9606 GN=DYNC1I1 PE=1 SV=2	1	1	1	1	5.3	72.955	0	14.267			+	30.36149831	NA	25.22556432	NA	25.37623564	25.29855514	NA	26.59377407	24.6951926	NA	NA	25.80715207	25.73507978	NA	25.90513393	25.63983859	NA	26.11689995	24.76617867	24.7509813	25.14864415	25.54895522	25.36879631	NA	25.86090984	25.28577387	24.95055874	26.85507434	24.82842164	NA	25.29091403	25.03967479	25.16871159	NA	NA
O14579	Coatomer subunit epsilon	COPE	sp|O14579|COPE_HUMAN Coatomer subunit epsilon OS=Homo sapiens (Human) OX=9606 GN=COPE PE=1 SV=3	1	20	20	20	72.7	34.482	0	323.31				34.88762704	29.53014221	28.56967862	29.47049467	29.86475759	28.64989594	29.69895853	30.30312743	28.64223727	29.40375169	28.71230517	29.43817368	29.04147756	29.90239347	30.16806119	28.82082915	29.88278042	29.83359691	28.60289733	29.69476433	28.82947451	29.35213939	28.29197674	29.51972101	29.80958882	28.38997518	29.46404139	30.3997853	28.46921408	29.39650225	28.52271687	29.32474448	29.50793954	28.59846715	28.26373942
O14617	AP-3 complex subunit delta-1	AP3D1	sp|O14617|AP3D1_HUMAN AP-3 complex subunit delta-1 OS=Homo sapiens (Human) OX=9606 GN=AP3D1 PE=1 SV=1	1	41	41	41	43.1	130.16	0	264.24				34.37710079	28.77451598	27.55435254	29.09489118	29.18886212	27.59924785	29.0981836	29.72669911	27.99345275	29.08184898	28.19422722	28.74172244	27.9612423	29.3661134	29.28405346	28.25583914	29.50138621	29.23381907	28.02056876	29.20289152	28.36990301	28.26485812	27.47769133	29.0584795	29.22260109	27.70477373	29.04166032	29.89051272	28.01855397	28.95665275	27.91524626	28.29259118	29.03875949	28.67303556	28.46408035
O14618	Copper chaperone for superoxide dismutase	CCS	sp|O14618|CCS_HUMAN Copper chaperone for superoxide dismutase OS=Homo sapiens (Human) OX=9606 GN=CCS PE=1 SV=1	1	7	7	7	31.8	29.04	0	10.247				31.32972438	26.1586935	25.0126525	26.2807569	26.0752681	25.23564148	26.23970734	26.74663159	25.37951137	25.82636209	25.88560199	25.15919414	25.20007782	26.58792192	26.43315102	25.57747193	26.56806269	26.26332752	25.20880947	26.45708938	26.22642822	25.40028221	24.97013644	26.24368914	25.74914067	24.97158425	26.28799413	26.47713545	24.86306253	25.78810615	25.52877196	25.23677305	25.61192106	25.27739071	24.27412331
O14639	Actin-binding LIM protein 1	ABLIM1	sp|O14639|ABLM1_HUMAN Actin-binding LIM protein 1 OS=Homo sapiens (Human) OX=9606 GN=ABLIM1 PE=1 SV=3	1	14	14	14	23.1	87.687	0	23.994				31.58960149	26.05167163	26.60286194	26.17649367	26.05643431	25.51779288	26.78031668	26.95670813	26.54502655	25.43676084	26.15427655	26.36912924	26.31787945	26.67343999	25.92933517	26.10833015	26.29007033	26.394815	25.12210442	25.50763715	25.73696422	26.19764295	26.31411479	26.32008533	25.77811203	24.89905999	26.38668204	26.14178207	26.23094146	25.99591255	25.5486907	25.59135045	25.85098016	25.73218378	25.60966865
O14641;Q92997	Segment polarity protein dishevelled homolog DVL-2	DVL2	sp|O14641|DVL2_HUMAN Segment polarity protein dishevelled homolog DVL-2 OS=Homo sapiens (Human) OX=9606 GN=DVL2 PE=1 SV=1	2	9	9	9	18.2	78.947	0	14.447				31.08486725	25.24147233	24.97022423	24.91593006	25.75281958	25.99735627	26.34509496	25.7912897	25.05229374	25.31312882	25.37904859	25.24070837	25.29108974	26.09341595	25.93871921	25.49210012	25.98966856	25.70972457	23.91825254	26.18226492	25.57045333	25.03010603	25.54639618	24.7493453	24.35002841	25.63014823	25.62675509	26.24528605	22.76076867	25.52148183	24.7345889	23.93930229	25.39198351	25.67772007	25.62469307
O14646	Chromodomain-helicase-DNA-binding protein 1	CHD1	sp|O14646|CHD1_HUMAN Chromodomain-helicase-DNA-binding protein 1 OS=Homo sapiens (Human) OX=9606 GN=CHD1 PE=1 SV=2	1	24	24	19	19	196.69	0	48.418				32.42129112	26.94726238	25.70363896	26.53746287	27.17797666	26.36058189	26.05984135	27.74554211	25.76602698	26.88343607	27.00838417	26.59860913	26.01488833	27.23169229	27.4308564	26.60710226	27.36118453	27.36235562	26.56085232	26.88623019	26.66871449	26.74573443	26.18727701	26.86525922	26.77931499	25.86254239	26.90426122	27.85970198	26.2642228	26.60696111	26.73660301	26.47128573	27.12188712	26.89434892	26.24039903
O14647	Chromodomain-helicase-DNA-binding protein 2	CHD2	sp|O14647|CHD2_HUMAN Chromodomain-helicase-DNA-binding protein 2 OS=Homo sapiens (Human) OX=9606 GN=CHD2 PE=1 SV=2	1	8	3	3	5	211.34	0.0055556	2.0716			+	30.69917371	24.82793731	25.72009768	NA	24.78071717	25.46341786	NA	25.51138229	25.56418578	23.9581916	25.33681217	24.92714354	25.51941358	22.53651758	24.76931002	25.43358086	23.10405608	25.09156097	25.41635119	23.50651776	25.00350281	25.15560884	25.25526288	22.9611098	24.83807439	NA	23.79798205	26.39054108	25.26874444	24.32484747	25.23848696	24.37676555	24.2694937	24.78186794	24.41847598
O14653	Golgi SNAP receptor complex member 2	GOSR2	sp|O14653|GOSR2_HUMAN Golgi SNAP receptor complex member 2 OS=Homo sapiens (Human) OX=9606 GN=GOSR2 PE=1 SV=2	1	4	4	4	24.5	24.775	0	10.06				29.73890739	24.03363875	24.03439464	24.33094477	23.43758649	24.31755173	24.07422706	24.73619009	24.39923932	24.50942032	24.1435931	23.37703044	24.25702694	24.92840922	24.57398134	24.22817281	23.46787019	24.51881353	24.01103202	25.00975141	24.05697171	23.37994096	24.10309568	25.86610866	23.57865278	23.56651027	23.5818736	25.05800461	24.27034951	23.87164133	23.306608	23.93687872	24.4984446	24.39545255	23.73220967
O14656	Torsin-1A	TOR1A	sp|O14656|TOR1A_HUMAN Torsin-1A OS=Homo sapiens (Human) OX=9606 GN=TOR1A PE=1 SV=1	1	2	2	2	6.6	37.808	0.0010896	3.1062			+	28.58559589	22.81946421	NA	24.157152	21.54047241	NA	21.6926836	24.07054682	NA	23.95633149	23.56569713	NA	NA	24.2570989	22.10504784	NA	24.40509575	22.65425317	NA	22.0296175	23.2775326	21.28087723	NA	23.80084778	23.02399591	NA	NA	NA	NA	23.88725335	23.19130807	23.25968695	23.88399533	23.53195727	23.94984665
O14662	Syntaxin-16	STX16	sp|O14662|STX16_HUMAN Syntaxin-16 OS=Homo sapiens (Human) OX=9606 GN=STX16 PE=1 SV=3	1	3	3	3	16.3	37.031	0.00087585	3.1824			+	28.72666663	23.28135844	23.27511852	23.45362432	24.34759758	24.0087261	24.10837003	23.83344913	23.30465992	21.78320769	23.86947788	21.60059533	23.60138905	22.45251877	23.28757148	22.94320733	24.49240578	23.22922956	21.72179845	22.36807691	22.49687328	22.12773493	NA	24.01631319	22.10884857	21.18471072	22.38197485	24.37185639	23.71690987	22.0197441	24.18192384	22.30424213	21.66249106	21.08206326	21.44622109
O14672	Disintegrin and metalloproteinase domain-containing protein 10	ADAM10	sp|O14672|ADA10_HUMAN Disintegrin and metalloproteinase domain-containing protein 10 OS=Homo sapiens (Human) OX=9606 GN=ADAM10 PE=1 SV=1	1	9	9	9	15.6	84.141	0	16.068				31.06104479	25.11068147	25.02165981	25.76554652	25.8887635	25.08472536	26.15545444	26.08764153	25.13684377	25.6467481	25.19501619	24.95207077	25.46929949	25.85562093	25.40944014	24.18162059	26.61118941	25.25371305	25.08610317	25.40301619	25.46908208	25.60665055	24.7977842	25.76420546	25.13563101	24.48535911	25.69125706	26.69178952	25.31762073	26.15065963	25.26148148	24.41828294	25.09792249	24.95491265	25.19076572
O14684	Prostaglandin E synthase	PTGES	sp|O14684|PTGES_HUMAN Prostaglandin E synthase OS=Homo sapiens (Human) OX=9606 GN=PTGES PE=1 SV=2	1	3	3	3	18.4	17.102	0	6.2573				31.2994201	26.00380302	23.4612646	26.38121248	26.37167363	23.8757711	26.52401066	26.30933438	NA	26.44807231	25.63832012	26.00023938	NA	26.6646517	26.28489186	24.38955677	26.74201167	25.68704372	NA	26.37954442	24.67416769	25.66421766	NA	26.29117759	25.91508667	23.64460446	26.58892275	26.17464732	NA	26.12951257	24.38304346	25.66386491	25.85383779	25.90012017	25.66492291
O14732	Inositol monophosphatase 2	IMPA2	sp|O14732|IMPA2_HUMAN Inositol monophosphatase 2 OS=Homo sapiens (Human) OX=9606 GN=IMPA2 PE=1 SV=1	1	9	9	9	43.4	31.321	0	40.681				32.90383042	27.13721522	26.34179094	27.69119049	27.70292598	26.6082309	27.84852285	28.46037428	26.43421741	27.66207267	26.69962053	27.27239785	26.8062426	28.01993281	28.05765351	26.54858782	28.03149492	27.76357245	26.42719978	27.77322726	26.51627557	26.87220518	25.9466602	27.20732062	27.66349849	26.10165386	27.39042627	28.25498368	25.87848654	27.49625159	26.35075349	27.13104462	27.52432458	26.82808262	26.64141059
O14734	Acyl-coenzyme A thioesterase 8	ACOT8	sp|O14734|ACOT8_HUMAN Acyl-coenzyme A thioesterase 8 OS=Homo sapiens (Human) OX=9606 GN=ACOT8 PE=1 SV=1	1	3	3	3	15.4	35.914	0.00044395	3.5157				29.83567629	25.3757718	22.12820709	24.6672532	25.22018552	24.32669994	24.98546188	25.39254043	24.50476129	24.52593797	23.25212545	25.18589805	25.2190778	25.19482838	24.86499957	24.66340348	24.80562777	24.62237674	23.80479119	24.57738549	23.50166714	24.67168661	22.78416674	24.47642484	24.60110563	NA	24.79629949	24.63428151	23.0060055	23.376898	23.97578781	22.23362436	24.11680082	23.88948317	23.59684763
O14735	CDP-diacylglycerol--inositol 3-phosphatidyltransferase	CDIPT	sp|O14735|CDIPT_HUMAN CDP-diacylglycerol--inositol 3-phosphatidyltransferase OS=Homo sapiens (Human) OX=9606 GN=CDIPT PE=1 SV=1	1	4	4	4	21.1	23.539	0	7.6539				29.87769994	23.47803093	NA	24.90747384	24.60161575	NA	25.2605845	25.27746166	NA	24.79738843	21.53597205	24.33871734	21.86325163	25.91380924	25.56377861	NA	25.98609149	25.25472243	NA	25.50306336	22.20469651	22.91859832	22.39691621	25.15058216	24.90311212	NA	25.61020392	25.45898302	NA	25.27138295	21.99621003	22.75539944	24.51008467	23.35675929	23.53243298
O14737	Programmed cell death protein 5	PDCD5	sp|O14737|PDCD5_HUMAN Programmed cell death protein 5 OS=Homo sapiens (Human) OX=9606 GN=PDCD5 PE=1 SV=3	1	11	11	11	68.8	14.285	0	124.51				35.18434486	29.95573862	29.7868887	29.94391376	29.94097733	24.60201238	30.07227055	30.61736859	29.8947103	29.52525847	30.25033731	29.82641664	30.15978601	30.18281426	29.84113169	23.97526303	30.19847221	30.09936302	29.78325516	29.54157833	30.28548727	29.52163159	29.44442752	29.65058084	29.5862583	24.56168277	29.8961838	30.19999361	29.7305749	29.2749986	29.9212469	29.56138051	29.73321227	28.4196497	27.89729515
O14744	Protein arginine N-methyltransferase 5	PRMT5	sp|O14744|ANM5_HUMAN Protein arginine N-methyltransferase 5 OS=Homo sapiens (Human) OX=9606 GN=PRMT5 PE=1 SV=4	1	30	30	30	43.8	72.683	0	222.39				35.16440168	29.54357082	28.29845901	29.64627774	29.68257696	28.36231381	30.0119864	30.66271786	28.36043119	29.655093	29.06031047	29.33182897	28.86749971	30.03012709	30.34667651	28.78409808	30.38071721	30.28328081	28.39586926	29.86707252	29.19915118	29.53406331	28.18999327	29.81069229	29.56821131	28.16772631	29.93030002	30.72395218	28.26673558	29.72598444	28.74941563	29.29147183	29.84513121	29.34929453	29.28405346
O14745	Na(+)/H(+) exchange regulatory cofactor NHE-RF1	SLC9A3R1	sp|O14745|NHRF1_HUMAN Na(+)/H(+) exchange regulatory cofactor NHE-RF1 OS=Homo sapiens (Human) OX=9606 GN=SLC9A3R1 PE=1 SV=4	1	25	25	25	63.7	38.868	0	323.31				35.82581793	30.27130725	30.29723486	30.33798619	30.05891811	29.59749068	30.56447291	30.95705423	30.45885008	30.37326783	30.43539431	30.35835746	30.42552406	30.77391891	30.38401575	30.01637696	30.59102937	30.62714488	30.42692396	30.46936937	30.50644588	30.07482422	30.21303501	30.3766869	29.96842902	29.4056598	30.39652267	31.08841009	30.11470767	30.11879691	30.19999361	29.99442422	29.9179795	29.42322128	29.87321778
O14773	Tripeptidyl-peptidase 1	TPP1	sp|O14773|TPP1_HUMAN Tripeptidyl-peptidase 1 OS=Homo sapiens (Human) OX=9606 GN=TPP1 PE=1 SV=2	1	6	6	6	14.4	61.247	0	15.176				32.37482296	26.18665381	26.58906567	26.98032788	26.74547799	26.62393997	27.54716143	27.54022999	26.40475477	26.75824416	27.03485638	26.30297061	26.86218765	27.54052562	27.16997331	26.90161692	27.54015607	26.73827929	26.77643123	27.25403757	27.23617087	26.3572125	26.05631026	27.02231616	26.45583602	26.41535211	27.40519315	27.42518388	26.51556895	26.60116232	26.62617022	25.74729769	26.57295564	26.64663825	26.71528713
O14776	Transcription elongation regulator 1	TCERG1	sp|O14776|TCRG1_HUMAN Transcription elongation regulator 1 OS=Homo sapiens (Human) OX=9606 GN=TCERG1 PE=1 SV=2	1	56	56	54	41.8	123.9	0	249.49				35.56311512	29.68775792	29.90023536	30.28702979	29.88585214	30.08207747	30.28835064	30.49027626	30.07048029	30.3273169	29.82400513	29.5602146	30.07303712	30.44716986	30.29340271	30.34952654	30.59557133	30.20163024	29.93803491	30.19612846	29.91555971	29.61235003	29.73750586	30.20384843	29.92181438	29.80519724	30.16302978	30.57677665	29.83260137	30.00423714	29.52729226	29.64691286	29.63107162	29.62615281	29.79771928
O14777	Kinetochore protein NDC80 homolog	NDC80	sp|O14777|NDC80_HUMAN Kinetochore protein NDC80 homolog OS=Homo sapiens (Human) OX=9606 GN=NDC80 PE=1 SV=1	1	15	15	15	23.4	73.912	0	11.174				31.32308069	26.0039531	25.18097598	26.35544923	25.65799111	25.4354261	26.18131728	26.92331715	26.00230136	25.03300855	25.54406852	25.15692063	25.71258724	25.80636554	26.05684771	25.18336339	26.36741382	25.85021717	25.46035865	26.06541975	24.88096343	25.02833642	24.46587923	26.23084987	25.7165436	24.96538798	26.17932523	26.01873435	25.09591238	26.00200083	25.32961105	26.23220484	26.19843005	25.84797355	25.82157743
O14787	Transportin-2	TNPO2	sp|O14787|TNPO2_HUMAN Transportin-2 OS=Homo sapiens (Human) OX=9606 GN=TNPO2 PE=1 SV=3	1	18	9	9	21.7	101.39	0	21.96				29.81306495	24.86258969	NA	25.25313595	24.99494208	22.86419673	24.91013032	25.78683574	NA	25.01410086	23.82483369	24.59280511	22.70676664	22.64959038	25.52306848	23.45701108	25.51331147	23.94064696	NA	25.21863448	23.23553923	24.04168121	20.92708927	24.89919832	24.60048191	23.06151095	24.66752392	24.02021902	20.95673915	25.22014861	21.19376116	24.51261847	23.93705839	23.79629949	NA
O14802	DNA-directed RNA polymerase III subunit RPC1	POLR3A	sp|O14802|RPC1_HUMAN DNA-directed RNA polymerase III subunit RPC1 OS=Homo sapiens (Human) OX=9606 GN=POLR3A PE=1 SV=2	1	5	5	5	5.3	155.64	0	5.3816			+	27.77743493	21.12015939	NA	22.56167112	22.48086809	NA	22.9356744	NA	NA	22.73698486	22.05483746	21.95379433	NA	23.73500228	22.11530914	NA	23.5666264	20.95524975	NA	23.02264211	20.51720417	NA	NA	22.91223371	20.59386523	NA	24.07765351	22.90339719	NA	23.28940205	19.92375691	22.70385543	NA	22.45038064	22.64759369
O14817	Tetraspanin-4	TSPAN4	sp|O14817|TSN4_HUMAN Tetraspanin-4 OS=Homo sapiens (Human) OX=9606 GN=TSPAN4 PE=1 SV=1	1	2	2	2	20.2	26.118	0	11.367				28.67858665	21.67271192	NA	NA	21.84471649	NA	NA	23.81137234	NA	NA	22.37941221	NA	22.42953853	23.89031846	24.67895597	NA	23.73820196	24.8932382	NA	NA	22.82082793	22.5859812	22.5653485	24.251042	24.20642657	21.75417636	23.95100362	25.6258359	22.10216667	NA	23.28390337	22.38516516	24.37563925	23.16349244	23.59707504
O14818;Q8TAA3	Proteasome subunit alpha type-7	PSMA7	sp|O14818|PSA7_HUMAN Proteasome subunit alpha type-7 OS=Homo sapiens (Human) OX=9606 GN=PSMA7 PE=1 SV=1	2	22	22	22	74.6	27.887	0	323.31				36.61845204	31.08176011	31.08607026	29.21777977	30.91904577	31.1706897	31.30149302	31.98073644	31.35520976	29.73402031	30.76240064	30.99239958	31.39713497	29.57387303	31.39012898	31.50094953	31.55622697	31.53473125	31.27669656	29.830578	30.90741654	30.92103403	30.92429452	29.0851206	30.90404584	31.02392931	31.2326646	31.96192534	30.93936675	29.550578	30.59290132	30.906485	31.23523518	31.01298543	30.97780587
O14828	Secretory carrier-associated membrane protein 3	SCAMP3	sp|O14828|SCAM3_HUMAN Secretory carrier-associated membrane protein 3 OS=Homo sapiens (Human) OX=9606 GN=SCAMP3 PE=1 SV=3	1	11	11	11	34.6	38.287	0	323.31				34.64162161	28.96027584	28.97410347	29.2267176	29.02435213	28.86623249	29.31928436	29.70223246	28.99275072	29.18061089	29.24619713	28.26776268	29.05545717	29.51996465	29.07244945	29.23947518	29.51062046	29.37610727	28.98291348	29.34682443	29.15781216	28.87853331	28.68063348	29.28135844	28.66475341	28.61087272	29.37716286	29.77600758	29.2697924	29.20783258	28.9680719	28.54907277	29.07622681	28.84759729	28.84696996
O14874	[3-methyl-2-oxobutanoate dehydrogenase [lipoamide]] kinase, mitochondrial	BCKDK	sp|O14874|BCKD_HUMAN [3-methyl-2-oxobutanoate dehydrogenase [lipoamide]] kinase, mitochondrial OS=Homo sapiens (Human) OX=9606 GN=BCKDK PE=1 SV=2	1	7	7	7	18.7	46.36	0	22.572				30.56065193	25.11445946	23.23420932	25.26051271	25.15329101	23.76557181	24.98537501	25.61470355	23.69136357	25.74868014	25.10501586	24.83773764	25.16997331	25.74519586	25.66646783	25.08139697	26.02614247	24.8258528	NA	25.54105761	24.77374289	25.38301049	NA	25.35863832	25.44370062	23.75643823	25.66351207	25.48086809	24.36633022	24.80139063	24.84014133	24.90683189	25.46432189	24.68688347	24.82177204
O14879	Interferon-induced protein with tetratricopeptide repeats 3	IFIT3	sp|O14879|IFIT3_HUMAN Interferon-induced protein with tetratricopeptide repeats 3 OS=Homo sapiens (Human) OX=9606 GN=IFIT3 PE=1 SV=1	1	4	4	4	11.8	55.984	0.0039411	2.2077			+	28.72939219	22.84907671	21.9693022	23.31285194	23.44834018	22.50302696	24.40171494	NA	21.87244944	23.75948919	22.20170875	22.43068735	NA	22.68043765	23.60749738	NA	24.3109816	23.99963742	NA	24.49234465	22.74375871	23.28743058	NA	25.12305226	23.08728543	NA	23.72379924	23.32663137	NA	23.2048905	22.10450406	23.99593411	NA	23.28630281	23.79620046
O14880	Microsomal glutathione S-transferase 3	MGST3	sp|O14880|MGST3_HUMAN Microsomal glutathione S-transferase 3 OS=Homo sapiens (Human) OX=9606 GN=MGST3 PE=1 SV=1	1	5	5	5	34.2	16.516	0	205.02				34.61834264	29.63678623	25.69797821	29.34975852	29.56568986	25.55394258	29.8040126	30.32570968	26.19027592	29.10312069	28.61593148	29.73956741	28.03128457	29.48692461	30.01171988	25.89940579	30.03301905	29.83808341	24.80508651	29.28387689	28.72230803	29.32913625	25.20735786	29.14002243	29.57583947	25.12490665	29.70281042	30.32044691	25.86823006	29.06643123	28.35085463	29.41906698	28.98236953	28.3234995	28.43380368
O14893	Gem-associated protein 2	GEMIN2	sp|O14893|GEMI2_HUMAN Gem-associated protein 2 OS=Homo sapiens (Human) OX=9606 GN=GEMIN2 PE=1 SV=1	1	5	5	5	24.6	31.585	0	7.3053				29.57623605	24.23622563	22.48271541	24.65709161	22.62733973	24.21096557	24.08885486	24.85790015	24.40769099	24.7032429	24.10996452	22.8838835	24.07667535	25.07687919	24.57945866	24.19843005	25.76913343	23.09374637	23.37676555	24.61745267	23.45776261	22.33821408	22.57003634	24.65507252	23.8490958	NA	24.8374008	24.55068808	24.05034357	24.27717784	23.64185154	24.30834514	24.22773227	23.93642947	22.60889639
O14907	Tax1-binding protein 3	TAX1BP3	sp|O14907|TX1B3_HUMAN Tax1-binding protein 3 OS=Homo sapiens (Human) OX=9606 GN=TAX1BP3 PE=1 SV=2	1	2	2	2	25	13.735	0	25.056				31.930159	25.7533298	26.56309489	26.39612249	26.28683156	26.07279697	26.99345275	26.71934056	26.02053697	26.5220658	26.09518806	25.78897735	26.19266681	26.82274469	26.55384007	26.66641365	27.06476217	26.10787139	26.1667595	26.75008684	26.63325623	26.14790702	26.225454	26.42518388	25.94518715	26.07042399	26.54234244	27.05858271	25.56281839	26.49988955	25.828349	26.0788142	26.19529786	26.01179984	25.39260593
O14908	PDZ domain-containing protein GIPC1	GIPC1	sp|O14908|GIPC1_HUMAN PDZ domain-containing protein GIPC1 OS=Homo sapiens (Human) OX=9606 GN=GIPC1 PE=1 SV=2	1	13	13	12	48.6	36.049	0	80.038				32.92491389	27.16240562	25.8595835	27.4743683	27.22738341	26.15761462	27.99302077	27.93663165	26.42553607	27.78412929	27.45622781	26.79228312	26.72585446	28.21131842	27.41215684	26.33614817	28.51668134	27.6191892	26.25192688	27.99636522	27.74995901	27.07081293	25.95347021	27.93314565	27.72136302	25.660251	28.14729569	28.25988446	25.55136304	27.71482876	27.47637849	26.14162618	27.77868857	27.2972786	27.00388879
O14925;Q5SRD1	Mitochondrial import inner membrane translocase subunit Tim23;Putative mitochondrial import inner membrane translocase subunit Tim23B	TIMM23;p|Q5SRD1|TI23B_HUMAN	sp|O14925|TIM23_HUMAN Mitochondrial import inner membrane translocase subunit Tim23 OS=Homo sapiens (Human) OX=9606 GN=TIMM23 PE=1 SV=1;sp|Q5SRD1|TI23B_HUMAN Putative mitochondrial import inner membrane translocase subunit Tim23B OS=Homo sapiens (Human) OX	2	6	6	6	32.5	21.943	0	74.974				32.94956005	27.11177612	25.74409247	27.42350181	27.27896848	25.75264096	27.86920721	28.02569905	25.55716053	27.68832502	26.24439708	26.94570066	26.07616564	28.31738784	27.84302048	25.92213775	28.22481029	27.90167446	25.75174753	27.87332047	26.29764594	26.61736859	25.63234118	27.78444135	27.61350971	25.3545752	27.9312304	28.41755884	25.14798463	27.60102059	26.33971995	26.70767256	27.65649164	27.73363251	27.25682904
O14929	Histone acetyltransferase type B catalytic subunit	HAT1	sp|O14929|HAT1_HUMAN Histone acetyltransferase type B catalytic subunit OS=Homo sapiens (Human) OX=9606 GN=HAT1 PE=1 SV=1	1	13	13	13	47.5	49.512	0	323.31				34.92078565	29.51241126	28.19868296	29.38954446	29.56312762	28.40222744	29.68775792	30.38843631	28.42073415	29.32242538	28.8496566	29.41437653	28.90681469	29.79184858	29.88852546	28.68975847	29.98209747	29.98928959	28.40944824	29.64321834	29.0096393	29.32375717	27.94246028	29.41979032	29.48675203	28.08618418	29.58375029	30.48096821	28.30617339	29.37121248	28.83701575	28.92702482	29.4758762	29.08070597	29.16963887
O14936	Peripheral plasma membrane protein CASK	CASK	sp|O14936|CSKP_HUMAN Peripheral plasma membrane protein CASK OS=Homo sapiens (Human) OX=9606 GN=CASK PE=1 SV=3	1	4	4	4	5.6	105.12	0.0019284	2.7712				29.6072081	24.21859753	NA	24.86041261	24.50585177	23.05802939	24.85619108	24.29228399	22.47956122	24.01962534	23.54710258	24.71722374	22.47392568	24.39165581	24.19872979	21.95006032	24.91820704	23.6719565	NA	24.23899709	NA	23.33019257	NA	24.66318629	23.84105368	NA	24.64597896	24.10061165	NA	25.06101646	NA	24.72915228	23.92687217	23.56395313	24.27355432
O14949	Cytochrome b-c1 complex subunit 8	UQCRQ	sp|O14949|QCR8_HUMAN Cytochrome b-c1 complex subunit 8 OS=Homo sapiens (Human) OX=9606 GN=UQCRQ PE=1 SV=4	1	8	8	8	58.5	9.9062	0	48.626				32.56288207	27.03883796	27.10479596	26.37240452	26.90092631	26.71266595	27.84044151	27.62589163	26.36451128	26.79004696	27.60314502	27.36110085	26.97585339	27.20620297	27.55288787	26.68752434	27.24490513	27.15093073	26.02252783	27.17436159	27.58548844	26.63616392	26.2337048	26.36704715	26.29245954	25.32240819	26.60554892	27.29	24.85581101	26.8358118	27.35304436	26.73078542	27.42590417	27.19187656	27.11247228
O14957	Cytochrome b-c1 complex subunit 10	UQCR11	sp|O14957|QCR10_HUMAN Cytochrome b-c1 complex subunit 10 OS=Homo sapiens (Human) OX=9606 GN=UQCR11 PE=1 SV=1	1	1	1	1	21.4	6.5696	0.0013032	3.0727			+	27.35632274	21.46118965	NA	22.24730868	19.62088562	NA	22.13836806	22.62693886	NA	22.28571038	20.69344952	NA	NA	23.15205331	21.36088994	NA	23.25277514	21.82900263	NA	22.47471797	20.88255947	21.09048721	NA	22.85424216	21.57846852	NA	22.84919127	22.55006567	NA	22.30507758	NA	23.77826245	21.77418543	19.97309193	21.03160429
O14964	Hepatocyte growth factor-regulated tyrosine kinase substrate	HGS	sp|O14964|HGS_HUMAN Hepatocyte growth factor-regulated tyrosine kinase substrate OS=Homo sapiens (Human) OX=9606 GN=HGS PE=1 SV=1	1	29	29	29	31	86.191	0	146.93				34.09828088	27.81470058	27.78406687	28.57329521	28.60780776	28.22775063	28.89197602	28.84352973	28.39823647	28.63823725	28.45234438	28.00838417	28.37380713	29.02794113	28.91010744	28.72084136	29.22655684	28.46738826	28.46482042	28.85349874	28.91430552	27.78693542	28.25871698	28.84702972	28.53200188	27.814395	28.82544646	28.90741654	27.93601378	28.49918246	28.48565853	27.90167446	28.05775678	28.56830193	28.70143946
O14965;Q9UQB9	Aurora kinase A	AURKA	sp|O14965|AURKA_HUMAN Aurora kinase A OS=Homo sapiens (Human) OX=9606 GN=AURKA PE=1 SV=2	2	7	7	6	24.3	45.809	0	11.312				30.37647992	24.65867217	24.36839669	24.00461756	24.130377	24.62086773	25.50878589	24.65157336	24.6407489	24.42258787	24.19053968	25.37663309	24.71366256	25.64641852	24.58920857	25.44515406	25.00594555	25.50312404	25.18888098	24.43860203	25.54439285	24.76415483	24.17424729	22.95134164	25.14724717	24.76182389	24.74576007	25.61977691	24.48517483	24.54751448	24.56848315	23.66513984	23.39754303	24.72176717	24.78800655
O14972	Vacuolar protein sorting-associated protein 26C	VPS26C	sp|O14972|VP26C_HUMAN Vacuolar protein sorting-associated protein 26C OS=Homo sapiens (Human) OX=9606 GN=VPS26C PE=1 SV=1	1	2	2	2	10.4	33.01	0	5.153				28.106644	22.64954652	NA	23.41648006	21.80510619	NA	23.2992192	23.25221209	NA	23.38007312	21.78268793	23.56778715	NA	23.95916499	23.60727161	NA	23.75470649	23.660251	NA	23.85271923	22.08997023	22.20460696	NA	22.94354717	22.35528119	NA	23.42495972	23.00125355	NA	23.61537729	NA	22.06015893	22.92945708	21.71343183	21.98405402
O14974	Protein phosphatase 1 regulatory subunit 12A	PPP1R12A	sp|O14974|MYPT1_HUMAN Protein phosphatase 1 regulatory subunit 12A OS=Homo sapiens (Human) OX=9606 GN=PPP1R12A PE=1 SV=1	1	47	47	47	39	115.28	0	323.31				34.81940795	29.03658657	29.39083624	29.3235854	28.91102235	29.28960432	29.53222488	29.83961586	29.37260379	29.39939825	29.17911638	28.972461	29.16566747	29.78216174	29.49306655	29.83466711	29.72603317	29.24052187	29.21692455	29.43487755	29.17185904	28.73724796	28.85358797	29.36333776	28.9139918	29.1711671	29.361059	29.80148623	29.01201305	29.29861195	28.82532514	28.95132607	28.99202133	28.98663404	28.81369191
O14975	Very long-chain acyl-CoA synthetase	SLC27A2	sp|O14975|S27A2_HUMAN Very long-chain acyl-CoA synthetase OS=Homo sapiens (Human) OX=9606 GN=SLC27A2 PE=1 SV=2	1	27	27	27	51.8	70.311	0	115.49				33.11391636	27.87900096	25.98708963	27.61778893	27.87308575	25.96750034	27.56332768	28.47456171	25.7716289	27.49693726	26.77303857	27.70299201	26.95071447	28.19591733	28.35691038	26.50216811	28.2946082	28.2915377	25.64850461	27.81047779	26.76774519	27.3672805	26.19118003	27.67242869	27.78062957	25.67782758	27.78475335	28.68070054	26.45137778	27.439601	26.52822051	26.98185258	27.98239673	27.16566747	26.96631252
O14976	Cyclin-G-associated kinase	GAK	sp|O14976|GAK_HUMAN Cyclin-G-associated kinase OS=Homo sapiens (Human) OX=9606 GN=GAK PE=1 SV=2	1	10	10	10	10	143.19	0	15.157				31.09225939	24.3421132	23.37663309	25.29438909	25.14930337	24.31236727	25.87506799	25.81169081	24.08237192	25.9956107	24.26062039	24.50536721	24.2931264	27.76660837	25.77026827	24.74422081	26.41167209	25.85538331	24.05042661	25.64083163	25.25939962	22.81033314	23.94154271	26.36871306	24.95193742	24.24008963	25.86114656	25.98899718	24.041347	25.25637917	25.03284044	25.15502973	25.11569014	25.60447473	25.69298683
O14979	Heterogeneous nuclear ribonucleoprotein D-like	HNRNPDL	sp|O14979|HNRDL_HUMAN Heterogeneous nuclear ribonucleoprotein D-like OS=Homo sapiens (Human) OX=9606 GN=HNRNPDL PE=1 SV=3	1	22	20	20	39.3	46.437	0	323.31				36.20301336	30.23340768	30.80193329	30.59013711	30.36786369	30.82638633	30.8685745	31.03393801	31.05089881	30.54940332	30.5180331	30.09207032	30.91861936	31.06226782	30.72947323	31.29925633	31.12268949	30.5666518	31.1132799	30.65266776	30.73956741	29.46374914	30.82850638	30.83838402	30.33639082	30.79583211	30.68970849	30.94990786	30.9050507	30.4016173	30.43896681	30.57965646	30.30399836	30.05245441	30.13589517
O14980	Exportin-1	XPO1	sp|O14980|XPO1_HUMAN Exportin-1 OS=Homo sapiens (Human) OX=9606 GN=XPO1 PE=1 SV=1	1	52	52	52	51	123.38	0	323.31				36.64608242	31.24314661	28.76948028	31.45713832	31.42181778	29.01078666	31.63607746	32.16434923	29.23471001	31.46275506	29.87951228	31.14309189	30.0319681	31.77096922	31.8779266	29.36786369	31.90788208	31.75752111	29.09300282	31.72513124	29.66681995	30.96739864	28.42049323	31.52509975	31.31381431	28.89116487	31.65420536	32.1267562	29.10099255	31.36134143	29.59526898	30.92301955	31.5719039	30.75827593	30.90023536
O14981	TATA-binding protein-associated factor 172	BTAF1	sp|O14981|BTAF1_HUMAN TATA-binding protein-associated factor 172 OS=Homo sapiens (Human) OX=9606 GN=BTAF1 PE=1 SV=2	1	21	21	21	15.9	206.89	0	27.945				32.1323446	26.3624894	23.00935846	27.2499758	26.76761892	23.28869826	27.20022752	27.49197784	23.89078231	27.08172202	25.97580967	26.48994336	25.90325006	27.80390486	27.33492151	25.27990723	27.74079006	27.01573916	24.85557341	27.06968675	25.52055298	25.91269056	24.76996573	27.04437294	26.24087211	24.93791148	27.14248339	27.39550158	25.15557024	26.57405355	25.99838969	26.27810003	26.70345415	26.12465033	26.2868668
O15013	Rho guanine nucleotide exchange factor 10	ARHGEF10	sp|O15013|ARHGA_HUMAN Rho guanine nucleotide exchange factor 10 OS=Homo sapiens (Human) OX=9606 GN=ARHGEF10 PE=1 SV=4	1	2	2	1	1.8	151.61	0.0057389	2.0109			+	27.51216633	22.19988318	21.48728658	22.25931341	22.73638624	23.05611177	21.62127029	NA	NA	NA	NA	NA	22.83666911	22.02065989	22.87925343	23.11408608	22.02847133	NA	NA	NA	NA	NA	23.81440723	22.39931757	22.85275732	NA	NA	NA	22.43806896	22.29266314	NA	21.987944	21.77555241	NA	22.4773393
O15020	Spectrin beta chain, non-erythrocytic 2	SPTBN2	sp|O15020|SPTN2_HUMAN Spectrin beta chain, non-erythrocytic 2 OS=Homo sapiens (Human) OX=9606 GN=SPTBN2 PE=1 SV=3	1	24	13	13	12.6	271.32	0	50.284				32.33939397	25.87469287	25.53379976	26.90069603	26.66248019	26.85768663	26.69511293	26.89515829	25.52492234	26.10199442	25.57062704	25.80240178	26.92218313	27.08466454	27.83532993	26.3550627	26.84385915	28.20261133	26.00675888	27.87853331	26.4031625	26.39394814	25.8059967	26.42451129	26.15151148	25.55083484	26.80698005	27.42173754	26.00881157	26.85578725	25.17930624	26.30730311	25.74617026	26.27072377	26.57195813
O15027	Protein transport protein Sec16A	SEC16A	sp|O15027|SC16A_HUMAN Protein transport protein Sec16A OS=Homo sapiens (Human) OX=9606 GN=SEC16A PE=1 SV=4	1	45	45	45	32.3	251.89	0	207.92				34.45794554	28.80894474	28.44943476	28.73844037	28.72867885	28.52581852	29.28202162	29.66392257	28.62400972	28.89405975	29.01698791	29.03441038	28.50187969	29.4252039	29.41721678	28.89573613	29.50833633	29.2086467	28.43979912	29.22306162	29.0602847	28.47192913	28.57502796	29.2488455	28.76698741	28.34185031	29.20445491	29.88228484	28.57322297	28.98299505	28.76388899	28.37583807	28.63405297	28.03632456	28.35518876
O15031;O60486	Plexin-B2	PLXNB2	sp|O15031|PLXB2_HUMAN Plexin-B2 OS=Homo sapiens (Human) OX=9606 GN=PLXNB2 PE=1 SV=3	2	51	51	49	36.9	205.12	0	323.31				34.33584533	28.74576648	27.94173298	28.61677289	28.40559894	28.42894142	29.10806588	29.41981041	28.44805655	29.07928229	28.66566847	28.23187537	28.58810069	29.29642549	29.1471501	28.16394153	29.47239405	29.05118413	28.17617026	29.13938823	28.67657054	28.01499471	28.16696057	29.1195639	28.58132772	28.17412344	28.9419568	29.32115689	28.51780789	28.78827421	28.53934272	28.24490513	28.86673362	28.51194021	28.71630155
O15042	U2 snRNP-associated SURP motif-containing protein	U2SURP	sp|O15042|SR140_HUMAN U2 snRNP-associated SURP motif-containing protein OS=Homo sapiens (Human) OX=9606 GN=U2SURP PE=1 SV=2	1	40	40	40	41.8	118.29	0	257.8				34.84847435	29.283612	29.05690454	29.26046785	29.24501851	29.07755165	29.45503251	29.97158425	29.15696883	29.27887989	29.18973413	29.26293342	29.02614775	29.60194156	29.44488165	29.50487492	29.71710277	29.54167063	29.13780152	29.39733902	29.39390724	28.98400077	28.90712998	29.196363	29.24581192	29.15834199	29.62557815	30.15206782	28.95676351	29.26264225	29.10049135	28.47316859	29.1305783	29.11112938	29.07627779
O15047	Histone-lysine N-methyltransferase SETD1A	SETD1A	sp|O15047|SET1A_HUMAN Histone-lysine N-methyltransferase SETD1A OS=Homo sapiens (Human) OX=9606 GN=SETD1A PE=1 SV=3	1	1	1	1	0.8	186.03	0.0073171	1.9059			+	26.87677828	21.98728483	NA	NA	22.17209662	22.33128655	NA	22.83543596	21.41291918	22.43017687	22.57207382	22.09061643	22.11772045	NA	21.88781112	NA	22.87736353	22.65020419	NA	22.06490193	21.97529802	21.72163159	21.33106782	22.41573249	NA	NA	NA	23.13721131	NA	22.02901082	21.54999519	NA	NA	NA	21.0145436
O15066	Kinesin-like protein KIF3B	KIF3B	sp|O15066|KIF3B_HUMAN Kinesin-like protein KIF3B OS=Homo sapiens (Human) OX=9606 GN=KIF3B PE=1 SV=1	1	1	1	1	1.6	85.124	0.00087604	3.1843			+	25.82912364	NA	NA	NA	NA	NA	NA	NA	NA	NA	22.65403459	NA	NA	NA	NA	24.58319435	NA	NA	NA	NA	NA	NA	NA	NA	NA	NA	NA	NA	NA	24.73262373	NA	NA	NA	NA	NA
O15067	Phosphoribosylformylglycinamidine synthase	PFAS	sp|O15067|PUR4_HUMAN Phosphoribosylformylglycinamidine synthase OS=Homo sapiens (Human) OX=9606 GN=PFAS PE=1 SV=4	1	64	64	64	58.2	144.73	0	323.31				36.72097485	31.00925219	30.82873335	31.08543722	31.14029065	30.96533568	31.5829791	31.91006454	31.03058756	31.04810748	31.30861638	30.98298146	31.20011057	31.63754647	31.37497838	31.36473668	31.6789224	31.39534835	31.00121972	31.35820024	31.45213814	30.80308883	30.64289139	31.20344007	31.08746197	30.87371649	31.44060126	32.03783705	30.90899161	31.0868928	31.14321356	30.65897855	30.96444082	30.70404811	30.84236118
O15084;Q8N8A2	Serine/threonine-protein phosphatase 6 regulatory ankyrin repeat subunit A	ANKRD28	sp|O15084|ANR28_HUMAN Serine/threonine-protein phosphatase 6 regulatory ankyrin repeat subunit A OS=Homo sapiens (Human) OX=9606 GN=ANKRD28 PE=1 SV=5	2	6	6	6	9.3	112.96	0	13.307				30.91113667	23.12683742	24.21926248	25.68351425	25.35269086	24.95996091	26.12062217	25.88720685	24.49509282	25.50978273	25.61809711	24.89476523	24.73226143	25.92797991	25.80023064	22.9306666	25.93573284	25.20638931	24.30667753	25.79948974	25.00423178	25.55514284	24.49210012	25.76531888	25.17443779	24.65343335	25.84230123	26.18090013	24.59531167	25.83634166	25.1828332	25.65283185	25.68123691	24.28707824	24.77359199
O15091	Mitochondrial ribonuclease P catalytic subunit	PRORP	sp|O15091|MRPP3_HUMAN Mitochondrial ribonuclease P catalytic subunit OS=Homo sapiens (Human) OX=9606 GN=PRORP PE=1 SV=2	1	4	4	4	11.1	67.315	0	7.2805				29.32870838	23.17234082	22.03358835	24.02267597	23.2113667	NA	24.3405521	24.34421462	NA	23.76941092	23.52754955	22.47211666	20.44849142	24.95602123	25.09458418	NA	24.59502705	23.51929359	NA	24.11076111	NA	22.6286084	NA	24.69969995	23.87614594	NA	24.28093385	25.14297021	NA	23.97167195	NA	23.86966613	23.50748593	23.09669264	24.02681789
O15116	U6 snRNA-associated Sm-like protein LSm1	LSM1	sp|O15116|LSM1_HUMAN U6 snRNA-associated Sm-like protein LSm1 OS=Homo sapiens (Human) OX=9606 GN=LSM1 PE=1 SV=1	1	5	5	5	48.9	15.179	0	19.406				30.31635232	24.18842827	24.47221585	24.71219363	24.78381716	24.50730445	24.70239762	25.00281639	24.74965219	24.86438567	25.19306177	24.21808013	24.95761611	25.82866375	23.76425609	25.12872628	25.15003978	23.9461024	24.5919496	22.39869151	25.2859502	24.69327935	24.87445836	25.46622163	24.64515442	25.17561838	25.00054027	25.89756059	24.18601144	NA	24.96022612	25.20940458	25.00842691	22.58171273	23.21935112
O15118	NPC intracellular cholesterol transporter 1	NPC1	sp|O15118|NPC1_HUMAN NPC intracellular cholesterol transporter 1 OS=Homo sapiens (Human) OX=9606 GN=NPC1 PE=1 SV=2	1	5	5	5	5.8	142.17	0	8.8982				32.20737299	24.34353708	22.06240062	23.87829943	28.89188913	22.17496346	24.74309098	25.7362159	22.7152138	23.53563989	23.996279	24.86036524	NA	22.92201522	24.08050267	NA	29.7053177	25.13473056	22.34500018	29.42336155	24.44878126	24.44442752	NA	24.19753048	28.53441587	NA	23.88474067	24.8335939	NA	29.12166484	23.56360407	24.55590346	25.19872979	23.84842733	23.27739071
O15121	Sphingolipid delta(4)-desaturase DES1	DEGS1	sp|O15121|DEGS1_HUMAN Sphingolipid delta(4)-desaturase DES1 OS=Homo sapiens (Human) OX=9606 GN=DEGS1 PE=1 SV=1	1	5	5	5	18	37.866	0	12.592				31.25979469	25.41364239	22.85798555	25.80003311	25.58835093	24.50524605	25.63967302	26.37855258	24.44846621	26.06983013	25.40888971	24.54780862	25.61955305	26.68765782	25.90002801	25.19433996	26.88727659	25.76600169	24.00324544	26.19608623	25.35813525	24.89795289	23.60840013	26.49029539	25.89578235	23.21463099	26.5349427	26.21432342	24.82885741	26.04845311	24.91305594	25.4816073	26.18723924	25.49981353	25.46516306
O15126	Secretory carrier-associated membrane protein 1	SCAMP1	sp|O15126|SCAM1_HUMAN Secretory carrier-associated membrane protein 1 OS=Homo sapiens (Human) OX=9606 GN=SCAMP1 PE=1 SV=2	1	12	12	12	43.8	37.92	0	90.587				32.92300184	26.93427109	27.14258076	27.50627562	27.19347543	26.7573542	27.70510343	27.5912791	26.53812924	27.31068697	27.49021887	26.50964684	27.13006272	28.12396003	27.78886537	27.74329647	28.02337417	27.32834458	27.20172371	28.24603852	27.61568598	26.14043694	27.17274139	28.03553822	27.46878697	27.11604724	28.22719977	27.96823674	27.508393	27.25412771	27.54554216	26.56137687	27.32508774	27.14433243	27.22195611
O15127	Secretory carrier-associated membrane protein 2	SCAMP2	sp|O15127|SCAM2_HUMAN Secretory carrier-associated membrane protein 2 OS=Homo sapiens (Human) OX=9606 GN=SCAMP2 PE=1 SV=2	1	3	3	3	12.2	36.648	0	91.228				31.29137303	26.10902797	25.79305255	26.09016816	26.06023316	26.2688515	26.7261144	26.26350662	25.42217079	26.00966599	24.47444567	25.77725933	25.83814655	26.77089835	25.42034063	25.50339704	25.35830296	26.24123591	25.70313727	26.56955549	25.86790027	25.73078542	25.55689751	26.19364462	23.05021069	25.36028047	26.22521494	23.69667893	25.64875144	24.627785	25.28340888	24.0567237	25.2128217	25.15131792	25.06389864
O15143	Actin-related protein 2/3 complex subunit 1B	ARPC1B	sp|O15143|ARC1B_HUMAN Actin-related protein 2/3 complex subunit 1B OS=Homo sapiens (Human) OX=9606 GN=ARPC1B PE=1 SV=3	1	21	21	20	55.4	40.949	0	323.31				34.8868098	29.11038279	28.59466408	29.06314262	29.15005915	28.63664796	29.24495048	30.29668804	28.78951847	29.22290045	28.71020427	28.71630155	29.04978292	29.65943798	29.86614404	29.31611491	29.75002293	29.9945591	28.71872021	29.47753694	28.91027903	28.80365856	28.43892716	29.36830093	29.42420291	28.74072573	29.42464343	30.52579985	28.52619176	29.30536901	28.82052486	29.16552372	29.61206875	29.21361447	28.86227634
O15144	Actin-related protein 2/3 complex subunit 2	ARPC2	sp|O15144|ARPC2_HUMAN Actin-related protein 2/3 complex subunit 2 OS=Homo sapiens (Human) OX=9606 GN=ARPC2 PE=1 SV=1	1	22	22	22	57.7	34.333	0	145.28				34.84548643	29.49735612	27.94597966	29.30830174	29.49092654	28.24753324	29.83596235	30.30682526	27.97901971	29.65918276	28.2168783	29.4063899	28.45434624	29.89352464	29.75941934	28.33645467	30.0383932	29.85204053	28.03669137	29.80519724	28.15286567	29.10337086	27.41739788	29.37842442	29.10369601	27.67821724	29.383851	30.20279813	27.71423923	29.50523469	27.93224467	28.80418189	29.42027235	28.86829483	28.7950115
O15145	Actin-related protein 2/3 complex subunit 3	ARPC3	sp|O15145|ARPC3_HUMAN Actin-related protein 2/3 complex subunit 3 OS=Homo sapiens (Human) OX=9606 GN=ARPC3 PE=1 SV=3	1	10	10	10	48.3	20.546	0	60.947				33.73458971	28.15020445	27.73085019	28.14389471	28.17555176	27.43563275	28.15339733	29.24322607	27.75849834	28.14836292	27.83575157	27.66220853	27.87455217	28.60300349	28.65208646	27.92846569	28.96818179	28.74615104	27.7081332	28.50464765	28.76761892	27.86773535	27.79494955	28.2818448	28.3577075	26.85590603	28.66901874	29.73444031	28.06871342	28.19493168	27.90299716	27.15846238	28.00833073	28.52816834	28.35451635
O15155	BET1 homolog	BET1	sp|O15155|BET1_HUMAN BET1 homolog OS=Homo sapiens (Human) OX=9606 GN=BET1 PE=1 SV=1	1	2	2	2	24.6	13.289	0	33.751				31.5390376	26.1829847	25.03963296	26.61048556	25.81083323	24.68169267	26.76698741	26.85388537	25.35813525	26.41837946	25.54129399	26.06099585	25.94460644	26.88867061	26.60949958	25.36512897	26.6988261	26.25443411	24.32861851	26.55664906	25.32597981	25.89605962	24.56912086	26.3707595	25.72286172	24.27668103	25.99098875	26.37534096	24.64201687	26.48980559	25.32330193	26.28415056	26.04628956	25.46397905	25.64077648
O15160	DNA-directed RNA polymerases I and III subunit RPAC1	POLR1C	sp|O15160|RPAC1_HUMAN DNA-directed RNA polymerases I and III subunit RPAC1 OS=Homo sapiens (Human) OX=9606 GN=POLR1C PE=1 SV=1	1	14	14	14	44.5	39.249	0	221.9				33.75573178	28.14316489	27.52252981	28.41671359	28.07004517	27.65396628	28.63740828	28.70596032	27.96113188	28.51288215	28.05527615	27.89133872	27.86867752	28.84305044	28.34802834	27.91342122	28.78992263	28.26324692	27.75837125	28.5676131	28.23635338	27.69902474	27.05475881	28.36786369	27.98977682	27.38533305	28.39966309	28.45814605	27.33099604	28.25723381	27.87466942	28.20013396	28.37492657	27.93747377	27.89614048
O15162	Phospholipid scramblase 1	PLSCR1	sp|O15162|PLS1_HUMAN Phospholipid scramblase 1 OS=Homo sapiens (Human) OX=9606 GN=PLSCR1 PE=1 SV=1	1	1	1	1	4.1	35.049	0.0033257	2.2384			+	28.16748706	23.02413122	23.24109404	NA	23.73376179	23.58175869	23.48271541	23.87764436	23.62299107	NA	NA	NA	23.15115531	NA	24.26212697	23.83103426	24.01324906	23.58060913	23.24868447	NA	NA	NA	23.26054861	NA	23.20834809	23.48591183	23.75969236	24.16622316	23.51026581	NA	NA	NA	23.79272994	22.20788656	23.07841927
O15164	Transcription intermediary factor 1-alpha	TRIM24	sp|O15164|TIF1A_HUMAN Transcription intermediary factor 1-alpha OS=Homo sapiens (Human) OX=9606 GN=TRIM24 PE=1 SV=3	1	13	13	13	19.4	116.83	0	30.32				31.16554768	24.3282076	26.13570929	25.91966243	25.23618912	24.2360066	25.42703989	26.04038572	26.19959118	25.16188688	26.32354245	24.59445765	26.32647708	26.29974324	25.21774741	25.25533493	25.78384213	25.73696422	26.39574671	25.84900032	25.63914858	24.37643438	25.15073709	25.74285977	24.88683487	25.18446103	25.72948943	26.15060153	25.06673402	24.99545974	25.8559773	25.95788175	25.67225332	24.72686798	25.17759655
O15173	Membrane-associated progesterone receptor component 2	PGRMC2	sp|O15173|PGRC2_HUMAN Membrane-associated progesterone receptor component 2 OS=Homo sapiens (Human) OX=9606 GN=PGRMC2 PE=1 SV=1	1	14	14	13	52	23.818	0	160.19				34.02688317	28.07357349	27.60385246	28.80532026	28.60102059	27.44726841	29.25198555	28.91447661	27.6416862	28.87003081	28.30591256	27.78973611	27.84822435	29.25020176	28.88253265	27.75519057	29.36959106	28.63117572	27.54074731	29.10309568	28.51521551	27.49297109	27.32190952	28.88951218	28.47749834	27.12070126	28.53826988	28.73873026	27.37558954	28.7430396	28.17135801	28.54115364	28.66857925	28.07065941	28.064094
O15182	Centrin-3	CETN3	sp|O15182|CETN3_HUMAN Centrin-3 OS=Homo sapiens (Human) OX=9606 GN=CETN3 PE=1 SV=2	1	1	1	1	12	19.55	0	5.8622			+	28.60505433	23.00708409	NA	23.93660919	22.90806052	NA	23.99972343	23.85500303	NA	23.59548241	23.13622578	22.88729054	NA	24.23125283	NA	NA	23.85281446	23.96991695	NA	24.03489835	23.54451077	23.09712682	NA	23.52181128	NA	NA	24.24372546	24.1492646	NA	23.77986601	23.26298717	23.24959612	23.79540793	NA	22.95920037
O15212	Prefoldin subunit 6	PFDN6	sp|O15212|PFD6_HUMAN Prefoldin subunit 6 OS=Homo sapiens (Human) OX=9606 GN=PFDN6 PE=1 SV=1	1	13	13	13	62	14.582	0	215.62				34.0817125	28.41320657	28.93674396	28.7521305	28.6241492	25.88599755	29.08742403	29.54782333	28.49342928	28.61256095	28.95872815	28.42582416	28.97133757	29.19954905	29.02001232	26.46354258	29.32130745	28.96570723	28.37372417	28.71744602	28.95277066	28.19483777	28.73010517	29.01807637	28.7487761	25.75651458	28.90899161	29.31414937	27.32603126	28.56190851	28.65857003	28.78444135	27.80384329	27.29596591	23.98945202
O15213	WD repeat-containing protein 46	WDR46	sp|O15213|WDR46_HUMAN WD repeat-containing protein 46 OS=Homo sapiens (Human) OX=9606 GN=WDR46 PE=1 SV=3	1	17	17	17	33.8	68.07	0	143.48				33.09578414	27.69677178	26.46441538	27.43404239	27.93775437	26.85257637	27.55501115	28.58208184	26.99787307	27.4985359	27.46886464	27.73363251	27.09234761	27.52611712	27.98419096	27.32225345	28.29127421	28.18857919	26.89746826	27.80014422	27.68719059	27.62016858	26.11048235	27.49922049	28.11346621	26.5367221	27.63740828	28.61946909	25.50718345	27.24036264	26.82590131	26.98315819	27.5867057	27.08019768	27.21623075
O15226	NF-kappa-B-repressing factor	NKRF	sp|O15226|NKRF_HUMAN NF-kappa-B-repressing factor OS=Homo sapiens (Human) OX=9606 GN=NKRF PE=1 SV=2	1	38	38	38	54.2	77.672	0	165.47				34.07399477	28.11212424	28.18267221	28.84317028	28.58301497	28.49243634	28.91159387	29.46482042	28.12267715	28.61603669	28.24698989	28.56634332	28.38977009	28.82234963	28.7416903	28.60080798	28.83502869	28.65222326	28.14272682	29.13655535	28.42862201	27.76154494	27.58842242	28.28303789	28.33458059	27.98831465	28.31997339	29.09886126	27.72155859	28.54141216	27.93578904	28.59644247	28.54414223	28.28431827	28.05496577
O15228	Dihydroxyacetone phosphate acyltransferase	GNPAT	sp|O15228|GNPAT_HUMAN Dihydroxyacetone phosphate acyltransferase OS=Homo sapiens (Human) OX=9606 GN=GNPAT PE=1 SV=1	1	11	11	11	19.6	77.187	0	12.146				30.61245549	24.60952776	19.92815979	25.26481339	25.10325579	23.38955677	25.09494654	25.86794739	19.6898888	24.8250764	22.97452802	25.20624024	23.51953356	25.42374223	25.98841218	20.13520826	25.06097524	26.12103735	23.49765306	24.87046594	NA	24.02149038	23.47035502	23.78476582	24.48308459	19.31564049	24.18570905	25.74473408	24.20918144	24.3095252	20.25730036	25.76865401	25.31195171	25.41902276	24.42181778
O15230	Laminin subunit alpha-5	LAMA5	sp|O15230|LAMA5_HUMAN Laminin subunit alpha-5 OS=Homo sapiens (Human) OX=9606 GN=LAMA5 PE=1 SV=8	1	4	4	3	1.5	399.73	0.00044553	3.6001				28.4276234	21.97652217	NA	22.88494557	21.86627377	NA	23.15926344	22.94052151	20.79185603	23.5818736	23.56917882	22.73434082	22.16861214	23.88166366	22.63353895	21.7114166	24.17911638	22.30114672	NA	23.750828	21.87402677	22.69985878	22.37241449	23.58566035	22.17770299	NA	23.93030566	23.45098467	23.14409122	23.26742337	22.52676189	21.24411758	22.97230322	22.65099299	22.24979863
O15234	Protein CASC3	CASC3	sp|O15234|CASC3_HUMAN Protein CASC3 OS=Homo sapiens (Human) OX=9606 GN=CASC3 PE=1 SV=2	1	5	5	5	8.4	76.277	0	6.4552				29.24036264	22.86831014	24.07537012	23.21510518	23.65195649	23.94306421	23.81919132	24.68367487	24.30869232	23.66903902	24.09321444	23.94672712	24.12770345	23.67066057	24.68672321	24.50118118	24.23374137	24.05200346	23.96305199	22.65311622	24.40820948	23.54108716	23.77122588	23.61526502	23.8239596	21.96112747	23.92025326	24.55923377	23.45161359	23.95313713	24.03372276	21.95517878	22.36086315	22.45698602	22.96098612
O15235	28S ribosomal protein S12, mitochondrial	MRPS12	sp|O15235|RT12_HUMAN 28S ribosomal protein S12, mitochondrial OS=Homo sapiens (Human) OX=9606 GN=MRPS12 PE=1 SV=1	1	6	6	6	34.8	15.173	0	13.22				31.60536347	25.99838969	26.15601408	25.95526749	26.40213797	25.18974826	26.6499302	26.84935833	25.39414446	26.20555061	25.59667705	26.04986599	26.69829623	25.87815908	26.51218141	26.14314542	26.94268398	26.12839197	25.48674052	26.56463644	25.76002244	24.40859822	26.10041114	25.91868475	26.4708825	25.90295118	26.67141667	27.13516128	26.02512875	26.48236152	25.28231332	23.96022612	26.5013938	24.53647015	24.88133693
O15243	Leptin receptor gene-related protein	LEPROT	sp|O15243|OBRG_HUMAN Leptin receptor gene-related protein OS=Homo sapiens (Human) OX=9606 GN=LEPROT PE=1 SV=1	1	1	1	1	9.9	14.254	0	7.9026			+	28.25525388	NA	NA	24.16874984	23.68997836	NA	24.24132684	NA	NA	24.30159332	NA	22.6623172	NA	24.71329547	23.97105794	NA	24.08042135	NA	NA	NA	NA	22.29552457	NA	24.28707824	23.38284563	NA	23.93741765	24.10852956	NA	24.11680082	NA	NA	23.50445824	NA	NA
O15258	Protein RER1	RER1	sp|O15258|RER1_HUMAN Protein RER1 OS=Homo sapiens (Human) OX=9606 GN=RER1 PE=1 SV=1	1	5	5	5	29.6	22.958	0	26.745				32.31508387	26.86679256	24.14499362	26.63644053	27.15557024	24.0157179	27.32714555	27.90299716	23.84297254	27.22075751	25.03938196	26.93325824	25.36559624	27.64588279	27.64924499	24.33987283	27.19516642	27.60808987	23.13569363	27.37980879	25.32326756	26.74162601	23.3431304	27.14559621	27.23826828	NA	27.44687417	27.79686881	23.61683598	26.83050244	24.33674408	25.95571092	27.20946036	26.93887622	26.72051524
O15260	Surfeit locus protein 4	SURF4	sp|O15260|SURF4_HUMAN Surfeit locus protein 4 OS=Homo sapiens (Human) OX=9606 GN=SURF4 PE=1 SV=3	1	5	5	5	21.6	30.394	0	56.05				33.31823943	27.44986765	25.1054955	27.87008962	27.81897199	22.9377409	28.38174882	28.32083421	25.68134416	28.27124045	25.98102509	27.98511439	26.9104506	28.71453403	28.58089661	25.54630786	28.61810411	28.2754205	24.88208364	28.30434659	26.44278357	26.85364746	24.96824772	28.26762875	28.24572126	24.51412457	28.19680854	28.97276226	23.05422472	27.86372425	25.83371452	27.63277105	27.49830763	27.38269724	27.69590942
O15269	Serine palmitoyltransferase 1	SPTLC1	sp|O15269|SPTC1_HUMAN Serine palmitoyltransferase 1 OS=Homo sapiens (Human) OX=9606 GN=SPTLC1 PE=1 SV=1	1	14	14	14	32.8	52.743	0	42.811				32.46650365	26.88634649	24.5480439	26.86360611	26.97814694	26.04310073	27.15363892	27.88075329	25.56627799	26.79810569	25.5542647	26.70147251	26.60611396	26.44834018	26.6416862	26.69988525	28.00512106	27.51698184	25.29091403	27.69059121	25.50669934	26.53795157	24.96881899	27.96322842	27.40007043	24.53391855	28.16154095	27.90127166	25.49307801	26.1510469	26.37949484	26.53707772	26.67182156	26.87173532	27.71836094
O15270	Serine palmitoyltransferase 2	SPTLC2	sp|O15270|SPTC2_HUMAN Serine palmitoyltransferase 2 OS=Homo sapiens (Human) OX=9606 GN=SPTLC2 PE=1 SV=1	1	5	5	5	13.2	62.924	0	16.293				30.21117915	25.01537762	22.65488684	25.32998735	25.24267201	22.97310945	25.22809939	25.3550459	22.23362436	25.02233733	24.21896698	24.89411759	23.83672689	25.23385106	25.52960618	23.30396353	24.71061812	25.01371761	NA	25.61377665	24.43555327	24.08561704	NA	24.9272792	25.39077065	22.37347693	24.25925593	25.28964829	21.67383354	24.67943929	23.92116175	24.59462849	24.84785412	24.56987415	24.83826679
O15294	UDP-N-acetylglucosamine--peptide N-acetylglucosaminyltransferase 110 kDa subunit	OGT	sp|O15294|OGT1_HUMAN UDP-N-acetylglucosamine--peptide N-acetylglucosaminyltransferase 110 kDa subunit OS=Homo sapiens (Human) OX=9606 GN=OGT PE=1 SV=3	1	36	36	36	42	116.92	0	239.01				34.34009734	28.91116525	28.40169866	28.85394484	28.55851869	28.09988969	29.39177871	29.54888909	28.45426779	29.00168951	28.63903124	28.75082161	28.57881112	29.42606418	29.19615191	28.40047766	29.5860972	29.09986461	28.07035233	29.10377103	28.53552866	28.50816629	27.77442173	28.82374706	28.59220631	27.86714618	29.02361211	29.38806673	27.86384239	28.98234232	28.24476906	28.37699733	28.97768306	28.41602898	28.38488036
O15305	Phosphomannomutase 2	PMM2	sp|O15305|PMM2_HUMAN Phosphomannomutase 2 OS=Homo sapiens (Human) OX=9606 GN=PMM2 PE=1 SV=1	1	15	15	14	45.5	28.082	0	49.304				34.21545273	28.4182025	27.54318361	28.97259794	28.2837886	28.17559934	29.39018024	29.00536203	28.21891157	28.97841973	28.8459836	28.40295928	28.02019782	29.38409811	28.80174832	28.40405634	29.46602709	28.71787087	27.76894421	29.09795764	28.85010388	28.08532325	27.3182071	29.07370116	27.60576084	27.66383777	29.22313069	28.96218053	27.46552119	28.8541827	28.49651828	28.44229318	28.61217424	28.44019529	28.51855843
O15321	Transmembrane 9 superfamily member 1	TM9SF1	sp|O15321|TM9S1_HUMAN Transmembrane 9 superfamily member 1 OS=Homo sapiens (Human) OX=9606 GN=TM9SF1 PE=2 SV=2	1	3	3	3	7.6	68.86	0	6.4506				30.12743287	25.00795664	22.81528713	25.27511852	25.09760106	NA	25.24477814	25.58457124	24.00255889	23.40002156	22.78771767	23.15662751	NA	25.06097524	25.34972478	NA	25.6250834	24.15034974	NA	25.57250757	24.84957309	24.57755837	24.11481686	24.93660919	24.04859862	NA	24.510628	25.00496039	24.66345778	25.04618546	24.55888357	24.63505692	24.60031176	22.78384713	24.77931499
O15344;Q9UJV3	E3 ubiquitin-protein ligase Midline-1	MID1	sp|O15344|TRI18_HUMAN E3 ubiquitin-protein ligase Midline-1 OS=Homo sapiens (Human) OX=9606 GN=MID1 PE=1 SV=1	2	9	9	9	16.3	75.25	0	12.596				31.16266972	26.00197937	23.05627718	25.92077571	25.56246907	24.74847542	26.37966009	25.8828766	25.19057735	26.13780152	25.24738836	25.42649614	24.95854564	26.53503172	26.10565535	24.39852191	26.98804372	25.04180652	24.73479561	26.06714448	25.03220989	24.43281662	24.69556433	26.00071218	25.83499254	24.5143052	26.27294951	26.16606989	24.39963049	26.0838737	25.01098935	24.51881353	25.57548247	25.44600648	25.56656834
O15347	High mobility group protein B3	HMGB3	sp|O15347|HMGB3_HUMAN High mobility group protein B3 OS=Homo sapiens (Human) OX=9606 GN=HMGB3 PE=1 SV=4	1	18	17	17	68	22.98	0	115.49				34.39202447	28.55760609	29.10054148	28.57101782	28.6836481	25.09228711	28.77922104	29.34293126	29.26033324	28.82650756	29.17305128	28.60554892	29.1171626	29.29392887	29.1203552	26.47179737	29.34367261	29.19154716	29.31891818	29.01049323	29.39083624	28.28634688	29.18756491	28.97549811	28.944975	25.88252682	29.3655295	29.46857337	29.21796461	28.87587067	29.04460745	27.97705523	28.6142472	28.74474049	28.68972515
O15355	Protein phosphatase 1G	PPM1G	sp|O15355|PPM1G_HUMAN Protein phosphatase 1G OS=Homo sapiens (Human) OX=9606 GN=PPM1G PE=1 SV=1	1	27	27	27	52.6	59.271	0	323.31				35.32566277	29.42692396	29.47487111	29.94893377	29.36043119	29.90770304	29.96567972	30.18411574	29.85814626	29.95462982	29.90081117	29.25056321	29.82835506	30.22043464	29.80674964	30.04413839	30.34350319	29.79032667	29.65290705	30.03760799	29.97732823	29.16892196	29.34990612	29.93859584	29.46300852	29.54194751	30.1169396	30.26561834	29.57092737	29.8034892	29.63079397	29.01262586	29.61300026	29.38304759	29.44330146
O15357;Q7Z7G1	Phosphatidylinositol 3,4,5-trisphosphate 5-phosphatase 2	INPPL1	sp|O15357|SHIP2_HUMAN Phosphatidylinositol 3,4,5-trisphosphate 5-phosphatase 2 OS=Homo sapiens (Human) OX=9606 GN=INPPL1 PE=1 SV=2	2	37	37	35	37.3	138.6	0	119.1				33.29911983	27.29430144	26.95160399	27.81543372	27.54022999	27.31406291	28.25736871	28.29298604	27.38566219	27.84571448	27.10259521	27.19347543	27.36644695	28.53808483	27.91991242	27.48638762	28.50850634	28.23425318	27.15276899	28.35867186	27.49327656	27.39770623	26.81470058	28.07709319	27.65239424	26.76888112	28.10878876	28.44517774	26.9875017	27.82965597	27.52342747	27.21233934	27.8192766	27.50233507	27.56398221
O15371	Eukaryotic translation initiation factor 3 subunit D	EIF3D	sp|O15371|EIF3D_HUMAN Eukaryotic translation initiation factor 3 subunit D OS=Homo sapiens (Human) OX=9606 GN=EIF3D PE=1 SV=1	1	33	33	33	69.2	63.972	0	323.31				36.12326399	30.49733709	29.99293976	30.42512384	30.58638358	29.9636143	30.68520319	31.20810013	30.33734825	30.53538034	30.31559678	30.40780848	30.50644588	30.96147692	31.03636386	30.64151395	31.00256158	31.01025312	30.34435009	30.73044534	30.59218848	30.18742332	30.03328167	30.64529875	30.61289484	30.11371459	30.6752249	31.40826415	30.18316933	30.41649214	30.24263567	29.87201432	30.68812489	30.2754205	30.43181294
O15372	Eukaryotic translation initiation factor 3 subunit H	EIF3H	sp|O15372|EIF3H_HUMAN Eukaryotic translation initiation factor 3 subunit H OS=Homo sapiens (Human) OX=9606 GN=EIF3H PE=1 SV=1	1	24	24	24	71	39.93	0	323.31				35.11353607	29.67386116	29.14160669	29.67967754	29.54738209	29.05618104	29.62306784	30.20617968	29.34714134	29.92818328	28.89859304	29.54627841	29.48071789	30.13173154	30.01411683	29.5092051	30.0503799	29.91726822	29.23806323	29.94990786	29.0654557	29.43017847	28.76091076	29.94586806	29.49963869	29.15061605	29.89226561	30.65719045	29.0820267	29.7854395	28.92586543	29.45567927	29.70287645	29.0089184	28.89426218
O15379	Histone deacetylase 3	HDAC3	sp|O15379|HDAC3_HUMAN Histone deacetylase 3 OS=Homo sapiens (Human) OX=9606 GN=HDAC3 PE=1 SV=2	1	2	1	1	4.7	48.847	0.0049495	2.1183			+	28.29004396	23.05558232	NA	23.09253715	NA	NA	23.10287149	23.73696422	NA	22.91365861	23.24296996	22.73514694	NA	NA	23.3095252	NA	23.17931384	23.77263595	NA	23.21445312	23.1028875	22.62010704	NA	23.16731094	22.96201059	NA	23.34150254	23.896614	NA	23.03259666	23.0126184	22.63069817	22.89258061	NA	22.67249613
O15381	Nuclear valosin-containing protein-like	NVL	sp|O15381|NVL_HUMAN Nuclear valosin-containing protein-like OS=Homo sapiens (Human) OX=9606 GN=NVL PE=1 SV=1	1	29	29	29	38.9	95.05	0	149.55				33.52274025	27.15354229	27.52663952	28.10744242	27.50771275	27.85465831	28.24866457	28.43001891	27.8430804	28.07055706	27.99215643	27.73085019	27.56063371	28.63495309	27.97869248	28.18011289	28.47545106	28.16882634	27.72364303	28.39933713	28.00260181	27.51412457	27.69869365	28.34185031	27.7261144	27.66424479	28.21757179	28.70051375	27.61778893	27.97273488	27.75824416	27.47258772	27.80519724	27.55515747	27.77567799
O15382	Branched-chain-amino-acid aminotransferase, mitochondrial	BCAT2	sp|O15382|BCAT2_HUMAN Branched-chain-amino-acid aminotransferase, mitochondrial OS=Homo sapiens (Human) OX=9606 GN=BCAT2 PE=1 SV=2	1	11	11	11	40.8	44.287	0	25.938				31.26757294	25.694502	23.20554688	25.18385554	25.83011554	22.63991033	26.37779171	26.83146923	22.75282979	26.27214864	25.03082169	24.77489924	24.22110797	26.66654909	26.85305251	NA	26.65594599	26.82250159	21.21347449	25.74696467	25.16234799	24.97626868	NA	26.29175724	25.99085894	22.68579335	26.67626788	27.5466464	22.64160904	26.19008749	24.51008467	25.27746166	25.73252022	26.12249943	25.94004201
O15392	Baculoviral IAP repeat-containing protein 5	BIRC5	sp|O15392|BIRC5_HUMAN Baculoviral IAP repeat-containing protein 5 OS=Homo sapiens (Human) OX=9606 GN=BIRC5 PE=1 SV=3	1	3	3	3	33.8	16.389	0.00044653	3.6269				28.43523532	NA	23.19058489	21.12338386	21.44420001	NA	21.55711962	NA	23.40314625	20.90448175	23.82561022	NA	23.42930866	23.57427014	21.49462905	NA	23.7073566	23.72598444	21.57408532	22.96989939	24.29480975	NA	23.20128997	23.37636813	23.03165477	NA	22.70522738	21.85783372	21.07796312	21.28494832	24.01043454	23.19538422	24.14825623	23.97936867	22.6147934
O15397	Importin-8	IPO8	sp|O15397|IPO8_HUMAN Importin-8 OS=Homo sapiens (Human) OX=9606 GN=IPO8 PE=1 SV=2	1	19	18	18	23.1	119.94	0	92.773				32.85688192	26.95249297	25.18279532	27.79004696	27.61841922	25.0661181	27.90575369	27.85661853	25.48452963	27.71581079	25.73613846	27.28250775	25.45384407	28.37873447	27.61554568	26.0129082	28.35535681	27.80974213	24.67292769	27.93077938	26.52128712	26.1676019	24.8915705	28.0733181	27.51329641	24.6609038	28.02939002	28.21405471	24.85210008	27.92880451	26.35800107	27.2514213	27.60858343	26.58548844	27.04103361
O15400	Syntaxin-7	STX7	sp|O15400|STX7_HUMAN Syntaxin-7 OS=Homo sapiens (Human) OX=9606 GN=STX7 PE=1 SV=4	1	6	6	6	31.4	29.815	0	48.463				31.00791655	25.83110676	25.5855744	25.44382707	26.16300098	25.865094	25.87687193	24.69460827	25.59988629	25.49154976	25.72673808	25.75496129	25.76797245	25.62664371	25.40675075	25.98446262	25.79354874	26.20063913	25.05320569	26.79711627	25.71172116	25.13088756	24.43459921	24.41512641	25.90414635	25.18465019	25.54933722	26.19544806	25.20705991	25.18574686	25.04084554	24.64052827	25.72171503	25.86057837	24.65414388
O15427	Monocarboxylate transporter 4	SLC16A3	sp|O15427|MOT4_HUMAN Monocarboxylate transporter 4 OS=Homo sapiens (Human) OX=9606 GN=SLC16A3 PE=1 SV=1	1	14	14	14	31	49.469	0	113.83				35.14600153	29.56218154	27.632147	30.36003343	29.97226926	27.58513023	30.68820828	30.27275378	27.54539486	30.35279187	28.50948828	29.76289165	28.4809297	30.64984456	30.26304539	27.5092995	30.83168063	29.80099276	27.06074853	30.38453046	28.58021376	29.29493679	27.23981657	30.17973335	29.81334024	27.10908777	30.55453551	30.35772847	27.58075288	30.06085159	28.22108031	29.17204987	29.51805186	29.36218838	28.96298031
O15431	High affinity copper uptake protein 1	SLC31A1	sp|O15431|COPT1_HUMAN High affinity copper uptake protein 1 OS=Homo sapiens (Human) OX=9606 GN=SLC31A1 PE=1 SV=1	1	2	2	2	15.8	21.09	0	6.2734				30.31538084	NA	23.89762982	24.37232149	25.39086903	NA	24.66161067	25.59798433	24.13617884	25.42691197	24.35716215	NA	NA	26.06033625	24.94900059	24.0759413	25.7992921	25.66340348	24.28616178	25.50869523	24.43275291	NA	NA	25.91736498	24.20821411	23.83682318	23.51219648	25.5561959	24.20665013	25.59613674	23.82298776	24.60501193	24.75230918	24.76116447	24.51929359
O15439	Multidrug resistance-associated protein 4	ABCC4	sp|O15439|MRP4_HUMAN Multidrug resistance-associated protein 4 OS=Homo sapiens (Human) OX=9606 GN=ABCC4 PE=1 SV=3	1	10	10	10	11.5	149.52	0	20.524				30.67556143	24.61200546	24.9107708	25.27099104	24.54368512	24.08188453	25.4354579	25.9726582	24.96057966	25.38781619	24.89735285	24.23556844	25.4646958	25.76572355	25.23081323	25.33159409	25.99707626	25.04805809	24.4586389	25.35211834	24.86599071	24.27781634	24.90246823	25.02529775	24.83035737	24.59115068	25.41348099	25.816313	24.72546445	25.10757213	24.53587716	24.91433403	25.68142459	24.58543113	24.68255017
O15446	DNA-directed RNA polymerase I subunit RPA34	CD3EAP	sp|O15446|RPA34_HUMAN DNA-directed RNA polymerase I subunit RPA34 OS=Homo sapiens (Human) OX=9606 GN=CD3EAP PE=1 SV=1	1	11	11	11	43.1	54.985	0	135.54				33.03520062	27.39811412	27.4898362	27.63561052	27.44253049	22.42749393	27.6602374	27.89481147	27.75531793	27.55800771	28.08613355	27.49358198	27.68016398	28.18253014	27.71410819	24.3743794	28.01409021	27.91307877	27.87290967	27.79035774	28.05971759	27.23196689	27.06043933	27.1360419	27.66966083	24.11139806	27.68899192	28.06953311	27.66600724	27.42734367	27.74836025	26.48173046	27.32242538	27.09113721	27.05517269
O15460	Prolyl 4-hydroxylase subunit alpha-2	P4HA2	sp|O15460|P4HA2_HUMAN Prolyl 4-hydroxylase subunit alpha-2 OS=Homo sapiens (Human) OX=9606 GN=P4HA2 PE=1 SV=1	1	14	14	14	33.6	60.901	0	36.499				32.9216548	27.20275144	27.34561951	27.32654565	26.38567864	27.46995153	27.38574446	27.96289759	27.42237934	27.39811412	27.26749481	26.70819899	27.37765934	27.61890926	27.0831433	27.67949299	27.58920857	27.40803127	27.52947214	27.34857716	27.24308985	26.76888112	27.49228352	26.84780634	26.13696108	27.41522314	27.35766556	28.0019579	27.25574912	27.53727031	27.59042269	27.02316263	27.47992812	27.24072656	27.31777597
O15498	Synaptobrevin homolog YKT6	YKT6	sp|O15498|YKT6_HUMAN Synaptobrevin homolog YKT6 OS=Homo sapiens (Human) OX=9606 GN=YKT6 PE=1 SV=1	1	10	10	10	59.6	22.417	0	56.633				32.4424069	26.78556422	24.21881921	26.78880315	27.08090924	24.57519391	27.52619176	27.25718884	24.9826796	27.00399598	26.25992037	26.13709793	25.59792751	27.25160188	27.5867057	25.35524758	27.86396051	27.56085232	23.98997166	27.46310599	26.31932744	26.76534418	23.98875887	27.23781258	27.12238094	24.11020355	27.64189288	28.09421166	24.28785326	27.22591362	25.83144507	26.55136304	27.32680278	26.57945866	26.36043119
O15504	Nucleoporin NUP42	NUP42	sp|O15504|NUP42_HUMAN Nucleoporin NUP42 OS=Homo sapiens (Human) OX=9606 GN=NUP42 PE=1 SV=1	1	5	5	5	14.9	44.871	0	4.9765				30.02617413	23.59718873	22.20284483	24.09691779	23.54510022	21.70990332	24.88952959	24.81875262	23.83865151	24.88371573	23.72411162	23.59548241	22.21047516	24.87131232	25.2999528	22.44834018	23.3267685	24.39995639	23.70366536	23.52288894	24.10581518	23.88901891	23.84153364	24.27042081	22.29471161	23.36011299	24.66573623	24.5553184	22.02082942	24.35306119	23.50385194	24.98741496	24.68378194	24.42560009	24.50348803
O15511	Actin-related protein 2/3 complex subunit 5	ARPC5	sp|O15511|ARPC5_HUMAN Actin-related protein 2/3 complex subunit 5 OS=Homo sapiens (Human) OX=9606 GN=ARPC5 PE=1 SV=3	1	10	10	9	68.2	16.32	0	323.31				34.03346219	28.19060561	27.98544016	28.51833331	28.21006449	27.54929314	28.89348124	28.9227786	28.25768342	28.73557048	28.48393027	27.79104124	28.37674899	29.14097319	28.48998928	28.2326989	29.26136491	28.70981001	28.18763569	28.95665275	28.64571103	27.93893229	28.1643732	28.92164416	28.39998897	27.47514178	28.95692964	29.06820088	28.00378158	28.66244624	28.06768816	27.80820829	27.85744934	28.66159708	28.45826341
O15514	DNA-directed RNA polymerase II subunit RPB4	POLR2D	sp|O15514|RPB4_HUMAN DNA-directed RNA polymerase II subunit RPB4 OS=Homo sapiens (Human) OX=9606 GN=POLR2D PE=1 SV=1	1	7	7	7	69	16.311	0	69.215				30.36107993	23.86211669	25.36212148	24.92188814	21.21809491	23.03887145	24.85205244	25.59505552	25.14195743	25.78718459	25.03153699	24.53029107	25.3419436	26.22692426	NA	24.03305057	25.82706509	24.94100532	25.65255836	25.58003401	25.72788079	23.99765776	25.52602754	25.76440796	NA	21.7223823	25.42383838	24.93260513	24.56546472	25.47534282	24.96604843	25.40330881	24.6278963	23.34421462	NA
O15530;Q6A1A2	3-phosphoinositide-dependent protein kinase 1;Putative 3-phosphoinositide-dependent protein kinase 2	PDPK1;PDPK2P	sp|O15530|PDPK1_HUMAN 3-phosphoinositide-dependent protein kinase 1 OS=Homo sapiens (Human) OX=9606 GN=PDPK1 PE=1 SV=1;sp|Q6A1A2|PDPK2_HUMAN Putative 3-phosphoinositide-dependent protein kinase 2 OS=Homo sapiens (Human) OX=9606 GN=PDPK2P PE=5 SV=1	2	4	4	4	11	63.151	0.0010898	3.1099			+	28.63868608	21.34840831	NA	24.47041709	22.60376759	22.95866953	24.43275291	23.5406143	NA	23.06365182	21.87605224	NA	21.93149643	24.40060795	22.98172196	22.86086722	23.72338264	22.93589018	NA	24.09474524	21.37538737	21.32163088	NA	24.14872172	NA	20.86831014	24.48873355	23.33932919	NA	NA	22.54839674	22.58593537	23.1187979	22.62727292	NA
O15533	Tapasin	TAPBP	sp|O15533|TPSN_HUMAN Tapasin OS=Homo sapiens (Human) OX=9606 GN=TAPBP PE=1 SV=1	1	8	8	8	27.9	47.625	0	17.177				32.20393592	26.65348801	24.94833229	26.76471167	26.88716036	26.5927766	26.68739085	27.07224499	26.09518806	26.63588725	26.40499833	25.83975701	26.37757661	27.09234761	27.06167575	26.59420134	27.00581709	27.07040351	26.2048047	27.07551293	26.50442793	26.37388178	26.27497639	26.96532192	26.61694812	26.49715051	26.98782693	27.56463644	26.54051084	26.41307741	26.18591695	25.81775288	26.29596591	26.34923546	26.47303695
O15541	E3 ubiquitin-protein ligase RNF113A	RNF113A	sp|O15541|R113A_HUMAN E3 ubiquitin-protein ligase RNF113A OS=Homo sapiens (Human) OX=9606 GN=RNF113A PE=1 SV=1	1	8	8	8	28.6	38.787	0	37.45				30.50701327	24.59177844	24.57888308	24.39897849	24.50360934	NA	24.62505553	25.64245764	24.67728995	25.09051144	25.74688782	24.50457947	24.86008102	25.87081866	25.05498646	23.20357682	24.36633022	25.52118227	25.20067654	25.79099154	25.45004076	24.53872131	24.63361655	24.64910791	23.55180306	21.88423761	23.76708847	25.66370207	25.62781283	25.18654047	25.30716411	24.25241424	24.75312573	24.35642349	25.06689822
O43143	Pre-mRNA-splicing factor ATP-dependent RNA helicase DHX15	DHX15	sp|O43143|DHX15_HUMAN Pre-mRNA-splicing factor ATP-dependent RNA helicase DHX15 OS=Homo sapiens (Human) OX=9606 GN=DHX15 PE=1 SV=2	1	51	51	50	58.5	90.932	0	323.31				36.66275499	31.16278975	30.14782941	31.24728423	31.12213405	30.04752256	31.58320332	32.04843233	30.07035233	31.29109852	30.61438763	30.94475164	30.63157472	31.67648648	31.68001303	30.23477852	31.81760804	31.62549106	29.88605572	31.45169612	30.8255526	30.90016337	29.86026459	31.27675202	31.24337364	29.85412324	31.55284208	32.12099164	29.8937416	31.24626509	30.5328751	30.7503105	31.24688798	30.72890586	30.55627265
O43148	mRNA cap guanine-N7 methyltransferase	RNMT	sp|O43148|MCES_HUMAN mRNA cap guanine-N7 methyltransferase OS=Homo sapiens (Human) OX=9606 GN=RNMT PE=1 SV=1	1	15	15	15	37.6	54.843	0	44.505				32.37578112	27.4854666	26.00075515	26.22156898	25.90366381	25.89779137	26.51938358	28.2514213	26.24412484	26.52944235	25.45672915	27.75021465	26.26786981	26.82274469	26.87712946	25.95852351	28.1856996	27.75391633	25.76898205	26.55262407	26.11207451	25.37049346	25.98691609	26.11533296	26.25583914	25.4281907	26.58763584	27.19140597	25.37378224	26.37709665	25.3182071	27.60604334	26.62170626	26.62533428	26.46738826
O43156	TELO2-interacting protein 1 homolog	TTI1	sp|O43156|TTI1_HUMAN TELO2-interacting protein 1 homolog OS=Homo sapiens (Human) OX=9606 GN=TTI1 PE=1 SV=3	1	7	7	7	9.4	122.07	0	14.996				30.17271755	24.68110284	23.11088852	25.11048235	24.87600539	23.20569602	25.04481065	25.60441817	23.47283559	25.20795357	24.4565725	24.06841617	23.4221387	24.62823014	24.81098028	23.60918956	25.73272723	25.29140596	23.88966883	26.39852191	24.42226705	23.65283185	23.93750745	24.62265601	24.437396	22.98342787	25.69455513	25.33987283	23.74898717	24.35837004	24.28050913	24.01418601	24.81382033	24.30229084	25.40976383
O43159	Ribosomal RNA-processing protein 8	RRP8	sp|O43159|RRP8_HUMAN Ribosomal RNA-processing protein 8 OS=Homo sapiens (Human) OX=9606 GN=RRP8 PE=1 SV=2	1	14	14	14	34.2	50.714	0	46.418				32.28107097	26.13351603	26.65649164	26.89006329	26.46514749	26.79550702	27.15778807	26.82687119	27.37691456	26.44595914	26.89377053	25.79976145	26.23337568	27.30643417	26.84050154	27.21521259	27.44711073	26.46404139	27.28250775	26.83845916	26.92694002	25.65499061	26.95847926	26.59988629	26.58820794	26.25648715	27.20806523	26.99787307	27.08588038	26.98554874	26.76319251	26.88122022	26.65020419	25.836149	25.79946503
O43164	E3 ubiquitin-protein ligase Praja-2	PJA2	sp|O43164|PJA2_HUMAN E3 ubiquitin-protein ligase Praja-2 OS=Homo sapiens (Human) OX=9606 GN=PJA2 PE=1 SV=4	1	3	3	3	6.1	78.213	0.00023143	4.4673			+	27.8117643	20.50871941	23.56243995	21.63537804	20.93998374	23.96701653	NA	NA	24.15143406	NA	NA	NA	24.07349177	20.93668107	23.40522562	24.06529648	NA	NA	24.06134614	21.09493848	20.97589274	23.71261348	23.32717982	22.98506226	NA	20.96909136	NA	21.73326529	NA	21.1824089	23.5798039	NA	NA	NA	NA
O43169	Cytochrome b5 type B	CYB5B	sp|O43169|CYB5B_HUMAN Cytochrome b5 type B OS=Homo sapiens (Human) OX=9606 GN=CYB5B PE=1 SV=3	1	8	8	8	69.3	16.694	0	323.31				34.70866974	28.56128946	27.5618721	29.63811639	28.98228792	27.87841637	29.83086506	29.99617662	27.84983553	29.64029037	28.71394437	28.15865499	28.18106132	30.24909424	29.55191671	28.28872466	30.23717436	29.46096008	28.13109369	30.08841009	29.04723652	28.26977011	27.70259577	29.81668531	28.83406428	28.02696559	29.98223351	30.14600912	27.85649981	29.63663068	28.34274056	29.52471689	29.3756931	26.55214032	25.59083669
O43172	U4/U6 small nuclear ribonucleoprotein Prp4	PRPF4	sp|O43172|PRP4_HUMAN U4/U6 small nuclear ribonucleoprotein Prp4 OS=Homo sapiens (Human) OX=9606 GN=PRPF4 PE=1 SV=2	1	28	28	28	64.9	58.449	0	215.13				34.72760818	28.88509573	28.38710129	29.34904138	28.78954956	28.49403997	29.47078555	29.63112367	28.54591033	29.42810282	29.12949783	28.47657163	28.8275376	29.82280546	29.06180448	29.1796859	30.05426717	29.15704114	28.54432651	29.65526364	29.36753046	28.77058335	28.39382543	29.42498374	28.93536754	28.30721624	29.54235351	29.59708215	28.69292034	29.25162445	29.24708046	28.8937416	29.40131212	28.98141712	28.95839629
O43175	D-3-phosphoglycerate dehydrogenase	PHGDH	sp|O43175|SERA_HUMAN D-3-phosphoglycerate dehydrogenase OS=Homo sapiens (Human) OX=9606 GN=PHGDH PE=1 SV=4	1	34	34	34	61.5	56.65	0	323.31				37.71171101	31.88030081	32.06522456	32.31902051	31.73606264	32.07268583	32.52584651	32.478029	32.2317209	32.25811041	31.96230467	31.86300787	32.1378809	32.64879515	32.15230964	32.44376582	32.73527592	32.00296389	32.11237906	32.40927625	32.05949843	31.58982469	31.88416423	32.32723658	31.67130699	31.90070323	32.38627912	32.5634277	31.87606103	32.14363932	31.69834591	31.92287782	32.23320765	31.83969845	31.93905143
O43181	NADH dehydrogenase [ubiquinone] iron-sulfur protein 4, mitochondrial	NDUFS4	sp|O43181|NDUS4_HUMAN NADH dehydrogenase [ubiquinone] iron-sulfur protein 4, mitochondrial OS=Homo sapiens (Human) OX=9606 GN=NDUFS4 PE=1 SV=1	1	4	4	4	25.1	20.108	0	11.204				31.14837504	25.14542129	25.42072612	26.42080642	25.70511662	23.99334477	26.35801784	25.26169668	24.50191006	26.15726767	25.84122168	23.31824158	25.40434875	26.61792902	25.92840922	25.18608703	27.09948843	24.58313695	25.59633582	25.21674882	25.93615985	23.00686159	24.96736841	26.20864205	24.49381099	24.74262852	26.38967164	25.80938642	25.35749777	25.82665302	25.53495754	25.03107419	24.61750872	24.2617684	25.08683207
O43237	Cytoplasmic dynein 1 light intermediate chain 2	DYNC1LI2	sp|O43237|DC1L2_HUMAN Cytoplasmic dynein 1 light intermediate chain 2 OS=Homo sapiens (Human) OX=9606 GN=DYNC1LI2 PE=1 SV=1	1	17	16	16	53.3	54.099	0	37.151				32.79385722	26.98272312	26.55873763	27.62477672	27.48108373	26.5920637	27.55983182	28.26100615	25.57230517	27.93500215	27.20312497	27.08080761	26.14526579	27.95032513	27.56260007	27.17255066	27.83303889	27.83472738	26.31965476	27.97678217	26.98641705	26.72676406	26.23923388	27.57398134	27.33985585	26.44433273	27.78387959	27.73718348	26.25540697	27.23013525	26.60696111	26.63837537	27.39108216	26.56854113	26.91067932
O43242	26S proteasome non-ATPase regulatory subunit 3	PSMD3	sp|O43242|PSMD3_HUMAN 26S proteasome non-ATPase regulatory subunit 3 OS=Homo sapiens (Human) OX=9606 GN=PSMD3 PE=1 SV=2	1	39	39	39	63.3	60.977	0	323.31				35.78855329	30.3246372	29.25635668	30.46441148	30.40049802	29.40314218	30.67471996	31.14898107	29.39717579	30.44647983	29.75860952	30.39417308	29.54999078	30.83416979	30.63044684	29.6879581	30.88278042	30.71955273	29.13535702	30.63944532	29.86005734	30.00276275	28.62877942	30.3729566	30.40517286	28.64337318	30.43579169	30.98413662	29.03490884	30.34021675	29.52170646	29.89287355	30.43031807	30.11445946	29.75259311
O43251;Q9NWB1;A6NFN3	RNA binding protein fox-1 homolog 2;RNA binding protein fox-1 homolog 1;	RBFOX2;RBFOX1;p|A6NFN3|RFOX3_HUMAN	sp|O43251|RFOX2_HUMAN RNA binding protein fox-1 homolog 2 OS=Homo sapiens (Human) OX=9606 GN=RBFOX2 PE=1 SV=3;sp|Q9NWB1|RFOX1_HUMAN RNA binding protein fox-1 homolog 1 OS=Homo sapiens (Human) OX=9606 GN=RBFOX1 PE=1 SV=2;sp|A6NFN3|RFOX3_HUMAN RNA binding pr	3	10	10	10	27.9	41.373	0	30.368				31.97315928	26.73440801	26.27047428	26.86997199	26.53718142	26.17331343	26.07328745	25.77781113	26.0634461	26.42897336	26.73634495	27.08790451	26.0047247	26.82808262	25.54560107	26.0004758	27.04218237	26.76989009	25.66589884	26.78568893	26.62811887	26.0934361	24.81875262	26.101734	26.4219622	25.22828292	26.93775437	26.54879358	25.15034974	26.01173587	26.14080746	26.32584261	26.27534945	25.75485937	26.29775088
O43252	Bifunctional 3-phosphoadenosine 5-phosphosulfate synthase 1	PAPSS1	sp|O43252|PAPS1_HUMAN Bifunctional 3-phosphoadenosine 5-phosphosulfate synthase 1 OS=Homo sapiens (Human) OX=9606 GN=PAPSS1 PE=1 SV=2	1	15	13	13	31.2	70.832	0	23.752				31.7081661	25.85528825	25.53091612	25.86903067	25.22335628	26.28922613	26.22574817	26.92535613	25.17683604	26.96719248	26.022422	25.05730232	26.43823715	26.60484231	26.5862046	26.61722845	26.87244005	25.49950944	25.10805092	26.30173285	26.41961756	25.75177307	24.24110859	26.4499306	26.29815307	26.13253581	26.00838417	26.51714709	25.96752233	26.61862926	25.35813525	25.39972827	25.666522	25.89640614	25.48701664
O43264	Centromere/kinetochore protein zw10 homolog	ZW10	sp|O43264|ZW10_HUMAN Centromere/kinetochore protein zw10 homolog OS=Homo sapiens (Human) OX=9606 GN=ZW10 PE=1 SV=3	1	20	20	20	37.2	88.828	0	110.63				32.4301685	26.59690449	25.44890726	26.92795732	26.61946909	25.81989782	27.74496499	27.59077959	26.16551413	26.87455217	26.44381126	25.7263743	25.99470475	27.22710794	27.33176491	26.47047915	27.35967745	27.44963154	26.0870952	27.16067577	27.57751515	26.18574686	25.76108836	27.40997418	26.92976407	26.03418471	27.26382895	27.75110903	26.08099054	26.94436069	26.26688746	26.68912526	27.01478194	27.21474955	26.73544137
O43286	Beta-1,4-galactosyltransferase 5	B4GALT5	sp|O43286|B4GT5_HUMAN Beta-1,4-galactosyltransferase 5 OS=Homo sapiens (Human) OX=9606 GN=B4GALT5 PE=1 SV=1	1	1	1	1	2.1	45.118	0.0029185	2.2827			+	30.34709909	24.8239596	24.06899012	24.95951879	25.18801317	24.10181413	25.20754404	25.81643508	24.02004942	25.00594555	25.1844232	24.63389366	24.35501228	25.37404767	25.29396832	24.23330253	25.27319858	25.30019725	23.95215966	25.21189394	24.82992205	24.59917689	23.23368286	24.68421013	24.73246847	23.63378282	25.11434031	25.65717341	23.69996465	25.04685156	24.47395045	24.46793236	23.36613008	23.54674942	24.12012774
O43290	U4/U6.U5 tri-snRNP-associated protein 1	SART1	sp|O43290|SNUT1_HUMAN U4/U6.U5 tri-snRNP-associated protein 1 OS=Homo sapiens (Human) OX=9606 GN=SART1 PE=1 SV=1	1	38	38	38	50.2	90.254	0	196.7				34.04661222	28.40397511	28.2315092	28.55453551	28.37947832	28.66129127	28.57816328	28.92184275	28.57455888	28.51773282	28.6888919	28.30752026	28.51423747	28.99482881	28.78568893	28.62658801	29.02991654	28.47033951	28.21817253	28.3774525	28.88858352	27.88582305	28.22250897	28.5993188	28.51626805	28.25011138	28.50404143	29.27681856	28.1975586	28.34798611	28.35216045	28.10684365	28.34053512	28.13486763	28.06517319
O43292	Glycosylphosphatidylinositol anchor attachment 1 protein	GPAA1	sp|O43292|GPAA1_HUMAN Glycosylphosphatidylinositol anchor attachment 1 protein OS=Homo sapiens (Human) OX=9606 GN=GPAA1 PE=1 SV=3	1	9	9	9	13.2	67.622	0	8.3423				30.67092728	25.51740244	25.24074476	24.47728988	22.99688237	23.20175362	25.90106446	25.87600539	23.4151909	25.72140213	24.09627441	25.3361652	24.38066768	24.72811441	25.42287654	22.50450673	25.93975065	25.10577522	22.49738506	24.89568991	23.68805818	24.56523227	25.10401608	24.49246691	26.13126054	23.75755767	25.3043814	26.50370032	24.57132168	24.40632907	25.2835855	25.00825592	25.82941403	24.21334099	24.12281536
O43314	Inositol hexakisphosphate and diphosphoinositol-pentakisphosphate kinase 2	PPIP5K2	sp|O43314|VIP2_HUMAN Inositol hexakisphosphate and diphosphoinositol-pentakisphosphate kinase 2 OS=Homo sapiens (Human) OX=9606 GN=PPIP5K2 PE=1 SV=3	1	2	2	1	2.3	140.41	0.0027351	2.4389			+	29.77086685	24.19902946	24.00812766	23.78795675	NA	24.04126343	26.01979499	NA	23.69221534	25.88913499	24.82065267	NA	24.1733325	25.87897758	24.42898933	24.59826836	NA	24.84028542	24.04460223	25.52960618	22.40418631	23.9655201	NA	25.89372424	23.53064827	23.68281803	26.0166745	24.2210342	23.86646244	25.62539003	NA	23.51123147	NA	NA	NA
O43324	Eukaryotic translation elongation factor 1 epsilon-1	EEF1E1	sp|O43324|MCA3_HUMAN Eukaryotic translation elongation factor 1 epsilon-1 OS=Homo sapiens (Human) OX=9606 GN=EEF1E1 PE=1 SV=1	1	12	12	12	74.7	19.81	0	158.23				33.93622796	28.64670691	27.56063371	28.52178133	28.42554407	27.50771275	28.83107655	29.33534755	27.55764261	28.55435254	27.69345218	28.39059027	28.15908825	28.77956548	29.10908777	28.20797218	28.86735242	29.03328167	27.72747835	28.53823287	27.64560797	28.54059952	27.28665533	28.16868291	28.63221635	27.55669291	28.7407579	29.57726302	27.21530518	28.28277285	27.49281832	28.19074688	28.66766603	28.15692063	27.99318278
O43353	Receptor-interacting serine/threonine-protein kinase 2	RIPK2	sp|O43353|RIPK2_HUMAN Receptor-interacting serine/threonine-protein kinase 2 OS=Homo sapiens (Human) OX=9606 GN=RIPK2 PE=1 SV=2	1	1	1	1	4.3	61.194	0.0063278	1.9675			+	24.58244799	NA	NA	NA	NA	21.6067522	NA	NA	NA	NA	NA	NA	NA	NA	NA	NA	NA	NA	21.60959539	NA	22.74757428	NA	NA	NA	NA	21.62831915	NA	NA	NA	NA	22.67488964	NA	NA	NA	NA
O43390	Heterogeneous nuclear ribonucleoprotein R	HNRNPR	sp|O43390|HNRPR_HUMAN Heterogeneous nuclear ribonucleoprotein R OS=Homo sapiens (Human) OX=9606 GN=HNRNPR PE=1 SV=1	1	49	39	39	57.8	70.942	0	323.31				36.85154916	31.24388432	31.01936287	31.34095951	31.39947974	31.16338975	31.52393216	31.98457806	31.27425442	31.24977241	31.20815829	31.19671475	31.30209252	31.75306355	31.71538533	31.45571846	31.78935522	31.56801194	31.19089991	31.47865589	31.31500287	30.92216895	30.85897618	31.33255471	31.14461202	31.06091599	31.41069199	32.03094926	31.04732754	31.2510149	31.06990437	30.9389463	31.0674702	30.8420614	30.97356988
O43395	U4/U6 small nuclear ribonucleoprotein Prp3	PRPF3	sp|O43395|PRPF3_HUMAN U4/U6 small nuclear ribonucleoprotein Prp3 OS=Homo sapiens (Human) OX=9606 GN=PRPF3 PE=1 SV=2	1	38	38	38	58.9	77.528	0	242.11				34.26080431	28.55837271	28.57463106	28.49243634	28.78690427	28.7632875	28.59587362	29.19563579	28.84104168	28.58666991	28.79618808	28.28162375	28.57719098	28.89492709	28.93556426	29.06568681	29.07946033	28.81616649	28.78989154	28.75171561	28.9634765	28.24744269	28.25763846	28.50911069	28.74104733	28.7224709	28.74059708	29.30075148	28.63847895	28.62693608	28.44915923	28.41920766	28.5322992	28.4092459	28.27781634
O43396	Thioredoxin-like protein 1	TXNL1	sp|O43396|TXNL1_HUMAN Thioredoxin-like protein 1 OS=Homo sapiens (Human) OX=9606 GN=TXNL1 PE=1 SV=3	1	19	19	19	69.6	32.251	0	323.31				35.10387887	29.42606418	29.19345193	29.70096015	29.41405387	29.27034951	30.01624411	30.17450446	29.28124788	29.56105269	29.62973495	29.34477336	29.34553492	29.96195983	29.84664125	29.63801278	30.14102193	29.74241329	29.21027355	29.69713647	29.67173722	29.16731956	28.8986507	29.72116742	29.43400261	28.86820651	29.82060094	30.06072277	28.97588072	29.6021186	29.38242927	28.91849141	29.41999119	29.40379231	29.3106653
O43399	Tumor protein D54	TPD52L2	sp|O43399|TPD54_HUMAN Tumor protein D54 OS=Homo sapiens (Human) OX=9606 GN=TPD52L2 PE=1 SV=2	1	21	21	21	79.6	22.237	0	323.31				35.2591563	29.37598303	29.53096076	30.14175285	29.67920772	28.80405877	30.30269177	30.20489796	29.83287295	30.06368267	29.77868857	29.12516785	29.72858155	30.49085005	29.85970198	29.48874504	30.55499286	29.82069223	29.7362159	30.27863623	29.79883186	29.10054148	29.42476355	30.1711671	29.59013711	28.71076262	30.22871412	30.06355411	29.41373115	29.91127956	29.51904608	29.7703628	29.53135127	29.39744103	28.54984394
O43402	ER membrane protein complex subunit 8	EMC8	sp|O43402|EMC8_HUMAN ER membrane protein complex subunit 8 OS=Homo sapiens (Human) OX=9606 GN=EMC8 PE=1 SV=1	1	10	10	10	56.2	23.773	0	61.279				32.20422751	26.25160188	24.46457118	26.6340876	26.41167209	25.75857458	27.20247122	26.99614968	25.80018126	26.99020976	26.30195956	25.27948221	23.9107708	27.33056872	26.89017928	26.48131474	27.23735674	27.09958876	25.58425582	27.13467182	26.80575076	25.67174059	25.91143387	27.3600125	26.91262204	26.16794638	26.98196143	27.05878912	25.71492045	27.1625977	26.55241886	26.93517081	26.87748055	25.92938033	26.43714197
O43414	ERI1 exoribonuclease 3	ERI3	sp|O43414|ERI3_HUMAN ERI1 exoribonuclease 3 OS=Homo sapiens (Human) OX=9606 GN=ERI3 PE=1 SV=2	1	4	4	4	16.9	37.238	0	5.0636				29.46275506	23.17186763	NA	24.5017886	23.98276663	NA	24.59724558	22.6349351	NA	24.39394814	NA	22.49157423	NA	24.41538435	23.63765702	NA	24.62198566	24.38968805	NA	23.91606678	21.12452019	NA	NA	23.90021233	24.15753753	NA	24.5961083	24.47419808	NA	23.79114063	NA	24.58014906	24.49692203	25.19887963	24.12809693
O43427	Acidic fibroblast growth factor intracellular-binding protein	FIBP	sp|O43427|FIBP_HUMAN Acidic fibroblast growth factor intracellular-binding protein OS=Homo sapiens (Human) OX=9606 GN=FIBP PE=1 SV=3	1	6	6	6	21.2	41.878	0.0027409	2.472			+	29.84634235	24.52001338	NA	23.92288633	23.47308341	NA	25.26076394	28.20624956	22.97375762	22.79298803	23.33155992	23.95100362	21.70872524	23.81440723	25.04984523	21.35756489	25.16177158	25.06931799	NA	23.31340565	NA	NA	NA	23.93669904	22.59311297	20.987944	24.99998143	24.07545173	NA	23.35917474	22.3540707	24.39204904	24.35850419	24.37888327	24.61026025
O43432	Eukaryotic translation initiation factor 4 gamma 3	EIF4G3	sp|O43432|IF4G3_HUMAN Eukaryotic translation initiation factor 4 gamma 3 OS=Homo sapiens (Human) OX=9606 GN=EIF4G3 PE=1 SV=2	1	12	4	4	8.6	176.65	0	7.1598				28.4157067	21.34943458	22.25916971	23.39270418	22.64638556	20.14904747	23.39597545	24.43866547	20.46163931	22.54912566	NA	21.39529564	20.43338983	24.02013423	23.21719272	20.83290855	24.06159335	22.81981501	20.09931185	22.94495936	NA	22.36927571	NA	23.49069324	23.22000096	NA	23.71219363	22.65820364	20.08472536	22.38250266	19.95091466	23.86448014	24.2807215	22.39668108	NA
O43447	Peptidyl-prolyl cis-trans isomerase H	PPIH	sp|O43447|PPIH_HUMAN Peptidyl-prolyl cis-trans isomerase H OS=Homo sapiens (Human) OX=9606 GN=PPIH PE=1 SV=1	1	14	14	14	70.6	19.208	0	66.926				33.20839088	27.37790752	27.14763535	27.49228352	27.53830689	27.46170175	28.14661614	28.22614337	27.57152421	27.39713497	27.91792261	26.91991242	27.56143514	27.80298102	27.63858252	28.00029311	28.25227888	27.56325494	27.20955332	27.7612913	27.72507434	27.25358683	27.37052672	27.64251272	27.47506445	27.23013525	27.70536714	28.15330068	27.34104437	27.35959368	27.6289532	27.853469	27.88710224	27.49419261	27.4523051
O43464;P83110	Serine protease HTRA2, mitochondrial	HTRA2	sp|O43464|HTRA2_HUMAN Serine protease HTRA2, mitochondrial OS=Homo sapiens (Human) OX=9606 GN=HTRA2 PE=1 SV=2	2	8	8	8	29.7	48.84	0	10.364				30.53510219	24.56395313	25.78591337	25.20400241	NA	22.76164131	25.51466638	25.52190111	24.16568663	25.30820625	24.45029253	22.94916984	24.31091228	25.34982599	23.7696127	25.02165981	25.52118227	26.19715549	23.60376759	25.45860762	24.06258178	NA	23.94984665	24.17226451	23.71313811	25.27017126	25.47277362	25.15027225	25.1455379	23.59092233	23.27668103	25.36118453	NA	25.3295084	25.65589141
O43488;Q8NHP1;O95154	Aflatoxin B1 aldehyde reductase member 2	AKR7A2	sp|O43488|ARK72_HUMAN Aflatoxin B1 aldehyde reductase member 2 OS=Homo sapiens (Human) OX=9606 GN=AKR7A2 PE=1 SV=3	3	9	9	9	32.9	39.589	0	41.166				32.213991	26.32350809	25.85162362	26.8362935	26.67976142	25.80788905	27.09043068	27.29517772	25.4170598	26.99970192	26.96971938	26.25273905	25.88987767	27.69551123	27.07714414	26.21905933	27.96587234	26.90816133	25.32113538	27.25448818	26.42090277	25.73987639	24.7896988	26.87290967	26.22615256	25.57617477	27.67229379	26.8825035	24.92795732	26.63947982	26.53223974	26.19861739	26.89504269	26.31803466	26.44654294
O43491	Band 4.1-like protein 2	EPB41L2	sp|O43491|E41L2_HUMAN Band 4.1-like protein 2 OS=Homo sapiens (Human) OX=9606 GN=EPB41L2 PE=1 SV=1	1	47	47	45	51.9	112.59	0	323.31				34.46416801	28.79147602	28.50108245	29.09569613	28.78737144	28.64048001	29.33590122	29.65451268	28.67707484	28.97361093	29.00455863	28.70678376	28.70375116	29.6154229	29.12922759	28.85090865	29.12519249	29.10644433	28.35732997	29.2260285	28.95390864	28.29762845	28.28964829	28.8023648	28.72783536	28.36773874	28.82711356	29.73119018	28.3648619	28.72031952	28.52999333	28.78730916	28.82868796	28.68049935	28.56605293
O43493	Trans-Golgi network integral membrane protein 2	TGOLN2	sp|O43493|TGON2_HUMAN Trans-Golgi network integral membrane protein 2 OS=Homo sapiens (Human) OX=9606 GN=TGOLN2 PE=1 SV=4	1	7	7	7	17.4	45.879	0	6.7604				28.50131028	22.46645192	21.40254787	23.91579333	22.73245812	NA	21.86947788	23.70482648	NA	23.7459139	NA	NA	NA	23.9627873	23.42751951	18.64589762	23.6921089	23.02646333	NA	23.16951463	22.87942171	21.5951409	NA	23.69157656	22.16524193	NA	23.45575765	23.16300098	NA	23.76830065	22.91681396	24.17668388	23.20676935	NA	NA
O43504	Ragulator complex protein LAMTOR5	LAMTOR5	sp|O43504|LTOR5_HUMAN Ragulator complex protein LAMTOR5 OS=Homo sapiens (Human) OX=9606 GN=LAMTOR5 PE=1 SV=1	1	5	5	5	96.7	9.6138	0	312.46				31.99583979	25.28390337	26.68805818	26.89839122	NA	25.43278476	25.07630838	27.61554568	26.5312583	27.09416131	26.87642702	25.20668739	26.74432348	27.5408212	NA	25.84785412	24.96837957	26.94625861	26.66207267	27.23178383	26.98620002	26.37169025	26.48640297	27.0898248	NA	24.82929304	NA	27.51840836	26.24769621	26.81567802	26.71450127	27.46801007	25.96115397	NA	NA
O43567	E3 ubiquitin-protein ligase RNF13	RNF13	sp|O43567|RNF13_HUMAN E3 ubiquitin-protein ligase RNF13 OS=Homo sapiens (Human) OX=9606 GN=RNF13 PE=1 SV=1	1	1	1	1	6.3	42.813	0.0015102	2.8993			+	27.64113492	NA	NA	NA	NA	NA	NA	NA	NA	22.82735589	NA	NA	NA	23.97026812	NA	NA	24.33347204	NA	NA	NA	NA	NA	NA	23.62254431	NA	23.05271663	23.89328449	NA	22.42511344	23.16041804	NA	22.78893256	NA	22.88974309	NA
O43583	Density-regulated protein	DENR	sp|O43583|DENR_HUMAN Density-regulated protein OS=Homo sapiens (Human) OX=9606 GN=DENR PE=1 SV=2	1	11	11	11	52.5	22.092	0	323.31				33.499881	28.25164703	27.84906	28.07719508	27.63180019	27.78275541	28.23867828	28.48419925	28.18020776	28.15005915	27.79594046	28.24336229	28.20750681	28.3799327	27.86761753	27.91222228	28.52828014	28.06291111	27.96620249	28.44379546	27.45802868	27.38277968	27.57029408	28.11217396	28.00308456	27.32268325	27.94078136	28.36068235	27.67182156	27.65894451	27.62128706	27.23671831	27.46419723	27.62456758	27.6389277
O43592	Exportin-T	XPOT	sp|O43592|XPOT_HUMAN Exportin-T OS=Homo sapiens (Human) OX=9606 GN=XPOT PE=1 SV=2	1	27	27	27	32.4	109.96	0	238.85				34.35317322	28.82959548	25.89383995	29.14661614	29.29511201	26.09313383	29.57562312	29.96071773	25.5676131	29.05788586	26.48836582	28.66600724	26.89585167	29.66700613	29.72531817	26.47387306	29.86155184	29.42454333	25.60913319	29.44357812	26.2456306	28.52630371	25.1829847	29.35104426	29.12723605	26.10291553	29.43991799	29.87483062	25.84028542	29.11661742	27.10209457	28.84323019	29.42544403	28.51934609	28.42906118
O43598	2-deoxynucleoside 5-phosphate N-hydrolase 1	DNPH1	sp|O43598|DNPH1_HUMAN 2-deoxynucleoside 5-phosphate N-hydrolase 1 OS=Homo sapiens (Human) OX=9606 GN=DNPH1 PE=1 SV=1	1	8	8	8	48.3	19.108	0	152.49				34.3691256	28.71633427	29.13241814	28.70239762	28.85239778	29.09138946	28.94832115	29.49465041	29.30578213	28.7150907	29.22020398	28.44276775	28.96576227	29.35081249	28.82259276	29.30810641	29.40041658	28.78920751	28.82826425	29.09234761	29.28747021	28.47572162	28.48216146	28.89264199	28.76970096	28.96391741	29.12294862	29.42652413	29.06871342	28.85546054	28.96859381	27.90546679	28.76144983	28.31807777	28.45524813
O43615	Mitochondrial import inner membrane translocase subunit TIM44	TIMM44	sp|O43615|TIM44_HUMAN Mitochondrial import inner membrane translocase subunit TIM44 OS=Homo sapiens (Human) OX=9606 GN=TIMM44 PE=1 SV=2	1	30	30	30	54.9	51.355	0	225.68				34.33124704	28.51446323	28.51133705	28.8893381	28.76350913	28.54185523	28.96016535	29.32600983	28.49400181	28.69195587	28.8619511	28.36448623	28.39750223	29.47958126	29.2242353	28.60565488	29.41019664	29.02194568	28.18975769	29.12467498	28.94773614	28.1356995	27.79804387	28.9560434	28.41453782	27.86691045	29.04908181	29.41177309	28.06373409	28.79163126	28.50442035	28.73156246	28.84487688	28.82405067	28.79346192
O43617	Trafficking protein particle complex subunit 3	TRAPPC3	sp|O43617|TPPC3_HUMAN Trafficking protein particle complex subunit 3 OS=Homo sapiens (Human) OX=9606 GN=TRAPPC3 PE=1 SV=1	1	10	10	10	49.4	20.274	0	97.265				32.48067937	27.08588038	24.97456303	27.05806656	27.11008404	24.79689356	27.60448887	28.08593102	24.65965234	27.1796859	26.71319057	27.36043119	26.52178133	27.62575231	27.52790743	25.32943997	27.62756238	27.76452186	24.77610487	27.41272217	26.51602003	26.92059401	25.01133067	27.2651712	26.7884298	22.80691615	26.98641705	27.88075329	24.49710482	26.82602258	26.37610313	26.99334477	27.10109277	26.77555241	26.37802332
O43633	Charged multivesicular body protein 2a	CHMP2A	sp|O43633|CHM2A_HUMAN Charged multivesicular body protein 2a OS=Homo sapiens (Human) OX=9606 GN=CHMP2A PE=1 SV=1	1	7	7	7	24.3	25.104	0	90.334				32.92708842	26.86997199	27.33176491	27.23516669	27.25340649	27.56310944	27.4893003	27.84511625	27.62198566	27.32285513	27.57130721	27.28038523	27.30147122	27.90563894	27.6150545	27.75646368	28.03527601	27.69471453	27.4954131	27.74887205	27.47196787	27.06352839	27.24934294	27.59170712	26.98381055	27.30356296	27.53563989	28.11008404	27.22875999	27.49373466	27.34401139	26.71476327	26.972461	27.33500673	27.25502871
O43657	Tetraspanin-6	TSPAN6	sp|O43657|TSN6_HUMAN Tetraspanin-6 OS=Homo sapiens (Human) OX=9606 GN=TSPAN6 PE=1 SV=1	1	3	3	3	14.3	27.563	0.0010903	3.1195				29.11842564	23.41815424	NA	24.58239056	24.43828475	20.69591472	24.46450886	24.28460951	NA	24.69413	23.23991488	23.31506551	21.50562162	24.98771853	24.41628676	NA	24.97259247	22.72781329	NA	25.13942239	NA	21.70674557	NA	24.65540014	24.16246325	NA	24.51123147	24.15506835	NA	24.52790743	22.00983682	22.15523824	23.72619238	23.88231691	22.38155246
O43660	Pleiotropic regulator 1	PLRG1	sp|O43660|PLRG1_HUMAN Pleiotropic regulator 1 OS=Homo sapiens (Human) OX=9606 GN=PLRG1 PE=1 SV=1	1	26	26	26	65	57.193	0	158.96				34.07750072	27.7182956	27.56529038	28.48081417	28.6415484	27.46232603	28.79637376	29.02604218	27.66979597	28.62784065	28.08846064	27.30208162	27.80863793	29.1684199	29.16679301	28.07250056	29.2850683	28.77583495	27.70892253	29.02667544	28.01685512	27.61673784	27.56783066	28.89726629	28.75059802	28.00099148	29.03865484	29.06855968	27.50438246	28.73611911	27.91672741	28.28135844	28.95493483	28.28912057	27.9947479
O43663	Protein regulator of cytokinesis 1	PRC1	sp|O43663|PRC1_HUMAN Protein regulator of cytokinesis 1 OS=Homo sapiens (Human) OX=9606 GN=PRC1 PE=1 SV=2	1	14	14	14	27.1	71.606	0	69.179				31.73299402	26.00116334	26.01973137	25.9433549	25.9881521	26.53547675	26.10301561	26.7390523	25.88166366	26.25028309	25.31613649	25.83857938	26.17942015	25.79143875	26.47884872	26.3874218	26.40186139	26.34133286	26.32892661	26.55828512	25.66692827	25.85045565	25.5406143	26.27218424	26.22874164	25.74550364	26.31741372	26.82104211	25.65255836	25.5605171	25.08873358	26.13690243	26.49260443	25.96523384	26.45960847
O43665	Regulator of G-protein signaling 10	RGS10	sp|O43665|RGS10_HUMAN Regulator of G-protein signaling 10 OS=Homo sapiens (Human) OX=9606 GN=RGS10 PE=1 SV=3	1	5	5	5	35.9	21.21	0	15.515				30.19964266	24.5749053	24.81494501	24.7905939	24.5282056	23.48333065	24.91547423	25.42095094	24.55397187	24.84254102	25.02985337	23.98381055	24.98246201	25.35669214	25.0101784	23.55461602	24.19970349	25.41599676	24.75643823	25.2550107	23.93481099	24.43663378	24.68367487	24.73277897	24.62672725	21.88285795	23.88390214	25.4774443	24.64113492	24.96640054	24.56784516	23.28489186	24.91620349	25.01618565	24.76486349
O43670	BUB3-interacting and GLEBS motif-containing protein ZNF207	ZNF207	sp|O43670|ZN207_HUMAN BUB3-interacting and GLEBS motif-containing protein ZNF207 OS=Homo sapiens (Human) OX=9606 GN=ZNF207 PE=1 SV=1	1	16	16	16	23.4	50.75	0	70.766				34.23663279	28.44288637	28.09903689	28.67640241	29.10186922	28.08967329	28.73492478	29.49174853	28.08050267	29.12922759	28.7501827	28.41735763	28.77193738	28.92736398	29.65954006	28.39272056	28.84155163	29.45691319	28.45759824	28.58104033	29.3586509	28.05222118	28.192347	28.4319723	28.86643886	28.13491657	28.53449008	29.4503594	27.95138166	28.45254076	28.88724753	28.45564008	27.85697465	28.64488634	28.82298776
O43674	NADH dehydrogenase [ubiquinone] 1 beta subcomplex subunit 5, mitochondrial	NDUFB5	sp|O43674|NDUB5_HUMAN NADH dehydrogenase [ubiquinone] 1 beta subcomplex subunit 5, mitochondrial OS=Homo sapiens (Human) OX=9606 GN=NDUFB5 PE=1 SV=1	1	6	6	6	27	21.75	0	12.873				31.25782951	25.59892143	23.96234604	25.2424903	25.47923432	23.89578235	25.97344671	26.80796273	23.73675782	25.97650906	24.37351676	25.17104299	NA	26.3928843	26.17277953	25.08050267	26.6183492	26.219761	23.86580198	26.10403608	25.01060527	25.55332743	24.02411431	26.08216886	25.25853728	23.4230369	26.26130213	26.8277193	24.45098467	25.90000497	24.09603307	25.64028003	26.6243584	25.72645226	25.94060216
O43676	NADH dehydrogenase [ubiquinone] 1 beta subcomplex subunit 3	NDUFB3	sp|O43676|NDUB3_HUMAN NADH dehydrogenase [ubiquinone] 1 beta subcomplex subunit 3 OS=Homo sapiens (Human) OX=9606 GN=NDUFB3 PE=1 SV=3	1	4	4	4	34.7	11.402	0	12.698				31.21175936	25.18827734	24.55572797	25.87640359	25.62042031	24.97048756	26.12947327	25.87072461	25.7602763	26.11171643	25.52267946	25.0675138	25.74111164	25.92241001	25.66139321	25.38876884	26.17997058	25.42844631	25.8875555	25.81477392	25.38561282	25.02601579	25.56598759	25.71069694	25.17565645	25.6786068	25.75920979	25.17622734	23.96102146	25.75893033	25.01814006	25.60232395	25.71617724	25.48096051	25.65110798
O43678	NADH dehydrogenase [ubiquinone] 1 alpha subcomplex subunit 2	NDUFA2	sp|O43678|NDUA2_HUMAN NADH dehydrogenase [ubiquinone] 1 alpha subcomplex subunit 2 OS=Homo sapiens (Human) OX=9606 GN=NDUFA2 PE=1 SV=3	1	4	4	4	54.5	10.921	0	125.28				31.04648212	24.98341917	25.95593258	26.05500715	24.7517986	NA	26.41612565	25.38564573	25.42511984	26.16209824	25.68899192	24.47302146	25.9053635	26.33019257	24.57438564	23.59286213	26.38855537	25.00705842	25.46282525	25.72213211	25.90625848	24.70155183	25.92186545	25.97235144	24.93979548	23.21386009	26.13911007	25.28619704	24.73784106	25.90568484	25.63782282	25.44094772	25.79995902	25.59331817	25.06126373
O43681	ATPase ASNA1	ASNA1	sp|O43681|ASNA_HUMAN ATPase ASNA1 OS=Homo sapiens (Human) OX=9606 GN=ASNA1 PE=1 SV=2	1	15	15	15	45.4	38.792	0	323.31				34.51323993	28.76176684	28.22117252	29.11750943	29.17004496	28.25318104	29.4217576	29.67285015	28.36323331	29.12087426	28.62233484	28.84804521	28.66695535	29.61280698	29.4225197	28.56510876	29.45904558	29.43708243	28.17859412	29.29239371	28.71191148	28.66617659	28.00319182	29.05439656	28.92821153	27.98326694	29.16487667	29.82456666	28.02162805	28.95124269	28.39370271	28.84346983	28.91076509	28.66982975	28.61459825
O43684	Mitotic checkpoint protein BUB3	BUB3	sp|O43684|BUB3_HUMAN Mitotic checkpoint protein BUB3 OS=Homo sapiens (Human) OX=9606 GN=BUB3 PE=1 SV=1	1	19	19	19	63.1	37.154	0	323.31				35.78278079	30.2154672	29.40934707	30.18506154	30.11681569	29.21417054	30.59494877	30.95829948	29.31850881	30.36952866	29.99711934	29.91669894	29.71469778	30.83958583	30.45169612	29.61621201	30.76848681	30.53176026	29.38942138	30.70709655	30.15846238	30.02538224	29.14262945	30.55270468	30.16350972	29.24791799	30.59921237	31.17444494	29.14918705	30.22239381	29.91498976	30.0188988	30.42261995	29.97978295	29.55407802
O43688	Phospholipid phosphatase 2	PLPP2	sp|O43688|PLPP2_HUMAN Phospholipid phosphatase 2 OS=Homo sapiens (Human) OX=9606 GN=PLPP2 PE=1 SV=1	1	5	5	5	16.3	32.573	0	5.2358				29.98617289	24.20007782	22.50174002	26.38403222	23.67745126	22.33259824	24.81039198	26.56723591	22.42334472	24.48603463	23.14918705	25.36432759	23.42188197	24.43447196	24.03649225	22.28703596	24.73091496	25.568889	22.10030687	24.83537813	22.82360981	23.19742549	22.14161449	24.20940458	23.49814021	21.91148415	24.22831963	25.29603595	22.74421054	24.57346136	22.37763949	23.52587824	23.85329052	24.64768151	24.05581398
O43707	Alpha-actinin-4	ACTN4	sp|O43707|ACTN4_HUMAN Alpha-actinin-4 OS=Homo sapiens (Human) OX=9606 GN=ACTN4 PE=1 SV=2	1	104	104	71	83.1	104.85	0	323.31				39.58253965	33.83967968	33.70161297	34.13667451	33.87984453	33.87041303	34.36574067	34.72283322	33.99108203	34.15956048	33.6965438	33.63103258	34.02498613	34.54270867	34.32240927	34.32944371	34.5726607	34.31601508	33.9043689	34.30027963	33.8661809	33.62189399	33.70645856	34.22230743	33.9434073	33.75692491	34.32730351	34.83573275	33.85600996	34.07207884	33.62886197	33.69851151	33.97297105	33.54765788	33.67671765
O43708	Maleylacetoacetate isomerase	GSTZ1	sp|O43708|MAAI_HUMAN Maleylacetoacetate isomerase OS=Homo sapiens (Human) OX=9606 GN=GSTZ1 PE=1 SV=3	1	2	2	2	13	24.212	0	5.1473			+	28.66295549	23.60240891	NA	23.58371084	23.65239424	NA	24.56981621	23.99351753	NA	24.24125409	NA	23.27156105	22.66776212	24.05928438	23.81655715	NA	24.80788905	23.72588045	NA	24.49582478	22.91431578	23.28799413	NA	23.93265019	22.97620749	NA	23.90517984	24.32498477	NA	23.80715207	NA	23.53290853	23.55999224	NA	23.08623278
O43709	Probable 18S rRNA (guanine-N(7))-methyltransferase	BUD23	sp|O43709|BUD23_HUMAN Probable 18S rRNA (guanine-N(7))-methyltransferase OS=Homo sapiens (Human) OX=9606 GN=BUD23 PE=1 SV=2	1	9	9	9	39.1	31.88	0	37.417				32.33378124	26.35264035	25.57071389	27.09325474	26.8709127	26.46021802	27.11604724	27.53363641	26.1299252	27.04259988	26.38812834	26.65526364	26.80439733	27.52924871	27.41361011	26.3995979	27.49358198	27.36093346	26.2385234	27.15151148	26.40298367	26.46651726	25.68040546	26.98207027	26.97366566	26.22569302	27.20722751	27.67424853	25.6015024	27.10219471	26.22896177	25.44676377	27.01881923	26.34238452	26.45522461
O43715	TP53-regulated inhibitor of apoptosis 1	TRIAP1	sp|O43715|TRIA1_HUMAN TP53-regulated inhibitor of apoptosis 1 OS=Homo sapiens (Human) OX=9606 GN=TRIAP1 PE=1 SV=1	1	5	5	5	68.4	8.7858	0	6.7846				30.0353809	24.21245067	24.98875887	25.39057387	NA	NA	NA	25.18582246	25.36466155	25.43208384	25.21348933	23.61200546	25.11167664	26.09462444	NA	NA	NA	25.28411525	25.66470595	25.93469852	25.48028261	23.74129169	25.48437597	25.95497918	NA	NA	NA	25.73825351	24.79029559	25.66226286	24.85761544	24.086994	24.98054579	NA	NA
O43716	Glutamyl-tRNA(Gln) amidotransferase subunit C, mitochondrial	GATC	sp|O43716|GATC_HUMAN Glutamyl-tRNA(Gln) amidotransferase subunit C, mitochondrial OS=Homo sapiens (Human) OX=9606 GN=GATC PE=1 SV=1	1	3	3	3	29.4	15.086	0.0053542	2.089			+	29.01850091	23.68688347	24.59297615	24.20254595	NA	NA	NA	24.65867217	23.74560622	24.59422982	24.63599792	24.30368489	24.46581697	24.22949362	NA	NA	NA	22.64099156	NA	NA	NA	NA	NA	24.60019831	NA	NA	23.54722027	24.44265704	23.94073656	24.70888307	24.38646826	24.50379129	24.14654817	NA	NA
O43719	HIV Tat-specific factor 1	HTATSF1	sp|O43719|HTSF1_HUMAN HIV Tat-specific factor 1 OS=Homo sapiens (Human) OX=9606 GN=HTATSF1 PE=1 SV=1	1	44	44	44	56.4	85.852	0	323.31				34.65506954	28.85638107	28.4988402	29.33063282	28.94620282	28.56536302	29.34783831	29.58154322	28.82429351	29.34583098	29.07201493	28.59160013	28.84176156	29.54675678	29.29554997	29.21141126	29.58410884	29.3993575	28.81436444	29.33634825	29.28014182	28.56732296	28.54675678	29.36179111	28.94192883	28.67226007	29.15281733	29.65722453	28.82711356	29.04471166	28.75891127	28.56325494	29.18139312	29.09901181	29.11217396
O43747	AP-1 complex subunit gamma-1	AP1G1	sp|O43747|AP1G1_HUMAN AP-1 complex subunit gamma-1 OS=Homo sapiens (Human) OX=9606 GN=AP1G1 PE=1 SV=5	1	26	26	26	39.7	91.35	0	211.27				33.67082178	28.24331688	25.22037006	28.11381393	28.2822868	25.30019725	28.76110105	29.3433973	25.44505931	28.40295928	26.11390333	27.87554848	26.54201765	28.68825831	28.78877204	25.23231464	29.05025014	29.07821361	25.04163944	28.45454235	26.38282914	27.92840922	24.68153183	28.56238172	28.46193589	24.80173598	28.69414993	29.43704273	24.40639395	28.07214275	25.80756974	28.02252783	28.69165642	28.11594806	27.80820829
O43752	Syntaxin-6	STX6	sp|O43752|STX6_HUMAN Syntaxin-6 OS=Homo sapiens (Human) OX=9606 GN=STX6 PE=1 SV=1	1	3	3	3	13.7	29.176	0.0027397	2.4699			+	26.85602481	21.49174547	NA	NA	NA	NA	NA	NA	NA	NA	NA	NA	NA	24.79595284	NA	NA	NA	NA	21.3144018	24.21482364	NA	NA	NA	23.96763226	NA	NA	24.05845885	NA	NA	24.02352223	NA	NA	NA	NA	NA
O43760	Synaptogyrin-2	SYNGR2	sp|O43760|SNG2_HUMAN Synaptogyrin-2 OS=Homo sapiens (Human) OX=9606 GN=SYNGR2 PE=1 SV=1	1	6	6	6	21	24.81	0	5.9506				32.2417837	26.21941021	24.87932822	27.55384007	26.96422046	25.19204594	27.62212535	27.62610058	25.01133067	27.30504278	24.85889617	26.7182956	25.5358475	27.93865192	27.34561951	25.64718743	27.82856691	27.08233131	24.96296377	27.69710332	25.42406272	25.71690987	24.57380804	27.40859822	26.95215966	24.54810271	27.48185362	27.37409744	25.21563845	27.24472371	25.38968805	25.34302871	27.05889231	26.87161783	25.42319723
O43765	Small glutamine-rich tetratricopeptide repeat-containing protein alpha	SGTA	sp|O43765|SGTA_HUMAN Small glutamine-rich tetratricopeptide repeat-containing protein alpha OS=Homo sapiens (Human) OX=9606 GN=SGTA PE=1 SV=1	1	12	12	12	34.8	34.063	0	45.132				34.08218853	28.52746006	28.59192108	28.71453403	28.62428867	28.43396283	28.96658756	28.83370246	28.78313024	28.52495969	28.87540201	28.6314533	28.81967251	29.16696057	29.08273736	28.80100819	29.22593659	28.63920379	28.59380968	28.79550702	28.68240952	27.99701163	28.23571451	28.83758727	28.69388416	28.24181779	28.96383475	29.06278247	28.20102257	28.51777035	28.45195153	28.78590714	28.41977024	26.04460223	25.59988629
O43768	Alpha-endosulfine	ENSA	sp|O43768|ENSA_HUMAN Alpha-endosulfine OS=Homo sapiens (Human) OX=9606 GN=ENSA PE=1 SV=1	1	13	13	12	75.2	13.389	0	284.75				33.23706036	27.60158741	27.55083484	28.45010371	27.47699644	NA	27.82602258	28.54579989	27.55523062	28.06141825	28.11152741	27.47552837	27.8955628	28.46068673	27.61048556	NA	28.01499471	28.04962715	27.17045094	28.05940817	27.99776542	26.94156509	26.8075943	28.04739255	27.08679159	NA	27.89272883	28.45356153	26.62380046	27.95438022	27.98353877	27.44892301	27.81200922	27.87964373	27.31432227
O43776	Asparagine--tRNA ligase, cytoplasmic	NARS1	sp|O43776|SYNC_HUMAN Asparagine--tRNA ligase, cytoplasmic OS=Homo sapiens (Human) OX=9606 GN=NARS1 PE=1 SV=1	1	38	38	37	59.9	62.942	0	323.31				36.29435143	30.64564233	30.37885847	30.7959095	30.59290132	30.46801007	31.06920017	31.42577414	30.4697575	30.70907048	30.4994296	30.62601352	30.7326302	31.21818408	31.12939957	30.89041124	31.28151321	31.1507976	30.56837442	30.91719707	30.63148799	30.37637641	30.28857066	30.88336324	30.51681282	30.35268665	30.98379696	31.40405634	30.4160894	30.69502994	30.26695892	30.36233472	30.80316583	30.3995816	30.44470397
O43795;Q9UBC5	Unconventional myosin-Ib	MYO1B	sp|O43795|MYO1B_HUMAN Unconventional myosin-Ib OS=Homo sapiens (Human) OX=9606 GN=MYO1B PE=1 SV=3	2	32	32	32	35.9	131.98	0	105.61				33.55419241	28.09973923	25.9611098	28.29065921	27.93032822	26.50518546	28.40291863	28.77843793	25.96725845	28.11167664	27.85168319	27.90598316	27.3848392	28.5020315	28.61210391	27.00034685	28.60999265	28.28753626	26.20704129	28.52988166	27.78805635	27.67532587	25.79919327	28.10729275	28.05667203	25.40213797	28.17821417	28.93263892	26.15073709	28.16230957	27.33381322	27.84074163	28.21131842	27.89994737	27.80476657
O43805	Sjoegren syndrome nuclear autoantigen 1	SSNA1	sp|O43805|SSNA1_HUMAN Sjoegren syndrome nuclear autoantigen 1 OS=Homo sapiens (Human) OX=9606 GN=SSNA1 PE=1 SV=2	1	6	6	6	49.6	13.596	0	17.896				29.63479734	23.65698255	24.08893572	25.13914912	25.52710207	NA	24.53960896	24.47864818	25.5061848	25.53590681	24.50421575	22.44596861	24.44688995	25.05812851	24.62053218	NA	25.21952099	23.59821156	23.92297704	25.01503726	23.40743167	23.74857778	23.68837838	24.81836256	24.35890656	NA	24.41338414	24.57986143	23.67605262	24.17538995	23.95144836	22.93342484	23.44606961	NA	NA
O43808	Peroxisomal membrane protein PMP34	SLC25A17	sp|O43808|PM34_HUMAN Peroxisomal membrane protein PMP34 OS=Homo sapiens (Human) OX=9606 GN=SLC25A17 PE=1 SV=1	1	5	5	5	19.5	34.566	0	13.169				30.75573178	25.17405675	NA	25.91845729	26.17924928	NA	26.12917845	26.6285361	NA	25.95220411	22.86895063	25.08970359	23.14780612	26.60059533	26.52698272	NA	26.49385679	25.71298074	NA	25.88564853	NA	25.02415659	NA	25.97923782	26.30143633	NA	26.26813761	26.36299096	NA	25.69572361	21.95390087	22.7960618	26.30243031	23.94824316	23.61649949
O43809	Cleavage and polyadenylation specificity factor subunit 5	NUDT21	sp|O43809|CPSF5_HUMAN Cleavage and polyadenylation specificity factor subunit 5 OS=Homo sapiens (Human) OX=9606 GN=NUDT21 PE=1 SV=1	1	16	16	16	59.9	26.227	0	112.05				34.15308017	26.97114567	28.44126441	28.71914469	26.47965064	28.53411898	28.81170306	27.07612485	28.83520944	29.24515455	28.42382236	27.19826143	28.46076484	29.35445329	26.62867514	28.99250763	29.69245481	27.72260119	28.79758015	29.58389372	28.57224733	27.17759655	28.49407813	28.77756034	25.94098293	28.39954086	29.32947846	28.54011911	28.55442573	29.00817042	28.66071343	27.82268392	29.24320337	28.87381914	28.78771394
O43813	Glutathione S-transferase LANCL1	LANCL1	sp|O43813|LANC1_HUMAN Glutathione S-transferase LANCL1 OS=Homo sapiens (Human) OX=9606 GN=LANCL1 PE=1 SV=1	1	16	16	16	53.4	45.283	0	200.33				34.34764035	29.14370013	25.82128546	29.02651715	28.95127048	26.95858988	29.34087464	29.93817516	26.70398212	28.5429623	28.15788442	29.74051666	27.66098538	29.60401159	29.44646011	26.91695515	29.65278741	29.45898693	25.88857772	29.37999465	28.3691126	28.78366107	25.33149158	29.32566679	29.02371785	25.84567859	29.39756343	29.96154592	26.29319658	29.19645681	27.76477493	28.42682401	29.49123245	28.6029681	28.49891627
O43815	Striatin	STRN	sp|O43815|STRN_HUMAN Striatin OS=Homo sapiens (Human) OX=9606 GN=STRN PE=1 SV=4	1	16	16	15	33.2	86.131	0	49.736				31.62169753	25.29872993	25.49451309	25.96980719	25.59940394	25.90187007	26.01071197	26.239416	25.62271186	26.01150129	25.63161982	24.70102297	25.2898945	26.8362935	26.01220492	26.38712594	26.52613205	26.43245027	25.25868104	26.4363955	25.96252256	24.80572616	25.81750893	26.30304031	25.67645621	25.09305321	25.16901756	26.8150672	25.58689177	26.12799857	25.8727688	26.46301242	26.61820916	26.03860775	26.37681522
O43818	U3 small nucleolar RNA-interacting protein 2	RRP9	sp|O43818|U3IP2_HUMAN U3 small nucleolar RNA-interacting protein 2 OS=Homo sapiens (Human) OX=9606 GN=RRP9 PE=1 SV=1	1	16	16	16	34.3	51.84	0	167.67				33.03246083	27.73705451	26.74752819	26.9312304	27.38475688	27.204245	27.22655684	28.14340821	27.2680305	27.67026886	27.1029956	27.53556574	27.05372358	27.579027	27.90086874	27.4266241	27.92422372	28.17859412	27.11793046	27.71862223	27.41231839	27.11346621	26.86549523	27.17407581	27.383851	26.98446262	27.7343434	28.36202112	26.53621816	27.10479596	26.93865192	27.18281426	27.56812069	27.61315839	27.23772142
O43819	Protein SCO2 homolog, mitochondrial	SCO2	sp|O43819|SCO2_HUMAN Protein SCO2 homolog, mitochondrial OS=Homo sapiens (Human) OX=9606 GN=SCO2 PE=1 SV=3	1	8	8	8	38	29.81	0	163.94				31.95008174	25.78164286	26.26273633	26.26338125	26.29876488	26.19818647	26.86313345	27.04468561	26.00526029	26.73711899	25.89001688	25.767139	25.93418109	26.24702612	26.54540959	26.20579295	26.74252573	26.21449018	25.86492875	26.12465033	26.29659615	25.48744606	25.09087482	26.14394336	25.69638709	26.01714194	26.63616392	27.27497639	25.68565435	26.20745095	25.72241879	26.07972989	26.90092631	26.38689579	26.15842386
O43823	A-kinase anchor protein 8	AKAP8	sp|O43823|AKAP8_HUMAN A-kinase anchor protein 8 OS=Homo sapiens (Human) OX=9606 GN=AKAP8 PE=1 SV=1	1	25	25	25	47.3	76.107	0	135.14				32.68053708	26.17778662	26.5869204	26.94837686	26.58820794	27.31319804	26.92773131	27.80291941	27.07622681	26.95548922	27.37650062	26.24272652	26.81494501	27.7332446	27.06023316	27.44576975	27.55376685	27.44711073	26.63464158	26.66600724	27.78693542	26.49707436	27.37119171	27.52731091	27.04936749	26.85257637	27.2315092	28.09209553	27.01850091	26.84696996	27.55727741	26.86502318	26.86914837	26.89029527	27.0986856
O43837	Isocitrate dehydrogenase [NAD] subunit beta, mitochondrial	IDH3B	sp|O43837|IDH3B_HUMAN Isocitrate dehydrogenase [NAD] subunit beta, mitochondrial OS=Homo sapiens (Human) OX=9606 GN=IDH3B PE=1 SV=2	1	20	20	20	56.1	42.183	0	94.324				33.68321723	27.8526359	26.96091102	28.05227301	27.98130823	27.17197831	28.41566641	28.83282769	27.38426283	28.58060913	27.25979469	27.80771712	27.25601917	28.83373262	28.51363526	26.96212536	28.98999331	28.3774525	27.03862868	28.54598396	27.68692354	27.41175289	27.0910363	28.40092548	28.07709319	27.16662543	28.6486966	28.76540741	27.01286558	28.23086818	27.47150281	28.36427749	28.60756088	27.91022183	27.94038933
O43847	Nardilysin	NRDC	sp|O43847|NRDC_HUMAN Nardilysin OS=Homo sapiens (Human) OX=9606 GN=NRDC PE=1 SV=3	1	44	44	44	38.1	131.7	0	323.31				34.92233734	29.37023569	27.42350181	29.73495707	29.70731052	27.71135357	30.13454943	30.34794389	27.35312851	29.75243361	28.60463025	29.26959178	27.98620002	30.20338172	29.837106	28.01398377	30.19237052	29.69726906	27.46435305	30.06342553	28.64876516	28.95823033	26.86797095	29.910422	29.35638571	26.88843837	30.0125193	30.0483024	27.30982007	29.61373802	28.33926122	29.33743333	29.4291011	29.07867171	28.85655917
O43852	Calumenin	CALU	sp|O43852|CALU_HUMAN Calumenin OS=Homo sapiens (Human) OX=9606 GN=CALU PE=1 SV=2	1	32	32	32	76.5	37.106	0	323.31				36.66937044	30.94160707	30.92980639	31.25524262	30.49657542	30.06881591	31.08302914	31.80685717	31.06836748	31.17164434	31.12182538	30.59494877	31.24490513	31.68870852	30.99685006	30.92641696	31.51493345	31.51577947	31.17997058	31.46070626	31.15852257	30.69892542	31.03413485	31.46016919	30.63036004	30.02128386	31.28272867	32.02680074	31.04172559	31.15363892	30.89749712	31.36081837	31.05433187	30.16446912	30.94160707
O43865;Q96HN2	S-adenosylhomocysteine hydrolase-like protein 1	AHCYL1	sp|O43865|SAHH2_HUMAN S-adenosylhomocysteine hydrolase-like protein 1 OS=Homo sapiens (Human) OX=9606 GN=AHCYL1 PE=1 SV=2	2	33	33	33	61.7	58.951	0	250.27				35.20357863	29.68658965	28.35665856	29.74751218	29.85425703	28.77501859	30.10724286	30.65198385	28.53930574	29.43121518	29.53027246	29.70477373	29.42081445	29.92464848	30.18316933	29.1858886	30.06984037	30.15653493	28.63360269	29.81543372	29.35718313	29.34606355	28.7067179	29.6772765	29.66270089	28.44990699	29.60983418	30.47749834	28.78037927	29.48638762	29.10636945	29.3762729	29.77476731	29.35152875	29.38214063
O43896	Kinesin-like protein KIF1C	KIF1C	sp|O43896|KIF1C_HUMAN Kinesin-like protein KIF1C OS=Homo sapiens (Human) OX=9606 GN=KIF1C PE=1 SV=3	1	5	1	1	4.9	122.95	1	-2		+	+	25.52214065	NA	NA	NA	NA	NA	NA	NA	NA	NA	NA	NA	NA	NA	24.01469682	NA	NA	NA	NA	NA	NA	NA	NA	NA	23.39113134	NA	NA	NA	NA	NA	NA	NA	NA	NA	NA
O43913	Origin recognition complex subunit 5	ORC5	sp|O43913|ORC5_HUMAN Origin recognition complex subunit 5 OS=Homo sapiens (Human) OX=9606 GN=ORC5 PE=1 SV=1	1	5	5	5	16.6	50.282	0	16.406				30.23443593	24.87056001	NA	24.64531936	25.37391496	NA	24.54745564	25.7678462	NA	24.10988484	NA	24.79887202	20.61522011	25.25868104	25.79327586	22.43206472	25.72411162	24.85937023	NA	25.6950067	21.01106615	24.36064886	NA	25.42172149	25.38528367	NA	24.86041261	26.05986197	NA	25.02254899	NA	24.49570281	25.23264401	24.87974888	24.94194561
O43920	NADH dehydrogenase [ubiquinone] iron-sulfur protein 5	NDUFS5	sp|O43920|NDUS5_HUMAN NADH dehydrogenase [ubiquinone] iron-sulfur protein 5 OS=Homo sapiens (Human) OX=9606 GN=NDUFS5 PE=1 SV=3	1	9	9	9	67	12.517	0	90.538				32.03554477	26.12795922	25.93368597	25.9656522	26.2168783	NA	25.93449607	26.41163977	26.78867871	25.80594752	27.08111248	25.82839743	26.95271512	26.7079358	26.89365482	NA	26.89746826	26.5261619	26.92546932	26.78830533	27.31458158	25.778864	26.53161526	26.71842627	26.2315092	NA	26.42889352	27.08456317	26.42603218	26.2850683	27.26981469	25.64452195	27.31674073	26.64058343	26.94547741
O43924	Retinal rod rhodopsin-sensitive cGMP 3,5-cyclic phosphodiesterase subunit delta	PDE6D	sp|O43924|PDE6D_HUMAN Retinal rod rhodopsin-sensitive cGMP 3,5-cyclic phosphodiesterase subunit delta OS=Homo sapiens (Human) OX=9606 GN=PDE6D PE=1 SV=1	1	3	3	3	28.7	17.42	0.001723	2.8591			+	29.17474255	22.88632323	NA	23.33087641	23.10384805	22.89035558	23.74355329	24.08772245	NA	23.29740106	NA	NA	23.32471015	24.43351719	23.13100535	NA	24.0558967	24.02386059	23.85167128	NA	22.81558031	23.1972755	NA	24.29775088	23.69147006	23.62689431	24.43192449	24.18472585	23.25436202	23.74416947	23.09518001	24.05920185	24.53558057	23.01522447	23.4221387
O43929;CON__sp|Q2YDI2|ORC4_BOVIN	Origin recognition complex subunit 4	ORC4	sp|O43929|ORC4_HUMAN Origin recognition complex subunit 4 OS=Homo sapiens (Human) OX=9606 GN=ORC4 PE=1 SV=2	2	7	7	7	18.8	50.377	0	10.669				30.00945243	23.24477088	23.76769469	24.89268251	22.30254187	23.41079913	24.40516068	25.47072738	23.16180233	24.73861431	22.81606881	24.31927575	23.1485976	25.3043814	24.19902946	23.55812452	25.37663309	25.11485657	22.30095129	24.24481442	NA	23.49350563	NA	24.05730232	24.83518534	22.93793841	26.25024694	24.66681995	24.02901082	25.44937966	24.31768973	24.81372249	23.00980265	22.09432644	24.50306336
O60216;Q9H4I0	Double-strand-break repair protein rad21 homolog	RAD21	sp|O60216|RAD21_HUMAN Double-strand-break repair protein rad21 homolog OS=Homo sapiens (Human) OX=9606 GN=RAD21 PE=1 SV=2	2	35	35	35	56.4	71.689	0	211.15				34.16211445	28.28096039	28.14111941	29.12713763	28.57762319	27.97650906	29.11025832	29.12405866	28.33807123	28.91439106	28.00303093	28.20545739	28.19418025	29.4093673	28.99482881	28.78372351	29.30462946	28.87926394	28.15209201	29.27333199	28.28978019	27.92897389	28.0406679	29.11073124	28.59640692	27.96289759	29.07273054	28.97852884	27.9419568	28.53482399	27.72572447	28.10749231	28.56735923	28.18702209	28.27048319
O60220	Mitochondrial import inner membrane translocase subunit Tim8 A	TIMM8A	sp|O60220|TIM8A_HUMAN Mitochondrial import inner membrane translocase subunit Tim8 A OS=Homo sapiens (Human) OX=9606 GN=TIMM8A PE=1 SV=1	1	6	6	6	76.3	10.998	0	82.052				31.91812172	26.7978584	26.8307442	27.08790451	NA	NA	NA	27.407302	27.02633246	27.2793228	27.18271956	26.82674999	26.86691045	27.84583409	NA	NA	NA	27.2928983	26.99410047	27.49029539	27.22241684	26.3791643	27.21761801	27.56985966	NA	NA	21.38400586	27.35152875	26.45150355	27.27034951	27.0611607	24.66405486	27.05858271	NA	NA
O60231	Pre-mRNA-splicing factor ATP-dependent RNA helicase DHX16	DHX16	sp|O60231|DHX16_HUMAN Pre-mRNA-splicing factor ATP-dependent RNA helicase DHX16 OS=Homo sapiens (Human) OX=9606 GN=DHX16 PE=1 SV=2	1	34	33	33	37.4	119.26	0	142.65				33.30211976	28.03307158	26.4916415	28.04796452	27.96999378	26.76850258	28.03238857	28.31687017	27.50657829	27.90368679	27.53526909	28.16590702	27.55946719	28.21655457	27.62233484	26.81750893	28.37318484	27.69325276	27.0717337	28.1131681	27.32954262	27.51111079	26.906442	28.16978221	27.86655677	26.62909221	27.88162866	28.13241814	26.44625896	27.59981537	26.66654909	27.70134031	28.03417422	27.57636221	27.33534755
O60232	Protein ZNRD2	ZNRD2	sp|O60232|ZNRD2_HUMAN Protein ZNRD2 OS=Homo sapiens (Human) OX=9606 GN=ZNRD2 PE=1 SV=1	1	11	11	11	60.3	21.474	0	185.76				33.39904676	27.57866718	27.73963178	28.21863448	28.30443363	26.62086773	28.4523051	28.91153673	27.37243774	28.3312951	27.99733473	26.82043356	27.7292301	28.86413768	28.48692461	27.7796907	28.85739001	28.09672681	28.07433937	28.64989594	28.79612618	27.28462715	27.27284275	28.508733	28.21136484	26.30988944	28.57765921	29.0406679	27.90385914	28.46544335	27.67929163	27.73305061	27.72974872	23.52516138	NA
O60241	Adhesion G protein-coupled receptor B2	ADGRB2	sp|O60241|AGRB2_HUMAN Adhesion G protein-coupled receptor B2 OS=Homo sapiens (Human) OX=9606 GN=ADGRB2 PE=1 SV=2	1	2	2	2	1.3	172.65	1	-2		+	+	30.07520688	24.77273661	24.64130033	24.97613755	22.49313911	22.58111505	25.11211429	25.34333375	24.70245046	24.77354169	24.97692416	24.7459139	24.42483161	25.02089722	NA	24.48971373	23.01065649	23.10544754	23.78436646	25.1753138	25.08253435	22.5300767	21.69361967	24.96013772	22.66774046	24.08925908	24.76501531	24.74816828	22.09403644	24.95735042	NA	24.39577939	22.99646866	24.82162608	24.88199032
O60256	Phosphoribosyl pyrophosphate synthase-associated protein 2	PRPSAP2	sp|O60256|KPRB_HUMAN Phosphoribosyl pyrophosphate synthase-associated protein 2 OS=Homo sapiens (Human) OX=9606 GN=PRPSAP2 PE=1 SV=1	1	18	18	16	56.6	40.925	0	120.23				33.7385209	27.87008962	27.20536417	28.10704327	27.97475994	27.30164564	28.38055209	28.93837149	27.79054418	28.29311763	27.44490139	27.81384479	27.89758367	28.97380249	28.50123434	28.10209457	28.89654472	28.75165177	27.77699589	28.71770748	27.71174741	27.92110499	27.63152268	28.52368919	28.23063918	27.52297871	28.71940585	28.86841259	27.61512468	28.36013812	27.69305332	27.65116274	28.4033657	27.8418815	27.92942548
O60264;P28370	SWI/SNF-related matrix-associated actin-dependent regulator of chromatin subfamily A member 5	SMARCA5	sp|O60264|SMCA5_HUMAN SWI/SNF-related matrix-associated actin-dependent regulator of chromatin subfamily A member 5 OS=Homo sapiens (Human) OX=9606 GN=SMARCA5 PE=1 SV=1	2	67	67	67	59.1	121.9	0	323.31				36.01026145	30.50085458	29.97473259	30.3789618	30.6921222	30.16482873	30.72898692	30.93922661	30.10898811	30.47450369	30.15460491	30.65309503	30.38298577	30.88292615	30.99691738	30.38422166	31.02148244	30.69336909	29.98209747	30.60355184	30.25653664	30.08878917	29.79167783	30.51728228	30.66661681	29.84143166	30.60151657	31.13130225	29.96705502	30.38740948	29.95850692	29.89362589	30.52645297	30.296141	30.14843566
O60271	C-Jun-amino-terminal kinase-interacting protein 4	SPAG9	sp|O60271|JIP4_HUMAN C-Jun-amino-terminal kinase-interacting protein 4 OS=Homo sapiens (Human) OX=9606 GN=SPAG9 PE=1 SV=4	1	41	41	37	39.4	146.2	0	198.64				34.16511335	28.52839193	28.47946562	28.80113157	28.58448523	28.40434063	28.88576488	29.39245445	28.50982803	28.79532122	28.73492478	28.43738012	28.44600648	29.1410463	28.86947199	28.60364027	29.18723452	28.80716435	28.08309256	29.07915511	28.68705707	28.23972554	27.90443351	28.73524767	28.4376976	28.07444146	28.73557048	29.2823089	28.08385341	28.64753056	28.07892615	27.87326179	28.26140975	27.82529481	28.46232603
O60282	Kinesin heavy chain isoform 5C	KIF5C	sp|O60282|KIF5C_HUMAN Kinesin heavy chain isoform 5C OS=Homo sapiens (Human) OX=9606 GN=KIF5C PE=1 SV=1	1	15	2	2	16.2	109.49	1	-2		+	+	27.09032971	NA	NA	NA	NA	NA	NA	NA	NA	NA	NA	NA	NA	21.46173922	NA	NA	NA	NA	NA	NA	NA	NA	NA	NA	NA	NA	NA	NA	NA	NA	NA	NA	NA	22.35606074	NA
O60287	Nucleolar pre-ribosomal-associated protein 1	URB1	sp|O60287|NPA1P_HUMAN Nucleolar pre-ribosomal-associated protein 1 OS=Homo sapiens (Human) OX=9606 GN=URB1 PE=1 SV=4	1	21	21	21	12.8	254.39	0	24.197				31.57316879	25.93818077	22.63120904	26.50194042	26.25929186	NA	26.78618765	25.91051922	NA	26.36856321	24.34252017	25.87834621	21.47050398	27.12868695	26.36557956	NA	26.76243233	26.13012166	NA	26.74573443	27.36861316	25.55288787	NA	26.67087664	26.99356072	NA	26.57931479	26.61876926	NA	26.43383551	21.12041255	26.18230281	26.73233907	25.82951081	25.38939266
O60293	Zinc finger C3H1 domain-containing protein	ZFC3H1	sp|O60293|ZC3H1_HUMAN Zinc finger C3H1 domain-containing protein OS=Homo sapiens (Human) OX=9606 GN=ZFC3H1 PE=1 SV=3	1	3	3	3	2	226.35	0.0067251	1.9415				28.44955284	23.65184703	22.74958059	22.42682881	22.75997674	23.00961474	22.74527794	23.08747968	22.79372236	22.91060614	NA	23.67206444	22.7705405	22.89999115	24.0986856	22.5673926	24.13860242	23.02470615	22.96172805	22.41632542	22.98123418	NA	NA	22.31227032	23.08292411	21.88680697	23.49667827	NA	22.74751282	22.01903141	22.23593358	23.06116482	NA	23.00848675	22.94565601
O60294	tRNA wybutosine-synthesizing protein 4	LCMT2	sp|O60294|TYW4_HUMAN tRNA wybutosine-synthesizing protein 4 OS=Homo sapiens (Human) OX=9606 GN=LCMT2 PE=1 SV=3	1	2	2	2	4.7	75.601	0.001301	3.0249			+	26.30457289	21.44929779	NA	21.42552326	21.01542866	NA	21.61369236	22.38632353	NA	20.83815136	NA	20.61647705	NA	NA	21.97151409	NA	22.01024671	21.93319069	NA	21.60747481	21.34516265	NA	NA	21.06762868	NA	NA	21.6552145	NA	NA	20.68525867	NA	NA	22.07815863	20.89156123	21.07247808
O60306	RNA helicase aquarius	AQR	sp|O60306|AQR_HUMAN RNA helicase aquarius OS=Homo sapiens (Human) OX=9606 GN=AQR PE=1 SV=4	1	32	31	31	28.8	171.29	0	47.959				33.23706036	27.79860015	26.09462444	28.00490682	27.74059708	26.27829503	28.06399118	28.44478294	26.18177223	27.73666752	27.02369142	27.54104284	27.06486494	28.42922085	28.41635119	26.74368168	28.35716215	28.22572979	26.319827	28.51291982	27.06373409	27.26535007	25.70419326	27.5860614	27.93724925	25.37600374	27.69842871	28.5209201	25.90612083	27.36678043	26.78456616	26.66044143	28.21229295	27.80587374	27.67566237
O60313	Dynamin-like 120 kDa protein, mitochondrial	OPA1	sp|O60313|OPA1_HUMAN Dynamin-like 120 kDa protein, mitochondrial OS=Homo sapiens (Human) OX=9606 GN=OPA1 PE=1 SV=3	1	43	43	43	47.7	111.63	0	95.405				34.35534106	28.7403719	28.38833366	28.87440559	28.714927	28.45132275	29.24902641	29.51844588	28.40803127	29.07127339	28.4735557	28.52742278	28.23530366	29.29360004	29.08653853	28.44825352	29.54231661	28.95238187	27.8312276	29.13089737	28.68535359	28.33402642	27.74027538	29.09883617	28.35359127	28.02996918	29.14438106	29.29677554	28.00158215	28.88346521	28.20055495	28.34494263	28.77486154	28.51671891	28.69235504
O60333	Kinesin-like protein KIF1B	KIF1B	sp|O60333|KIF1B_HUMAN Kinesin-like protein KIF1B OS=Homo sapiens (Human) OX=9606 GN=KIF1B PE=1 SV=5	1	5	5	1	3.2	204.47	0.00044593	3.6082				29.75393226	24.0953088	22.72396585	24.41499743	24.30702511	NA	24.04601889	24.85619108	22.3428321	24.43917295	23.0660031	24.45073302	22.3423167	25.30962928	25.73691262	23.85129001	25.14972976	25.42117573	21.32871437	24.89356225	23.7040877	24.3970207	NA	24.4775987	25.3618873	24.49783576	24.5315409	25.63953502	23.03810115	24.90035054	21.01051991	23.85737815	23.55870844	23.8490958	21.08011226
O60341	Lysine-specific histone demethylase 1A	KDM1A	sp|O60341|KDM1A_HUMAN Lysine-specific histone demethylase 1A OS=Homo sapiens (Human) OX=9606 GN=KDM1A PE=1 SV=2	1	29	29	29	46.5	92.902	0	112.09				33.51606137	27.88745092	27.35867186	27.79662131	27.91957151	27.30938642	28.38779976	28.79535219	27.20471143	28.13232008	27.46567687	27.56325494	26.97967394	28.57574933	28.49396365	27.71207553	28.69461491	28.76480656	27.13192775	28.45010371	27.23917924	27.74675971	26.77831259	28.1147573	27.90730192	26.93606996	28.39108216	28.59120776	27.01467554	28.02131034	27.42965984	27.31311152	28.26284384	27.56310944	27.3080847
O60343	TBC1 domain family member 4	TBC1D4	sp|O60343|TBCD4_HUMAN TBC1 domain family member 4 OS=Homo sapiens (Human) OX=9606 GN=TBC1D4 PE=1 SV=2	1	14	14	14	13	146.56	0	26.651				32.60180434	27.1890507	27.35967745	26.00000292	25.433931	26.01250332	27.94664904	26.56987415	27.62310273	27.65444439	27.54178139	27.19300536	27.36719716	28.21164334	27.53689992	25.53996386	27.94156509	25.9350134	27.26400799	27.69258783	27.71214114	27.08952176	27.05133973	27.69617481	27.32440115	25.39568134	27.86879524	28.02506536	27.17255066	27.5965491	27.04333023	24.8406696	25.91936692	27.20648246	25.3561548
O60361	Putative nucleoside diphosphate kinase	NME2P1	sp|O60361|NDK8_HUMAN Putative nucleoside diphosphate kinase OS=Homo sapiens (Human) OX=9606 GN=NME2P1 PE=5 SV=1	1	11	1	1	66.4	15.529	1	-2		+	+	29.70526826	NA	25.07606367	26.01584548	24.19023824	26.41771978	NA	24.82186933	26.25744065	25.22967697	NA	NA	NA	NA	NA	26.08391426	NA	21.94055735	26.10371601	25.6516281	NA	23.82648332	22.12921383	25.98806539	23.74262852	26.16874984	25.32601411	NA	25.77492436	25.22324579	NA	NA	NA	NA	NA
O60427	Acyl-CoA (8-3)-desaturase	FADS1	sp|O60427|FADS1_HUMAN Acyl-CoA (8-3)-desaturase OS=Homo sapiens (Human) OX=9606 GN=FADS1 PE=1 SV=3	1	11	11	11	32	51.964	0	22.158				31.77242515	26.18016033	25.54415698	25.75536887	26.91136529	24.84148565	26.15955988	27.04551905	24.24096307	26.39928823	25.40233318	26.56454923	25.62797977	25.97081665	26.94268398	25.04643529	27.14413791	27.20955332	25.35272453	26.70635563	25.76761892	26.18763569	24.56389496	26.07997397	26.58992289	23.85614357	26.20599798	26.96664257	24.40846865	26.23132608	25.07046493	26.02091841	26.81421162	25.66280613	25.14670353
O60437	Periplakin	PPL	sp|O60437|PEPL_HUMAN Periplakin OS=Homo sapiens (Human) OX=9606 GN=PPL PE=1 SV=4	1	10	10	9	6.7	204.74	0	4.7442			+	29.72627684	24.33783311	21.62050981	25.01380279	23.41982648	26.43883994	25.34803678	NA	24.49368886	22.47896904	25.10393607	NA	23.47432188	23.22191924	24.41247992	NA	NA	22.20791634	22.08196577	23.81860636	23.75613278	NA	NA	23.10187824	NA	21.63302891	26.69750106	23.66914718	21.79209442	22.73737692	NA	25.18797542	25.26824472	25.42242747	23.36479512
O60443	Gasdermin-E	GSDME	sp|O60443|GSDME_HUMAN Gasdermin-E OS=Homo sapiens (Human) OX=9606 GN=GSDME PE=1 SV=2	1	21	21	21	47	54.554	0	174.42				33.25799806	27.5021074	25.99455371	27.89544724	27.79116547	26.21511999	28.39762463	28.52193106	26.34119711	27.87261618	26.49789666	27.50453401	26.85543084	28.63148799	28.46797122	27.10269532	28.65273613	28.09285164	26.02091841	28.30373714	26.9502695	26.93977307	25.33008996	28.21516629	27.48169967	26.32966237	28.04947136	28.37765934	26.01703572	28.09340588	26.38240041	27.38112994	28.02003882	27.56985966	27.641066
O60488	Long-chain-fatty-acid--CoA ligase 4	ACSL4	sp|O60488|ACSL4_HUMAN Long-chain-fatty-acid--CoA ligase 4 OS=Homo sapiens (Human) OX=9606 GN=ACSL4 PE=1 SV=2	1	37	34	34	59.6	79.187	0	323.31				34.87367066	29.12322004	28.25480351	29.40793	29.29935459	28.48807462	29.51752634	30.30975503	28.67815007	29.32508774	28.87270423	29.15414615	28.79336889	29.96512923	29.67396222	28.97037784	29.81148871	29.84590885	28.42306095	29.75221027	28.96515676	28.77291276	28.44027451	29.49465041	29.39202447	28.50892186	29.69625774	30.35205518	28.36690546	29.2890326	28.70981001	28.94762468	29.48515947	28.99824979	28.94321515
O60493	Sorting nexin-3	SNX3	sp|O60493|SNX3_HUMAN Sorting nexin-3 OS=Homo sapiens (Human) OX=9606 GN=SNX3 PE=1 SV=3	1	14	14	12	77.8	18.762	0	77.866				34.21190438	28.38837472	28.83773764	28.90612656	28.15465319	27.80261132	29.1796859	29.1000652	29.04176475	28.916642	29.0319681	28.24576659	28.83059311	29.3599078	28.21006449	28.44296545	29.26387371	28.47057224	28.56536302	29.00849103	29.01786405	28.03301905	28.48738472	28.86691045	27.95853457	27.58462859	29.03094268	28.9172113	28.46688283	28.71263316	28.66681995	28.41739788	28.36352576	28.41651227	28.46310599
O60499	Syntaxin-10	STX10	sp|O60499|STX10_HUMAN Syntaxin-10 OS=Homo sapiens (Human) OX=9606 GN=STX10 PE=1 SV=1	1	4	4	4	25.3	28.114	0	26.609				30.24308985	NA	25.06976868	21.94906295	NA	24.08042135	23.4548796	23.32909775	25.24948762	23.62410736	23.85756799	NA	24.77966566	26.50671447	23.42508782	25.24854695	26.32053299	25.12809693	23.14480696	24.8931456	25.32844731	22.5851331	24.09087482	25.99965892	25.42777524	23.65600057	25.33847933	26.26549315	21.13671081	24.76030169	24.50093814	23.55835812	25.81821626	23.44733147	24.92315844
O60502	Protein O-GlcNAcase	OGA	sp|O60502|OGA_HUMAN Protein O-GlcNAcase OS=Homo sapiens (Human) OX=9606 GN=OGA PE=1 SV=2	1	25	25	25	31.2	102.91	0	54.3				33.04467584	27.1802552	27.04531074	27.41086381	26.86112289	27.2041517	27.88716036	28.15252724	25.65616428	27.91039341	27.6969044	26.37155732	27.36703048	28.53786273	27.45128344	27.83863949	27.81402821	27.97492401	27.28489186	28.18286161	27.34291007	26.90712998	25.27895076	26.80575076	27.54701429	26.26931534	27.57679467	28.4161901	27.11892064	27.94083735	27.54995407	27.6699311	27.30286605	27.75595457	27.31837952
O60504	Vinexin	SORBS3	sp|O60504|VINEX_HUMAN Vinexin OS=Homo sapiens (Human) OX=9606 GN=SORBS3 PE=1 SV=2	1	11	11	11	24.3	75.34	0	22.088				30.82668939	24.02470615	24.50142418	25.71421302	25.42723176	24.1375084	25.33118403	25.53061851	25.60198405	25.84069361	25.86240051	24.2043383	25.22132928	25.42130416	26.0511115	25.29991788	26.13039664	25.97075084	25.381295	25.71250853	26.09277101	24.68495917	25.37613626	25.26449128	25.33080804	24.85190951	24.9410949	26.41188217	25.67591806	24.33258459	25.14444914	NA	24.23491096	23.05400938	25.25817782
O60506	Heterogeneous nuclear ribonucleoprotein Q	SYNCRIP	sp|O60506|HNRPQ_HUMAN Heterogeneous nuclear ribonucleoprotein Q OS=Homo sapiens (Human) OX=9606 GN=SYNCRIP PE=1 SV=2	1	50	50	40	68.7	69.602	0	323.31				37.85729685	32.16137877	32.26712641	32.1248167	32.24274923	32.4048177	32.44403745	32.82684089	32.51462782	32.20789657	32.18656762	32.09870442	32.44008141	32.65016566	32.51754042	32.70260403	32.66314217	32.45924105	32.36144602	32.45765206	32.23369338	31.84044901	32.1643792	32.2212705	32.12546349	32.18429313	32.34818139	32.8176271	32.19946715	32.12992152	31.95372829	32.08068056	32.05050964	31.9654389	32.08401187
O60508	Pre-mRNA-processing factor 17	CDC40	sp|O60508|PRP17_HUMAN Pre-mRNA-processing factor 17 OS=Homo sapiens (Human) OX=9606 GN=CDC40 PE=1 SV=1	1	11	11	11	28.5	65.521	0	17.366				30.94775007	25.20362909	23.90288219	25.04197358	24.84981167	23.05880563	25.51635072	26.37424672	23.13047127	25.32687134	25.18820186	25.42287654	24.53379976	25.79936622	25.42043701	24.93404607	26.32220187	26.2061657	23.33169658	24.96815982	24.44139107	25.11818797	23.88976165	24.77167927	25.32202991	23.74601645	25.98030609	26.00466042	23.19965857	25.50045193	24.79659656	25.89439518	25.65763683	25.40389387	23.43898267
O60524	Nuclear export mediator factor NEMF	NEMF	sp|O60524|NEMF_HUMAN Nuclear export mediator factor NEMF OS=Homo sapiens (Human) OX=9606 GN=NEMF PE=1 SV=4	1	15	15	15	16	122.95	0	20.611				31.93926165	26.22486547	25.23183875	26.66600724	26.59775706	25.7184524	26.99031798	27.31656811	25.41828294	26.46727941	25.44063096	26.78618765	25.8726514	26.73531224	26.84074163	25.58075288	26.90173199	26.72832205	25.66193681	26.29279301	26.57256539	26.00036834	25.16422933	25.94561136	26.3971513	25.31775872	26.35264035	27.28841665	25.38136102	25.98676422	25.93845002	26.20500986	26.51582458	25.99517936	25.70627657
O60547	GDP-mannose 4,6 dehydratase	GMDS	sp|O60547|GMDS_HUMAN GDP-mannose 4,6 dehydratase OS=Homo sapiens (Human) OX=9606 GN=GMDS PE=1 SV=1	1	14	14	14	48.4	41.949	0	55.13				32.7010552	27.58520188	26.19734299	27.35043315	27.27479871	26.53341363	27.55997765	28.13447599	26.30371972	27.19929162	26.17831867	27.37027727	26.86419673	27.22995195	27.64650092	26.71881818	27.962677	27.58785041	25.98522299	27.32139347	26.58706352	26.86985436	25.51749255	26.96113188	27.37650062	25.51836333	26.82298776	27.93286416	25.5276092	26.88762522	26.14682004	26.89723743	27.46723276	26.95004697	26.79612618
O60563	Cyclin-T1	CCNT1	sp|O60563|CCNT1_HUMAN Cyclin-T1 OS=Homo sapiens (Human) OX=9606 GN=CCNT1 PE=1 SV=1	1	20	20	20	27.8	80.684	0	54.177				32.34300011	26.75951459	26.81457836	26.88529942	26.64883371	26.80611966	26.62617022	27.47892585	26.89203394	26.71842627	26.81811872	26.53612921	26.8086993	26.97727363	26.96818179	27.06435103	27.09828401	26.55404508	26.52297871	27.07785721	27.05444832	26.22708957	26.28019051	26.82856691	26.59135045	26.41380377	26.9312304	27.14063196	26.46464907	26.77605466	25.82223413	25.97984836	26.80402799	26.61357996	26.84158162
O60566	Mitotic checkpoint serine/threonine-protein kinase BUB1 beta	BUB1B	sp|O60566|BUB1B_HUMAN Mitotic checkpoint serine/threonine-protein kinase BUB1 beta OS=Homo sapiens (Human) OX=9606 GN=BUB1B PE=1 SV=3	1	16	16	16	21.7	119.54	0	23.699				30.92994744	25.03833563	25.77132665	25.61352376	24.50245647	25.13512213	25.96163975	25.03435266	25.39430803	25.47333119	24.62617022	24.22567463	25.28626755	25.76007322	25.99929332	23.67659072	26.38814476	25.82113946	24.87984234	25.65918957	24.59508398	24.91163958	24.58313695	25.55812452	25.10449606	24.91346688	25.69258783	25.41866898	23.99998143	25.79287884	24.8447931	25.7155228	25.73101858	25.89702965	25.20929301
O60568	Multifunctional procollagen lysine hydroxylase and glycosyltransferase LH3	PLOD3	sp|O60568|PLOD3_HUMAN Multifunctional procollagen lysine hydroxylase and glycosyltransferase LH3 OS=Homo sapiens (Human) OX=9606 GN=PLOD3 PE=1 SV=1	1	30	30	30	49.9	84.784	0	215.31				34.56206323	28.83285786	28.07377776	29.07602288	28.91544574	28.34574639	29.3574768	29.76016525	28.31029693	29.30323633	28.78347374	28.85132576	28.44490139	29.59855589	29.40149523	28.7060921	29.68875854	29.35468448	28.14855688	29.38265602	28.96237362	28.5224924	27.65088893	29.29452056	28.94840471	27.95177072	29.38133626	29.65586071	27.93021541	29.22006556	28.76205209	28.72738096	29.16009869	28.65799111	28.67895597
O60573	Eukaryotic translation initiation factor 4E type 2	EIF4E2	sp|O60573|IF4E2_HUMAN Eukaryotic translation initiation factor 4E type 2 OS=Homo sapiens (Human) OX=9606 GN=EIF4E2 PE=1 SV=1	1	5	5	5	33.5	28.362	0	34.497				30.66644751	24.28750103	22.40408234	25.17012617	24.52838448	23.48443744	25.61481587	26.14781	23.75552169	25.42934059	25.06743173	22.90541859	23.01292524	26.6183492	25.69675851	23.28333822	25.65948902	25.60583147	23.7060921	25.60515326	25.73471809	25.03052705	23.69381107	25.37891633	25.30476435	23.92379317	25.78566398	26.2168968	22.86642471	25.45004076	25.48775271	24.04243289	26.40517692	23.8080364	23.89541257
O60610	Protein diaphanous homolog 1	DIAPH1	sp|O60610|DIAP1_HUMAN Protein diaphanous homolog 1 OS=Homo sapiens (Human) OX=9606 GN=DIAPH1 PE=1 SV=2	1	57	57	57	43.5	141.35	0	323.31				35.24947575	29.6988261	29.0794349	29.86618827	29.94097733	29.12625156	30.01278568	30.48960655	29.22533907	29.81872825	29.21004126	29.61187534	29.48820873	30.19905755	30.09219637	29.55261308	30.73924549	29.91925893	28.89530277	29.8227295	29.62352141	29.19655061	29.02101905	29.87813861	29.97377513	28.9147047	30.47508379	30.19765233	28.72338264	29.58227928	28.9375299	29.26093887	29.68029814	29.40295928	29.4032641
O60613	Selenoprotein F	SELENOF	sp|O60613|SEP15_HUMAN Selenoprotein F OS=Homo sapiens (Human) OX=9606 GN=SELENOF PE=1 SV=4	1	3	3	3	24.8	18.092	0	14.417				30.25327123	24.5383661	24.50554894	25.18789993	24.20022752	24.38172407	25.15784588	25.04201534	25.00088406	25.04826601	25.3509052	24.13766474	25.13782106	25.44978895	24.69779267	24.77991609	25.52551985	24.70461544	24.04884803	25.45541276	25.59565313	24.14608198	24.58204594	25.32006811	24.20665013	24.27582896	25.21722971	23.76324317	23.58508724	25.11374439	24.97696785	23.32855003	24.62455363	24.14491585	24.21674882
O60645	Exocyst complex component 3	EXOC3	sp|O60645|EXOC3_HUMAN Exocyst complex component 3 OS=Homo sapiens (Human) OX=9606 GN=EXOC3 PE=1 SV=3	1	6	6	6	9.3	85.566	0.0013024	3.0377				30.50786395	24.70640833	23.96022612	25.57137955	25.42927673	22.45035547	25.75047025	25.94496383	22.79417865	25.63641287	24.43720548	24.50796977	23.8316142	26.08395483	25.54757331	NA	25.94512016	24.96895079	22.86022314	25.58115529	25.90416933	24.23491096	23.19518895	25.60455956	25.32350809	NA	25.8008231	26.03401675	23.63034268	25.81577573	23.75368684	23.75908277	24.50609398	24.75200285	23.70767256
O60664	Perilipin-3	PLIN3	sp|O60664|PLIN3_HUMAN Perilipin-3 OS=Homo sapiens (Human) OX=9606 GN=PLIN3 PE=1 SV=3	1	29	29	29	82.3	47.074	0	323.31				37.25367276	31.57054743	31.76639511	31.7050375	31.5078167	31.82270671	31.80689557	32.29772683	31.94440258	31.6681819	31.59774818	31.35725655	31.84408371	32.18097835	31.87052326	32.25050674	32.18290303	31.92574519	31.87807282	31.84213635	31.77760737	31.3026373	31.59490429	31.7997352	31.44741622	31.78019151	31.9672612	32.388231	31.62892713	31.64388061	31.46138952	31.22991758	31.5578708	31.23569169	31.05329633
O60671	Cell cycle checkpoint protein RAD1	RAD1	sp|O60671|RAD1_HUMAN Cell cycle checkpoint protein RAD1 OS=Homo sapiens (Human) OX=9606 GN=RAD1 PE=1 SV=1	1	7	7	7	32.3	31.827	0	18.486				30.62610058	24.28778282	24.83869959	25.33493856	25.46531878	23.95144836	25.68257696	24.77625551	24.33973694	25.64487947	24.29221377	24.8914778	24.33810524	25.9333483	24.73158835	24.39054108	26.34869534	24.44145439	23.74355329	25.91784297	24.39407902	23.96366941	23.66405486	25.38452635	24.78431653	23.92849958	25.70437798	24.9627873	23.52133206	25.226961	23.27156105	25.48848841	24.95566658	25.49307801	25.22538045
O60678	Protein arginine N-methyltransferase 3	PRMT3	sp|O60678|ANM3_HUMAN Protein arginine N-methyltransferase 3 OS=Homo sapiens (Human) OX=9606 GN=PRMT3 PE=1 SV=4	1	17	17	17	39.5	59.902	0	37.017				32.74875211	27.06404259	25.31101625	27.36569635	27.22931025	26.06177874	27.53504656	28.23352196	25.58528786	27.61189293	26.37288604	26.8633698	26.17700719	28.1082404	27.8722639	26.23560496	27.93021541	27.77824992	25.98261433	27.73182138	26.64842232	26.60229562	25.30215137	27.67774695	26.86407862	26.09952856	27.53756655	27.73285659	26.13914912	27.27506522	26.03697427	27.03202066	27.13965658	27.00131369	27.09838442
O60684;O15131	Importin subunit alpha-7	KPNA6	sp|O60684|IMA7_HUMAN Importin subunit alpha-7 OS=Homo sapiens (Human) OX=9606 GN=KPNA6 PE=1 SV=1	2	26	26	19	47.4	60.029	0	323.31				34.66902719	29.01881923	27.66315914	29.23054757	29.19650371	27.59526898	29.84375435	29.96182187	27.84332006	29.60307425	28.62160147	28.28528883	28.47946562	30.04387775	29.39925563	28.75512688	30.02881064	29.54246422	28.32491612	29.56984156	28.84885113	28.76144983	27.80851519	29.77053609	28.92255178	28.01035984	29.7156308	30.08106167	28.27417665	29.35432718	28.39132804	29.46119433	28.84750769	28.26883366	28.68049935
O60701	UDP-glucose 6-dehydrogenase	UGDH	sp|O60701|UGDH_HUMAN UDP-glucose 6-dehydrogenase OS=Homo sapiens (Human) OX=9606 GN=UGDH PE=1 SV=1	1	33	33	33	71.3	55.023	0	323.31				35.20474495	29.49121333	29.01786405	29.44302475	29.46293053	29.1884377	29.65181283	30.45620822	29.34238028	29.56813882	29.51613653	29.20685504	29.33681642	30.06136674	29.88567762	29.58487943	30.06714961	29.94670481	29.26192529	29.86104891	29.75096533	29.38911361	29.02197215	29.71702104	29.50737251	28.9699389	29.83514919	30.59717097	28.94346669	29.55950365	29.50349182	29.52512776	29.64223727	29.362272	29.61721093
O60716	Catenin delta-1	CTNND1	sp|O60716|CTND1_HUMAN Catenin delta-1 OS=Homo sapiens (Human) OX=9606 GN=CTNND1 PE=1 SV=1	1	42	42	42	52.4	108.17	0	323.31				34.91918788	29.42448326	29.1368731	29.33713554	29.10636945	29.32774519	29.56452743	29.89235247	29.36396431	29.4092459	29.12477357	29.17932997	29.15315569	29.9762359	29.56953377	29.52637834	29.95823033	29.42983939	29.123072	29.7172172	29.37887914	28.76106933	28.74143314	29.63320426	29.03433167	28.98980388	29.68356445	29.90827588	28.99997068	29.34975852	29.00731511	29.09750562	29.39140999	29.09956368	29.00015877
O60739	Eukaryotic translation initiation factor 1b	EIF1B	sp|O60739|EIF1B_HUMAN Eukaryotic translation initiation factor 1b OS=Homo sapiens (Human) OX=9606 GN=EIF1B PE=1 SV=2	1	9	1	1	67.3	12.823	0.0057295	1.9886			+	26.27216644	21.30463207	22.65217538	NA	NA	NA	NA	23.15253305	21.88054312	NA	22.15440404	21.0243849	23.05538373	NA	21.43303319	NA	NA	22.01977802	22.13839931	NA	22.7018902	21.27770285	23.03138554	NA	NA	NA	NA	NA	NA	NA	22.57390047	NA	NA	NA	NA
O60749	Sorting nexin-2	SNX2	sp|O60749|SNX2_HUMAN Sorting nexin-2 OS=Homo sapiens (Human) OX=9606 GN=SNX2 PE=1 SV=2	1	26	26	24	48.7	58.47	0	257.33				34.65240065	28.930159	28.91279333	28.89345231	28.67979497	29.20141992	29.02572545	29.69672204	29.26188046	29.40334538	28.22761293	28.835601	29.13224652	29.61187534	29.35034884	29.5449713	29.58339164	29.40474665	29.17697866	29.20408172	28.57065599	28.50347287	28.83007927	29.30673836	28.94709513	29.06907209	29.41318639	29.86954553	28.86920721	29.14464848	28.2622166	28.80630407	29.06684178	28.73560276	28.80242643
O60762	Dolichol-phosphate mannosyltransferase subunit 1	DPM1	sp|O60762|DPM1_HUMAN Dolichol-phosphate mannosyltransferase subunit 1 OS=Homo sapiens (Human) OX=9606 GN=DPM1 PE=1 SV=1	1	11	11	11	46.9	29.634	0	85.269				32.90097308	27.24263567	25.40723716	27.54406852	27.7240986	25.90843624	28.00126	27.96333868	25.74696467	27.56172646	26.83050244	26.42866993	26.6056902	27.94692786	27.96289759	26.33236264	28.33308811	28.04900389	26.00345992	27.77749763	26.90299716	26.64897082	26.43841167	27.86891296	27.63256306	25.55203768	27.48914715	28.19929162	25.78244299	27.33934618	26.6500672	27.20396508	27.52335269	26.89041124	26.77856326
O60763	General vesicular transport factor p115	USO1	sp|O60763|USO1_HUMAN General vesicular transport factor p115 OS=Homo sapiens (Human) OX=9606 GN=USO1 PE=1 SV=2	1	42	42	41	53.8	107.89	0	323.31				35.05976432	29.31853036	29.12696539	29.73628042	29.55886533	29.15993033	29.81967251	30.22458032	29.32523789	29.84027642	28.89269988	29.39067227	29.23247019	30.06830341	29.86654203	29.62357374	30.19331092	29.87459614	29.38457163	29.92365718	29.10229485	29.29850271	28.72877614	29.89390069	29.3843246	28.98478854	29.69566056	30.47595349	29.29438909	29.5526314	28.53445298	29.0995386	29.05333518	29.19605809	29.05705953
O60783	28S ribosomal protein S14, mitochondrial	MRPS14	sp|O60783|RT14_HUMAN 28S ribosomal protein S14, mitochondrial OS=Homo sapiens (Human) OX=9606 GN=MRPS14 PE=1 SV=1	1	3	3	3	28.9	15.139	0	15.136				30.91861936	25.25785423	25.35518035	25.19876725	25.44692149	22.13580321	25.89534322	26.14260024	25.31271348	25.53561023	25.1362962	25.30298803	25.57065599	26.1793632	25.89504269	23.8200683	25.89240459	25.30858817	25.40418631	25.6635935	25.62750672	25.06031563	24.95863413	25.34133286	24.9642425	22.63391582	25.43653847	25.43695142	24.31146673	25.45694843	25.23775788	25.12119549	25.69715635	25.24179961	25.33623331
O60784	Target of Myb protein 1	TOM1	sp|O60784|TOM1_HUMAN Target of Myb protein 1 OS=Homo sapiens (Human) OX=9606 GN=TOM1 PE=1 SV=2	1	6	6	6	20.3	53.818	0	24.174				31.23203553	25.18680491	25.45353013	24.94404785	28.67202397	25.51896357	25.39142638	26.3873725	25.4429101	25.71651744	26.05936691	24.3509052	25.58940862	26.09097575	25.96183843	26.00740066	26.19649902	26.12561621	24.97281155	25.63668944	25.45205368	25.09281133	25.36462816	25.53750731	25.47917263	24.72821823	25.55186172	26.32711127	25.32878968	25.80429885	25.98659065	24.70835689	26.12569503	23.51159342	24.64509943
O60814	Histone H2B type 1-K	H2BC12	sp|O60814|H2B1K_HUMAN Histone H2B type 1-K OS=Homo sapiens (Human) OX=9606 GN=H2BC12 PE=1 SV=3	1	14	1	0	69	13.89	1	-2		+	+	28.49086917	NA	24.77540171	NA	NA	24.90907747	NA	NA	25.79071817	NA	NA	NA	24.66041423	NA	NA	25.50609398	NA	NA	25.78974854	NA	NA	NA	25.6437241	NA	NA	25.01116002	NA	NA	25.27291393	NA	NA	NA	NA	NA	NA
O60825;P16118;Q16877	6-phosphofructo-2-kinase/fructose-2,6-bisphosphatase 2	PFKFB2	sp|O60825|F262_HUMAN 6-phosphofructo-2-kinase/fructose-2,6-bisphosphatase 2 OS=Homo sapiens (Human) OX=9606 GN=PFKFB2 PE=1 SV=2	3	17	17	13	35	58.476	0	52.011				32.03894913	26.15487527	22.42657291	26.86584916	26.88425158	22.59623344	27.12504465	27.18224597	21.0305944	27.02083365	24.59422982	26.02989548	24.82201526	27.33509195	27.03286146	23.03382356	27.64547055	27.11644391	23.82609534	27.15160825	24.37484368	25.85566845	23.4230369	26.8364139	27.12966978	20.88911177	26.91900314	27.45033973	21.62091246	27.14345686	25.07610446	26.29417872	26.79699255	26.44709496	26.31392456
O60826	Coiled-coil domain-containing protein 22	CCDC22	sp|O60826|CCD22_HUMAN Coiled-coil domain-containing protein 22 OS=Homo sapiens (Human) OX=9606 GN=CCDC22 PE=1 SV=1	1	18	18	18	40.7	70.755	0	32.276				32.02788841	26.12652237	26.03720475	26.66492291	26.39649817	26.66044143	26.90724461	27.32380011	26.75671817	26.74046841	25.56013805	26.47223134	26.64828516	26.75276855	27.16096422	26.56897595	27.20890247	26.56681508	26.57600172	27.27604203	26.10115289	25.80503729	26.20847461	26.8825035	25.56037132	26.00092703	26.40885733	26.98804372	26.19037013	25.5644184	25.9107022	26.04712208	26.49966149	26.3909674	26.17590386
O60828	Polyglutamine-binding protein 1	PQBP1	sp|O60828|PQBP1_HUMAN Polyglutamine-binding protein 1 OS=Homo sapiens (Human) OX=9606 GN=PQBP1 PE=1 SV=1	1	9	9	9	40.8	30.472	0	105.76				34.0732766	28.39341632	28.72874371	28.48523626	28.40023334	26.16082962	28.7920969	29.29583457	28.87129469	28.62623986	28.79893998	28.43189262	28.74233298	29.05141753	28.85578725	27.57145188	29.00528171	28.91147958	28.80242643	28.830442	28.70332212	28.03223091	28.46816549	28.65720749	28.51046955	27.04656018	28.64044553	29.23144053	28.65249681	28.64910791	28.45026106	27.14647048	27.94692786	28.48592719	28.32573112
O60830	Mitochondrial import inner membrane translocase subunit Tim17-B	TIMM17B	sp|O60830|TI17B_HUMAN Mitochondrial import inner membrane translocase subunit Tim17-B OS=Homo sapiens (Human) OX=9606 GN=TIMM17B PE=1 SV=1	1	5	5	5	43.6	18.273	0	26.545				30.95032513	23.60783598	22.68058788	25.91681851	25.36899608	22.03630779	26.04489401	26.54222434	22.72704462	26.18769232	24.49570281	24.24350757	23.99446739	26.251331	26.33220896	23.11638838	26.61090791	25.47323828	23.80390486	26.07893633	24.0680881	23.32896084	23.01859005	25.94272872	25.33432485	22.649985	26.06700083	26.34292702	22.51101425	25.9155882	24.18404478	24.62522279	26.03088482	25.10689356	25.11604724
O60832	H/ACA ribonucleoprotein complex subunit DKC1	DKC1	sp|O60832|DKC1_HUMAN H/ACA ribonucleoprotein complex subunit DKC1 OS=Homo sapiens (Human) OX=9606 GN=DKC1 PE=1 SV=3	1	38	38	38	65.2	57.673	0	297.03				35.16870382	29.593596	29.14925975	29.58254848	29.4854858	29.10848968	29.86889825	30.38946241	29.33787989	29.43408217	29.29188895	29.51634321	29.48394948	30.06226782	30.15677601	29.5674499	30.18293262	30.13038191	29.26037811	29.78070778	29.58879769	29.29313956	29.03441038	29.69877643	29.85514862	29.02003882	29.839751	30.69054126	29.25322613	29.54879725	29.103671	28.90434737	29.34384201	29.2915377	29.04155589
O60840	Voltage-dependent L-type calcium channel subunit alpha-1F	CACNA1F	sp|O60840|CAC1F_HUMAN Voltage-dependent L-type calcium channel subunit alpha-1F OS=Homo sapiens (Human) OX=9606 GN=CACNA1F PE=1 SV=2	1	1	1	1	0.7	220.68	1	-2		+	+	25.0129082	NA	NA	NA	NA	NA	NA	NA	22.54189067	NA	NA	NA	21.7127604	NA	NA	22.64253476	NA	NA	22.29560865	NA	NA	NA	21.89641076	NA	NA	22.12893075	NA	NA	21.97655713	NA	NA	NA	NA	NA	NA
O60841	Eukaryotic translation initiation factor 5B	EIF5B	sp|O60841|IF2P_HUMAN Eukaryotic translation initiation factor 5B OS=Homo sapiens (Human) OX=9606 GN=EIF5B PE=1 SV=4	1	75	75	75	52.3	138.83	0	323.31				36.66474282	31.00911869	30.74975127	31.23654726	31.06188171	30.77784248	31.41467895	31.6389277	30.88481926	31.17462351	30.98854491	30.82562842	30.96444082	31.59632694	31.38915465	31.02683371	31.66475341	31.18919213	30.75978441	31.4192579	31.17462351	30.71251837	30.59325761	31.17355172	31.03819694	30.58495109	31.39412196	31.67126481	30.76057771	31.12238094	30.65982924	30.87048652	31.07571694	30.93501621	30.79498053
O60869	Endothelial differentiation-related factor 1	EDF1	sp|O60869|EDF1_HUMAN Endothelial differentiation-related factor 1 OS=Homo sapiens (Human) OX=9606 GN=EDF1 PE=1 SV=1	1	16	16	16	67.6	16.368	0	141.61				34.52781657	28.98614576	29.26474629	28.73669977	29.1931464	22.82896391	29.30456418	29.81441028	29.46242355	29.07999431	29.16999719	28.99404651	29.36371373	29.50786395	29.43805468	21.20120022	29.65131674	29.35860898	29.1614929	29.26259745	29.35131812	28.73356786	29.11649349	29.15317986	29.10985994	20.81315489	29.46051098	29.75463323	28.66251415	29.07035233	29.01478194	27.68638928	28.83764742	28.99738858	28.88852546
O60870	DNA/RNA-binding protein KIN17	KIN	sp|O60870|KIN17_HUMAN DNA/RNA-binding protein KIN17 OS=Homo sapiens (Human) OX=9606 GN=KIN PE=1 SV=2	1	5	5	5	15	45.373	0	9.5828			+	28.52555719	22.72768867	20.73694358	23.32086003	24.03959113	NA	23.21411216	NA	NA	23.82861533	NA	21.27452148	NA	23.64350393	24.27994264	NA	24.81083323	NA	20.85908582	23.56917882	21.93887173	NA	NA	24.07341004	23.25911223	NA	24.12344701	21.74353274	NA	22.34144824	23.02963435	22.0822907	21.94138151	23.96684056	22.96213419
O60884	DnaJ homolog subfamily A member 2	DNAJA2	sp|O60884|DNJA2_HUMAN DnaJ homolog subfamily A member 2 OS=Homo sapiens (Human) OX=9606 GN=DNAJA2 PE=1 SV=1	1	22	22	22	51.2	45.745	0	203				34.61082873	28.88416423	28.07040351	28.99015565	29.13999804	28.43009869	29.36965345	29.92917148	28.13824109	29.0851206	28.61603669	28.8303211	28.74339278	29.39992787	29.5856138	28.74960744	29.76444276	29.52391348	28.34532342	29.0155265	28.91735359	28.47289755	28.28577387	29.17514721	28.73950303	28.27181927	29.26197011	29.80202577	27.94038933	28.76259073	28.38038695	28.77492436	29.30046784	28.83213353	28.80439733
O60885	Bromodomain-containing protein 4	BRD4	sp|O60885|BRD4_HUMAN Bromodomain-containing protein 4 OS=Homo sapiens (Human) OX=9606 GN=BRD4 PE=1 SV=2	1	16	14	12	14.2	152.22	0	20.637				32.51873663	26.34660043	26.3013491	26.68284482	26.92365718	25.79822932	27.54067342	27.35388568	26.68565435	26.52065788	27.1360419	26.74995901	26.67370955	27.24753324	27.39640018	26.71528713	27.52507174	27.18999327	26.2511865	27.26069217	27.42934059	26.87255747	26.30857082	26.82128546	26.81567802	25.95927556	27.15479803	27.59633582	26.47061879	26.70911979	26.91079367	26.81347786	26.962677	26.66695535	26.42769532
O60888	Protein CutA	CUTA	sp|O60888|CUTA_HUMAN Protein CutA OS=Homo sapiens (Human) OX=9606 GN=CUTA PE=1 SV=2	1	5	5	5	38.5	19.116	0	61.737				33.44381521	27.29561565	28.01270577	28.15793259	28.0581698	27.43658612	28.11986069	28.7176748	26.88215363	28.06512182	28.17897396	27.44324217	28.14311622	28.6985943	28.50589718	28.06404259	28.63034268	28.57459497	27.05030205	28.42726373	28.50104447	27.48592719	27.89417543	28.35783332	27.95831331	28.28603836	28.50434458	28.78184919	26.93190666	28.14744127	28.11614642	27.98706794	28.07423727	22.71439646	22.7329342
O60907;Q9BQ87	F-box-like/WD repeat-containing protein TBL1X;F-box-like/WD repeat-containing protein TBL1Y	TBL1X;TBL1Y	sp|O60907|TBL1X_HUMAN F-box-like/WD repeat-containing protein TBL1X OS=Homo sapiens (Human) OX=9606 GN=TBL1X PE=1 SV=3;sp|Q9BQ87|TBL1Y_HUMAN F-box-like/WD repeat-containing protein TBL1Y OS=Homo sapiens (Human) OX=9606 GN=TBL1Y PE=1 SV=1	2	8	3	3	21.8	62.495	0	6.7831			+	27.64141059	NA	NA	21.61022645	24.25226985	NA	21.38811191	NA	22.91832535	21.24167598	19.21076646	23.32717982	NA	21.62417431	22.24838046	NA	21.83395092	23.22008955	NA	21.32130057	24.46506962	NA	NA	24.42188197	21.69264104	23.74396411	21.56509278	NA	NA	21.16968283	NA	23.93732784	NA	20.0899056	NA
O60925	Prefoldin subunit 1	PFDN1	sp|O60925|PFD1_HUMAN Prefoldin subunit 1 OS=Homo sapiens (Human) OX=9606 GN=PFDN1 PE=1 SV=2	1	9	9	9	65.6	14.21	0	46.926				33.51323993	28.13985171	28.27941136	28.49609917	28.99283174	25.9528484	28.54793362	28.76297083	27.01818252	28.34671877	28.62989124	28.05387891	28.26405274	28.71633427	28.8922077	26.7679977	28.14826593	28.52002087	27.19872979	28.4949174	28.36753046	27.4979271	28.04124254	28.48081417	28.6368208	25.72824419	28.48688626	28.88564853	25.47642484	28.09833422	28.36306617	27.85150449	28.14957472	24.77494949	23.13791485
O60927	E3 ubiquitin-protein ligase PPP1R11	PPP1R11	sp|O60927|PP1RB_HUMAN E3 ubiquitin-protein ligase PPP1R11 OS=Homo sapiens (Human) OX=9606 GN=PPP1R11 PE=1 SV=1	1	3	3	3	39.7	13.952	0	10.709				30.03380676	21.62229853	25.87626306	23.87755076	NA	25.06960481	23.60342804	23.98285365	24.68997836	23.92723398	24.02301453	25.57922846	24.92293168	24.67443712	23.52444415	24.40872778	24.53647015	24.26255713	25.11580919	25.0071012	24.84162961	23.73179549	24.23073995	23.81088225	NA	NA	23.69157656	25.58955149	NA	23.67303556	24.59012283	22.55084071	24.72359096	25.04581064	24.95810308
O60934	Nibrin	NBN	sp|O60934|NBN_HUMAN Nibrin OS=Homo sapiens (Human) OX=9606 GN=NBN PE=1 SV=1	1	13	13	13	27.7	84.958	0	67.619				31.52845714	25.62285147	25.21682281	26.45368711	26.14086596	25.83790603	26.21817253	26.94290766	25.34218104	25.96677456	25.57201597	25.03363875	25.15765317	26.2360066	26.12018708	25.43555327	27.10759208	26.43241841	25.39122969	26.14039793	25.7341754	25.02930576	25.02858936	26.58849391	26.12004862	24.8298253	26.2037971	26.55732124	24.67723617	25.25461432	25.74824507	26.30723361	25.88741605	25.68610871	25.87244005
O60936	Nucleolar protein 3	NOL3	sp|O60936|NOL3_HUMAN Nucleolar protein 3 OS=Homo sapiens (Human) OX=9606 GN=NOL3 PE=1 SV=2	1	6	6	6	39.9	22.629	0	28.305				31.32913625	25.75582727	24.7993168	26.03642937	23.40833907	22.71964868	25.99023141	26.62142681	25.95111482	26.2680305	26.31110289	25.41638341	26.98359313	27.04228676	24.52623654	23.57207382	26.51275408	26.36813021	26.02567793	26.68739085	25.72239273	25.93465354	25.06866218	26.30813679	23.29179236	23.62912001	26.69723591	26.83881979	25.79260583	26.4914886	25.96556413	26.24392516	26.42330945	NA	NA
O75027	ATP-binding cassette sub-family B member 7, mitochondrial	ABCB7	sp|O75027|ABCB7_HUMAN ATP-binding cassette sub-family B member 7, mitochondrial OS=Homo sapiens (Human) OX=9606 GN=ABCB7 PE=1 SV=2	1	14	14	14	24.3	82.64	0	125.72				32.06033625	26.44210331	25.05038509	26.76331916	26.64855946	24.75144109	26.65921679	27.46940819	24.68709713	26.40217051	26.04874412	26.78892758	25.93800125	27.36811356	26.94357847	25.61717239	27.4221387	27.11197505	24.92465414	27.313025	25.79362315	26.61442274	24.33442715	26.85638107	26.93932471	25.16238641	27.20200407	27.53897287	25.00804215	27.01828866	25.61268045	26.06837517	26.75557262	26.41757493	25.53424517
O75037	Kinesin-like protein KIF21B	KIF21B	sp|O75037|KI21B_HUMAN Kinesin-like protein KIF21B OS=Homo sapiens (Human) OX=9606 GN=KIF21B PE=1 SV=2	1	4	1	1	2.5	182.66	1	-2		+	+	24.26184012	NA	NA	NA	NA	NA	NA	NA	NA	NA	NA	NA	NA	NA	NA	NA	NA	NA	NA	NA	NA	NA	NA	NA	NA	NA	NA	NA	NA	NA	NA	NA	23.50917867	NA	NA
O75044;P0DMP2;P0DJJ0;Q7Z6B7	SLIT-ROBO Rho GTPase-activating protein 2;SLIT-ROBO Rho GTPase-activating protein 2B	SRGAP2;SRGAP2B	sp|O75044|SRGP2_HUMAN SLIT-ROBO Rho GTPase-activating protein 2 OS=Homo sapiens (Human) OX=9606 GN=SRGAP2 PE=1 SV=3;sp|P0DMP2|SRG2B_HUMAN SLIT-ROBO Rho GTPase-activating protein 2B OS=Homo sapiens (Human) OX=9606 GN=SRGAP2B PE=3 SV=1	4	9	9	9	11.2	120.87	0	5.6366				30.57965646	24.71208865	22.44995263	25.13992975	24.63345026	23.58497259	24.96163975	23.44012399	23.93786659	25.07638993	24.96093311	23.53848451	25.80028002	25.68338039	25.43198823	25.13844618	25.86867752	25.05324713	23.31008019	25.73564795	23.79064361	24.54927845	23.07401468	25.65638253	25.15638063	23.66177375	25.00932428	25.65670984	25.64482447	25.14685887	24.15367758	24.82293915	24.3321065	26.14619854	24.71397713
O75054	Immunoglobulin superfamily member 3	IGSF3	sp|O75054|IGSF3_HUMAN Immunoglobulin superfamily member 3 OS=Homo sapiens (Human) OX=9606 GN=IGSF3 PE=2 SV=3	1	2	2	2	2.8	135.19	0.0045455	2.1513			+	25.75531793	NA	NA	NA	NA	NA	NA	NA	NA	22.047534	NA	NA	NA	21.53568735	NA	NA	21.70855686	NA	NA	NA	NA	NA	NA	21.66886595	NA	NA	NA	22.60186507	NA	NA	NA	NA	NA	23.34638063	NA
O75063	Glycosaminoglycan xylosylkinase	FAM20B	sp|O75063|XYLK_HUMAN Glycosaminoglycan xylosylkinase OS=Homo sapiens (Human) OX=9606 GN=FAM20B PE=1 SV=1	1	6	6	6	18.6	46.432	0.00044914	3.7291			+	29.50189867	23.96490346	21.6951926	24.81279268	24.81748453	NA	24.49289471	25.29274036	21.96659416	23.16000249	24.09297259	23.30883117	NA	23.49093801	24.33313078	22.6200399	24.95894382	25.0126525	22.44113774	23.37331762	23.64262289	24.13296719	NA	24.8841817	22.421317	22.30095129	24.54716143	NA	NA	22.93109962	NA	22.24327511	23.95358121	23.54980722	24.40885733
O75083	WD repeat-containing protein 1	WDR1	sp|O75083|WDR1_HUMAN WD repeat-containing protein 1 OS=Homo sapiens (Human) OX=9606 GN=WDR1 PE=1 SV=4	1	35	35	35	71.6	66.193	0	323.31				36.29253564	30.80770177	29.44651927	30.57758718	30.82380779	29.54793362	30.77140222	31.69199745	29.62924858	30.70429552	30.08080761	30.55032112	30.12250437	31.36755129	31.35762361	29.95615421	31.13760612	31.24513188	29.70353666	30.92216895	30.13209941	30.78323954	29.46333989	30.8015479	30.97582606	29.56966051	30.74486878	31.82559051	29.41058081	30.53871391	29.99469396	30.7218356	31.05975627	30.37834173	30.22458032
O75116	Rho-associated protein kinase 2	ROCK2	sp|O75116|ROCK2_HUMAN Rho-associated protein kinase 2 OS=Homo sapiens (Human) OX=9606 GN=ROCK2 PE=1 SV=4	1	65	65	59	47.4	160.9	0	323.31				34.6143986	28.96369697	28.45297271	29.04056339	28.86263107	28.89249724	29.33385587	29.56657922	28.87903018	29.14090008	28.90710132	28.78562657	29.00410317	29.72162377	29.40484814	29.05956289	29.64891941	29.20387176	28.90276721	29.52861549	28.91681282	28.51521551	28.53519491	29.3125274	28.9756621	28.52559452	29.07510485	29.65359051	28.76173514	29.41512238	28.61213907	28.74810428	29.0560001	28.73075304	28.77602327
O75122	CLIP-associating protein 2	CLASP2	sp|O75122|CLAP2_HUMAN CLIP-associating protein 2 OS=Homo sapiens (Human) OX=9606 GN=CLASP2 PE=1 SV=3	1	14	10	10	13.4	141.06	0	22.918				29.94976875	23.9882388	23.13918035	24.30973335	24.42476755	23.11971626	24.99291276	23.55812452	23.45073302	24.95774893	23.65359735	25.00962328	23.08673491	24.8445058	23.67141667	24.11521387	24.77931499	23.45261931	23.09035798	25.66424479	23.9060061	24.53534326	23.40093362	25.44452231	23.91396898	22.03177254	24.61582627	23.21822797	22.69807893	24.98494061	23.53729994	24.6290088	24.7293079	24.19640522	24.34299482
O75127	Pentatricopeptide repeat-containing protein 1, mitochondrial	PTCD1	sp|O75127|PTCD1_HUMAN Pentatricopeptide repeat-containing protein 1, mitochondrial OS=Homo sapiens (Human) OX=9606 GN=PTCD1 PE=1 SV=2	1	9	9	9	17.3	78.855	0	8.4415				31.48476585	26.70635563	25.17554224	24.56133317	26.68618888	24.61739662	24.18396909	27.36160289	24.96481535	24.49521484	25.46382318	26.36084976	24.87974888	25.55657598	26.98901884	25.06031563	25.96620249	26.49345982	24.38073373	23.80705377	23.99894915	22.00672465	24.49533685	24.71560135	26.46629943	25.19989067	25.57444339	26.12064194	24.40321127	25.59684763	23.29375789	24.49722667	25.09667655	25.95280398	26.76888112
O75128	Protein cordon-bleu	COBL	sp|O75128|COBL_HUMAN Protein cordon-bleu OS=Homo sapiens (Human) OX=9606 GN=COBL PE=1 SV=2	1	5	5	5	6.1	135.62	0	5.0014				29.84358963	24.47741341	24.88133693	24.6199168	24.74067427	24.59337516	24.9179795	25.2452135	24.74734891	23.74693906	24.48246923	24.29684117	25.30653847	25.15034974	24.11838603	25.19370101	23.39793466	22.77577342	24.21941021	24.30061621	24.59588073	24.11656289	23.57600172	24.12746731	24.65419853	24.24945145	24.41886196	23.54108716	24.05763285	21.16784687	22.29322465	23.42431906	23.93274028	23.36852991	23.57830727
O75131;Q96A23;Q9UBL6	Copine-3	CPNE3	sp|O75131|CPNE3_HUMAN Copine-3 OS=Homo sapiens (Human) OX=9606 GN=CPNE3 PE=1 SV=1	3	23	23	22	43.4	60.13	0	168.23				35.15978601	29.74111164	28.52294131	29.72533443	29.83972097	28.92521463	30.10923726	30.4546404	28.85305251	29.54373674	29.32287661	29.49958167	29.0457794	30.08676629	30.01278568	29.2541953	30.33745459	30.20711113	28.6069964	29.94419311	29.34348202	29.17840416	28.37044357	29.60450654	29.70006721	28.47316859	29.99428934	30.52999333	28.65034116	29.46598819	29.07757711	28.99345275	29.87819709	29.49809835	29.44365715
O75140	GATOR complex protein DEPDC5	DEPDC5	sp|O75140|DEPD5_HUMAN GATOR complex protein DEPDC5 OS=Homo sapiens (Human) OX=9606 GN=DEPDC5 PE=1 SV=2	1	2	2	2	2.2	181.26	1	-2		+	+	28.14598484	NA	NA	23.743656	NA	NA	NA	NA	NA	NA	NA	23.20785678	NA	23.81196024	NA	25.92777652	24.17736844	NA	NA	NA	NA	NA	23.23000695	NA	22.89890321	22.49509282	23.65458097	NA	NA	23.42046914	NA	23.53895807	NA	NA	NA
O75146	Huntingtin-interacting protein 1-related protein	HIP1R	sp|O75146|HIP1R_HUMAN Huntingtin-interacting protein 1-related protein OS=Homo sapiens (Human) OX=9606 GN=HIP1R PE=1 SV=2	1	29	29	27	31.6	119.39	0	50.669				32.77468485	27.05061343	27.32285513	27.41134883	27.01860703	27.13721522	27.52380134	27.9644959	27.09234761	27.4374595	26.87255747	26.79178649	27.32740257	27.71777284	27.21706327	27.58132772	27.91905998	27.64828516	27.10509581	27.64931353	26.90322707	26.67532587	26.64567668	27.52976999	27.00442468	26.98500578	27.69981907	27.73110924	26.98782693	27.25610918	26.76357245	26.63284037	26.77981592	26.6907244	26.77442173
O75150	E3 ubiquitin-protein ligase BRE1B	RNF40	sp|O75150|BRE1B_HUMAN E3 ubiquitin-protein ligase BRE1B OS=Homo sapiens (Human) OX=9606 GN=RNF40 PE=1 SV=5	1	30	27	27	35.5	113.68	0	62.492				33.49166253	27.35842035	27.61168191	27.74772024	27.82037269	28.54822768	27.92925615	28.46905878	28.30360651	27.84762715	27.71685755	27.6945817	27.23799487	28.30530377	27.84935833	28.41582756	28.07342026	28.51938358	27.43642727	27.88197866	28.24703517	27.4107021	28.05253215	27.70668497	27.59306166	28.18872066	27.48538983	29.0626281	28.09773165	27.37517522	27.94865534	27.77354169	27.55112831	27.73453722	27.41627065
O75152;A0A1B0GTU1	Zinc finger CCCH domain-containing protein 11A	ZC3H11A	sp|O75152|ZC11A_HUMAN Zinc finger CCCH domain-containing protein 11A OS=Homo sapiens (Human) OX=9606 GN=ZC3H11A PE=1 SV=3	2	33	33	33	43.6	89.13	0	128.85				34.10055401	28.16853946	28.21743312	29.85287397	28.277506	28.4337639	28.39848113	28.69783243	28.68719059	29.86847147	28.30712936	28.12814611	28.38438636	28.67724289	28.55354715	28.56996828	28.63547214	28.13501446	28.38927776	28.45081166	28.21831113	27.5144256	28.18390285	29.82449079	28.26378418	28.32843019	28.33189302	28.82104211	28.25754855	28.344858	27.94737386	27.92626142	27.9129646	27.88686975	28.0993881
O75153	Clustered mitochondria protein homolog	CLUH	sp|O75153|CLU_HUMAN Clustered mitochondria protein homolog OS=Homo sapiens (Human) OX=9606 GN=CLUH PE=1 SV=2	1	55	55	54	55.1	146.67	0	323.31				35.65783996	29.98712216	28.99482881	30.1222575	30.00624526	29.55090821	30.62627468	30.76761892	29.48903227	30.24184052	29.80957349	29.85233824	29.49392549	30.71128792	30.53834389	29.61682546	30.95234021	30.41477974	29.37129558	30.37834173	29.82183285	29.74337673	29.13782595	30.41326711	29.99900293	29.34794389	30.49667065	30.72069462	29.40728174	30.16350972	29.58684883	29.85492577	30.09358218	29.91755278	29.88732017
O75157	TSC22 domain family protein 2	TSC22D2	sp|O75157|T22D2_HUMAN TSC22 domain family protein 2 OS=Homo sapiens (Human) OX=9606 GN=TSC22D2 PE=1 SV=3	1	5	2	2	6.2	79.227	1	-2		+	+	28.05382714	23.21396389	23.56813519	NA	NA	23.33442715	23.22824622	23.36238907	23.16645305	NA	NA	NA	23.10146151	23.70155183	NA	23.45701108	NA	NA	24.48320763	NA	NA	NA	23.01079306	22.71328498	NA	23.27156105	NA	NA	NA	NA	NA	22.30507758	23.72379924	NA	22.97086491
O75165	DnaJ homolog subfamily C member 13	DNAJC13	sp|O75165|DJC13_HUMAN DnaJ homolog subfamily C member 13 OS=Homo sapiens (Human) OX=9606 GN=DNAJC13 PE=1 SV=5	1	38	38	38	22.4	254.41	0	172.15				33.23663279	27.75582727	27.94949048	27.84756742	27.78294284	27.33858134	28.07571694	28.72370812	27.7598955	27.45269785	26.68311263	27.79110336	27.94519831	28.17278907	28.14661614	27.5042309	28.0019579	27.90839042	26.9947479	27.83502869	27.0849686	26.46962555	26.21426783	27.56841067	27.93994116	26.49237522	27.95415832	28.7019021	27.14773238	27.55705825	26.54428966	27.44205584	27.9264311	27.44592758	27.34206232
O75175	CCR4-NOT transcription complex subunit 3	CNOT3	sp|O75175|CNOT3_HUMAN CCR4-NOT transcription complex subunit 3 OS=Homo sapiens (Human) OX=9606 GN=CNOT3 PE=1 SV=1	1	10	10	10	15.5	81.871	0	16.283				31.46611464	25.58843672	25.28996483	26.35206781	26.0795468	25.37924694	26.33354028	26.41196296	25.5545282	26.00975141	26.31501367	24.32354245	25.09667655	27.09778188	26.02842074	24.61357996	26.83013973	26.03774936	21.24411758	26.59505552	25.58282122	25.66654909	23.19460298	26.28924373	25.93244744	25.11898003	26.82092042	26.2001901	25.57574212	25.96077848	25.27319858	26.046123	25.16587827	25.76357245	25.20500986
O75179	Ankyrin repeat domain-containing protein 17	ANKRD17	sp|O75179|ANR17_HUMAN Ankyrin repeat domain-containing protein 17 OS=Homo sapiens (Human) OX=9606 GN=ANKRD17 PE=1 SV=3	1	33	17	17	17.4	274.25	0	93.71				32.92310813	26.85293349	26.01480322	26.89619824	26.60399391	26.44044086	27.35900713	27.50112042	26.16271293	26.92150229	26.21280315	26.43424924	28.38046952	27.25006619	28.73233907	26.62030844	29.11130353	28.58459275	26.11334698	28.60854818	25.99795919	26.49753125	25.03195759	28.59224196	28.32354245	25.14596541	26.79116547	27.67343999	25.74995901	26.77756034	25.92136609	26.22048077	26.87138283	26.36337536	26.4617798
O75182	Paired amphipathic helix protein Sin3b	SIN3B	sp|O75182|SIN3B_HUMAN Paired amphipathic helix protein Sin3b OS=Homo sapiens (Human) OX=9606 GN=SIN3B PE=1 SV=2	1	5	5	5	5.8	133.06	0.0025424	2.5639				31.42442319	25.69157656	25.39054108	25.78064209	25.66421766	26.5307078	25.98109043	25.95169291	26.59562468	25.63037045	26.07885491	25.73642237	26.2163973	26.05750891	25.74740014	25.49249747	25.94951274	25.63845823	26.25661312	25.93355091	25.75801537	25.33636953	26.2826138	25.3358927	25.52620669	26.23680954	25.64770896	25.55911704	26.17662682	25.87520864	25.67041745	25.3900162	25.70917239	25.77883894	25.24118134
O75190;Q8WWF6;Q8NHS0;P25686	DnaJ homolog subfamily B member 6	DNAJB6	sp|O75190|DNJB6_HUMAN DnaJ homolog subfamily B member 6 OS=Homo sapiens (Human) OX=9606 GN=DNAJB6 PE=1 SV=2	4	9	9	9	34	36.087	0	15.192				30.58244081	22.87087038	23.81352679	25.03942379	25.39339177	24.52199094	25.25183661	24.4531219	23.69826973	25.42329342	23.01899746	23.62956474	23.95064773	25.55543543	24.82162608	22.96854657	26.21196818	25.4378087	22.19005734	25.0410545	26.5993188	22.53592461	24.39054108	25.69559088	25.5875214	24.05042661	24.1721882	24.24612009	NA	25.02339532	25.24466927	25.65842703	21.64090332	25.56807719	24.66041423
O75208	Ubiquinone biosynthesis protein COQ9, mitochondrial	COQ9	sp|O75208|COQ9_HUMAN Ubiquinone biosynthesis protein COQ9, mitochondrial OS=Homo sapiens (Human) OX=9606 GN=COQ9 PE=1 SV=1	1	7	7	7	36.8	35.509	0	127.74				32.17298573	26.39129525	26.49341401	26.68511962	26.37623564	26.59420134	26.89168638	27.30077329	26.62226501	26.79810569	26.69484734	26.35282554	26.80390486	27.20134981	26.61428231	26.77417034	27.41247992	26.76293916	26.06035686	26.57051124	27.01424987	26.04140967	26.13153531	26.87619279	26.42441518	25.8692896	26.90138676	27.17873657	26.13200622	26.76787145	26.10697341	26.79389597	26.85329052	25.7227054	24.10581518
O75223	Gamma-glutamylcyclotransferase	GGCT	sp|O75223|GGCT_HUMAN Gamma-glutamylcyclotransferase OS=Homo sapiens (Human) OX=9606 GN=GGCT PE=1 SV=1	1	10	10	10	63.8	21.007	0	75.115				33.46099912	27.91416292	26.34331681	28.02062174	27.91627184	27.42205848	28.28414173	28.42057354	27.15431518	28.16341374	27.73317994	27.6392728	26.81982475	28.63086339	27.92127528	27.42326136	28.38738893	28.00971938	27.36569635	28.43654641	27.94770827	27.71803425	26.73259785	28.36206294	27.91050778	26.97399403	28.13285936	28.67421485	24.8846941	28.35211834	27.44482243	27.30434659	28.39145096	27.45324752	27.69152331
O75251	NADH dehydrogenase [ubiquinone] iron-sulfur protein 7, mitochondrial	NDUFS7	sp|O75251|NDUS7_HUMAN NADH dehydrogenase [ubiquinone] iron-sulfur protein 7, mitochondrial OS=Homo sapiens (Human) OX=9606 GN=NDUFS7 PE=1 SV=3	1	5	5	5	18.8	23.563	0	44.749				31.60302118	25.52778815	25.18116561	26.10615475	25.02905296	25.1190988	25.48756873	26.54249005	25.7475538	25.92641979	25.13210431	24.8146028	25.85038411	26.77115031	25.79136423	26.06829316	26.90104143	26.4682898	25.33374499	26.58262026	25.65632797	25.44351093	25.36529587	26.97792866	25.96563018	25.57951621	26.93370848	26.79352393	25.21752556	26.60187074	25.88180367	26.05252178	25.90717583	25.88117353	26.06909259
O75306	NADH dehydrogenase [ubiquinone] iron-sulfur protein 2, mitochondrial	NDUFS2	sp|O75306|NDUS2_HUMAN NADH dehydrogenase [ubiquinone] iron-sulfur protein 2, mitochondrial OS=Homo sapiens (Human) OX=9606 GN=NDUFS2 PE=1 SV=2	1	21	21	21	58.1	52.545	0	135.35				34.01055326	28.53508365	27.20256463	28.65092316	28.53604767	27.04113808	28.80694933	29.56868246	27.31768973	28.51949607	28.07668555	28.3312951	27.75748137	29.12735907	28.99161595	27.24680872	29.23911094	28.96870366	26.68605527	28.82762846	28.17740646	28.42826259	26.4526036	28.59409454	28.82853665	26.86076779	28.69208894	29.27699599	27.17930624	28.64560797	27.60674937	27.79637376	28.80645773	28.07076176	28.02390288
O75312	Zinc finger protein ZPR1	ZPR1	sp|O75312|ZPR1_HUMAN Zinc finger protein ZPR1 OS=Homo sapiens (Human) OX=9606 GN=ZPR1 PE=1 SV=1	1	14	14	14	41.6	50.925	0	73.902				31.72289428	25.82038486	25.80511111	26.37051009	22.44366901	25.43929979	26.14610141	27.20321834	25.93598007	25.66098538	26.16200217	26.06430991	26.52880176	26.80783993	26.06184052	26.45815388	26.86112289	26.33140616	26.41810597	26.12141289	26.05810786	26.09016816	25.97467243	26.5732013	23.97079472	25.87813569	26.05940817	27.26856599	25.41141349	23.90784054	26.05065494	26.5824767	26.39592644	24.4316695	25.60673525
O75323	Protein NipSnap homolog 2	NIPSNAP2	sp|O75323|NIPS2_HUMAN Protein NipSnap homolog 2 OS=Homo sapiens (Human) OX=9606 GN=NIPSNAP2 PE=1 SV=1	1	7	5	5	21.3	33.742	0	8.1498				31.33803934	26.33468288	23.46774583	26.33533051	26.10793124	25.22033316	26.57830727	26.45780957	25.76086002	26.35899037	26.16626148	25.52826523	25.00607401	26.61104867	25.98274488	25.88927427	26.8595835	25.79780894	24.54898461	26.36469495	26.27882673	24.9967531	25.13253581	25.7194189	25.32220187	25.38567864	26.4595303	25.79847655	24.53581785	25.40610196	25.31285194	25.64366906	25.13946142	25.53275994	25.46976526
O75330	Hyaluronan mediated motility receptor	HMMR	sp|O75330|HMMR_HUMAN Hyaluronan mediated motility receptor OS=Homo sapiens (Human) OX=9606 GN=HMMR PE=1 SV=2	1	7	7	7	15.3	84.099	0.00022862	4.1823				30.25552403	24.21118844	24.9617722	24.50754642	25.13520043	25.86924252	25.49874892	24.9514039	25.87412999	24.66161067	23.56278929	23.26456287	24.98819545	24.60794882	23.09919947	26.50772787	23.97823424	24.6073845	25.8463005	24.16461297	25.2128959	23.98346266	25.53969769	24.80405262	24.65670984	25.7570235	23.78166787	22.74281352	24.82754972	24.95509008	24.47858646	24.41254452	24.69354523	24.37119171	24.46631499
O75340	Programmed cell death protein 6	PDCD6	sp|O75340|PDCD6_HUMAN Programmed cell death protein 6 OS=Homo sapiens (Human) OX=9606 GN=PDCD6 PE=1 SV=1	1	12	12	12	61.3	21.868	0	201.3				35.71515516	30.13320243	28.88898988	30.39437755	30.16122859	29.21877303	30.54323893	30.93880613	29.09886126	30.4039548	30.20233109	29.86742606	29.58704563	30.81673108	30.69395061	29.6123676	30.97760118	30.7008279	29.10041616	30.46713557	30.28824061	29.93466478	28.70678376	30.5728075	30.18163007	28.9986802	30.66297246	31.00978611	28.74162601	30.31148839	30.13919304	29.8595835	30.11284508	30.15858276	29.64684422
O75347	Tubulin-specific chaperone A	TBCA	sp|O75347|TBCA_HUMAN Tubulin-specific chaperone A OS=Homo sapiens (Human) OX=9606 GN=TBCA PE=1 SV=3	1	16	16	16	68.5	12.855	0	323.31				36.35314035	30.93761408	31.25973858	30.69295358	30.38658749	27.58548844	31.03662587	31.60302118	31.40319298	31.14467279	31.18777726	30.83205805	31.31408452	31.30508628	31.12188712	27.51525312	31.39028276	31.27225322	31.32560246	31.14376094	31.31716138	30.73755421	30.95726184	31.14266596	30.41144986	27.27621956	31.07399477	31.82691664	30.87986279	31.12423126	31.13870494	29.89141116	30.82228884	30.58683094	30.61710581
O75348;O95670	V-type proton ATPase subunit G 1	ATP6V1G1	sp|O75348|VATG1_HUMAN V-type proton ATPase subunit G 1 OS=Homo sapiens (Human) OX=9606 GN=ATP6V1G1 PE=1 SV=3	2	6	6	6	64.4	13.757	0	319.3				32.34485271	26.63561052	26.41496518	26.75047025	26.99808835	21.78484568	27.04780855	27.78986046	27.49609917	26.73505394	27.3617702	26.35218571	27.27923423	27.20396508	27.26829827	NA	27.34891479	26.95327037	27.47212286	27.14976851	27.04458139	26.50392774	27.31129349	26.90896299	26.83388338	NA	27.05786005	27.31241921	27.31829331	26.76787145	27.01126667	25.64803824	26.73156246	26.78281789	26.63505692
O75351	Vacuolar protein sorting-associated protein 4B	VPS4B	sp|O75351|VPS4B_HUMAN Vacuolar protein sorting-associated protein 4B OS=Homo sapiens (Human) OX=9606 GN=VPS4B PE=1 SV=2	1	19	19	13	48.2	49.301	0	42.418				33.44307417	27.51773282	27.94285174	27.77341592	27.34739483	28.02791477	28.38919569	28.14826593	28.03815768	27.77944024	28.01137332	27.59789911	28.06110919	28.23863273	27.77981592	28.43229097	28.50703218	27.78942519	27.97863794	28.00982614	28.03238857	27.34078977	27.69836247	27.83863949	27.53749249	27.73879467	28.21678582	28.3332161	27.80882202	28.03915183	27.76881804	27.20452488	27.96691755	27.81249893	27.76686107
O75352	Mannose-P-dolichol utilization defect 1 protein	MPDU1	sp|O75352|MPU1_HUMAN Mannose-P-dolichol utilization defect 1 protein OS=Homo sapiens (Human) OX=9606 GN=MPDU1 PE=1 SV=2	1	4	4	4	21.1	26.638	0	8.6712				32.38864159	27.2333391	25.66676578	27.26597595	27.41916746	NA	26.97552544	27.93275154	25.58040787	27.19272324	26.31608469	27.11862366	26.31710315	27.47707367	27.67620062	25.67906339	27.52148183	27.28303789	25.18703154	27.20620297	26.28654958	26.6415484	25.15934815	27.05310209	27.19479081	25.03157905	27.48485227	27.72676406	25.48956062	27.20638931	26.17900244	26.2744966	27.40624796	26.32729976	26.6931198
O75367;Q9P0M6	Core histone macro-H2A.1	MACROH2A1	sp|O75367|H2AY_HUMAN Core histone macro-H2A.1 OS=Homo sapiens (Human) OX=9606 GN=MACROH2A1 PE=1 SV=4	2	23	23	23	54.3	39.617	0	323.31				36.55170246	30.97096746	30.71996065	31.08347304	31.2015134	30.75907006	31.25050674	31.58104931	30.91256494	30.97712348	30.68837505	31.02907403	31.05303733	31.48649312	31.46893259	31.24484844	31.42976956	31.26545068	30.83725642	31.23169229	30.87393645	30.66940741	30.59797012	31.12669467	31.1265716	30.76358827	31.25050674	31.64125553	30.74526961	30.94328503	30.66636285	30.4872122	30.86201024	30.54958693	30.66399042
O75368	SH3 domain-binding glutamic acid-rich-like protein	SH3BGRL	sp|O75368|SH3L1_HUMAN SH3 domain-binding glutamic acid-rich-like protein OS=Homo sapiens (Human) OX=9606 GN=SH3BGRL PE=1 SV=1	1	7	7	7	83.3	12.774	0	19.568				31.9883756	26.82335227	26.53621816	26.79575471	26.36731383	23.61851724	26.86112289	27.13016094	25.77286244	26.67047148	25.60011322	26.42128811	25.64694032	26.90712998	26.51810816	23.73448554	26.92263684	26.97004865	26.06107828	27.14365148	25.76759367	25.68295195	25.18192384	26.58419847	26.67828442	22.45025477	27.12622694	27.69165642	26.2128588	26.66884972	25.34065396	25.95364781	26.10729275	26.16392234	26.11743511
O75369	Filamin-B	FLNB	sp|O75369|FLNB_HUMAN Filamin-B OS=Homo sapiens (Human) OX=9606 GN=FLNB PE=1 SV=2	1	192	192	177	81.1	278.16	0	323.31				38.84653758	33.00838417	32.99718665	33.21364344	33.07839178	33.15123626	33.47254415	33.92918912	33.20817282	33.28029672	33.18686275	32.86656782	33.16707426	33.71487379	33.54074731	33.47990886	33.87316644	33.53646923	33.06780675	33.57992615	33.36880047	32.78351277	32.85394856	33.41261114	33.20325044	32.86572013	33.64613608	33.90893794	33.00482313	33.28815809	33.07326063	32.9395419	33.33111354	32.93536754	32.96719248
O75376	Nuclear receptor corepressor 1	NCOR1	sp|O75376|NCOR1_HUMAN Nuclear receptor corepressor 1 OS=Homo sapiens (Human) OX=9606 GN=NCOR1 PE=1 SV=2	1	7	6	6	3.7	270.21	0	7.4191				30.40527432	24.22228785	23.6462537	24.23454557	25.01648323	25.31475444	24.30347587	24.49069324	25.18914499	24.16928524	25.16177158	24.42822265	25.11917798	25.38505322	23.95996091	23.19533916	25.22519655	24.95730613	24.46867823	24.62159449	25.16196374	23.8612649	24.62215328	24.96327253	22.83782424	23.95571092	24.97140883	25.43539431	24.98507094	23.34935359	24.46724831	24.24822119	24.59775706	24.65687347	25.18362842
O75380	NADH dehydrogenase [ubiquinone] iron-sulfur protein 6, mitochondrial	NDUFS6	sp|O75380|NDUS6_HUMAN NADH dehydrogenase [ubiquinone] iron-sulfur protein 6, mitochondrial OS=Homo sapiens (Human) OX=9606 GN=NDUFS6 PE=1 SV=1	1	9	9	9	61.3	13.711	0	71.956				32.52577652	27.14608198	27.69962053	26.05490368	26.32020586	23.92179736	26.39994009	28.10364599	27.92835274	25.88378563	27.70246367	26.87630991	27.84971624	26.53020175	26.5222155	24.51965353	26.52905505	27.53110953	27.79457779	26.09551003	27.79532122	26.91854828	27.10459603	26.06171694	26.78481574	21.49233243	26.20176109	27.59775706	27.5758575	25.82121246	27.37036042	26.87958531	26.20026495	26.45153499	27.04343453
O75381	Peroxisomal membrane protein PEX14	PEX14	sp|O75381|PEX14_HUMAN Peroxisomal membrane protein PEX14 OS=Homo sapiens (Human) OX=9606 GN=PEX14 PE=1 SV=1	1	7	7	7	18.8	41.236	0	15.024				31.43906592	25.67857994	24.70551216	26.40529055	25.93797881	24.84785412	26.66681995	26.46142074	24.71009257	26.13567015	26.01009301	25.62022452	24.97241718	26.7134528	26.34561951	25.08220948	26.75200285	26.09049125	23.90591432	26.62867514	26.05245959	24.99485578	24.29593089	26.34085766	25.56984518	24.26920831	26.30258719	26.16918965	24.62075589	26.1220254	25.7588541	25.79946503	25.87100674	25.60825911	25.10509581
O75390	Citrate synthase, mitochondrial	CS	sp|O75390|CISY_HUMAN Citrate synthase, mitochondrial OS=Homo sapiens (Human) OX=9606 GN=CS PE=1 SV=2	1	26	26	26	53.9	51.712	0	280.71				36.33641077	30.90712998	29.54947677	30.74230085	30.77698021	29.65965914	31.05420247	31.55531291	29.82550711	30.91063644	30.30671663	30.7447886	29.99496365	31.28002011	31.20850717	30.12275119	31.50398459	30.87422968	29.64941632	31.17218104	30.7084128	30.78441015	29.25083424	30.87158846	30.90662836	29.53991581	31.20664548	31.97889701	29.35667955	30.82038791	30.54231661	30.37181486	31.0383932	30.63486657	30.68962518
O75391	Sperm-associated antigen 7	SPAG7	sp|O75391|SPAG7_HUMAN Sperm-associated antigen 7 OS=Homo sapiens (Human) OX=9606 GN=SPAG7 PE=1 SV=2	1	10	10	10	38.8	26.034	0	124.27				32.16386957	26.54630786	26.24385255	26.71240357	26.37135791	21.88643488	26.93280785	27.05289486	26.40550156	26.77743493	26.6792245	26.25774635	26.22705284	26.94223653	26.79835294	24.63439231	27.30843194	27.15643849	26.190502	27.12612846	26.62380046	26.07036256	26.33604598	26.58534517	26.55515747	24.2511865	27.2673162	27.29158161	26.51674145	26.76736635	26.50492795	26.22613418	26.81945934	26.89988977	25.87584139
O75394	39S ribosomal protein L33, mitochondrial	MRPL33	sp|O75394|RM33_HUMAN 39S ribosomal protein L33, mitochondrial OS=Homo sapiens (Human) OX=9606 GN=MRPL33 PE=1 SV=1	1	1	1	1	16.9	7.6191	0.0041451	2.2025			+	29.22025011	22.74182657	24.58840813	NA	NA	NA	24.99369028	NA	NA	NA	24.35682644	24.6224326	24.79605189	NA	25.11953421	NA	NA	NA	24.34224887	NA	NA	24.22317213	24.12825429	24.73464058	24.38271373	NA	NA	NA	NA	NA	24.3509052	24.47066533	24.41138116	NA	NA
O75396	Vesicle-trafficking protein SEC22b	SEC22B	sp|O75396|SC22B_HUMAN Vesicle-trafficking protein SEC22b OS=Homo sapiens (Human) OX=9606 GN=SEC22B PE=1 SV=4	1	16	16	16	52.6	24.593	0	323.31				35.54854809	30.19565925	29.87674901	30.40527432	30.24988541	29.91185098	30.39181967	30.77321154	29.87261618	30.1858886	29.63524724	30.35657461	30.18127463	30.37741112	30.40080336	30.26203734	30.25022435	30.35982404	29.76143398	30.11309357	29.84892573	29.77115031	29.45224617	29.22781947	29.84354471	29.4342015	29.99980943	30.79792023	29.74178672	29.0498608	29.32697417	29.47374922	29.99846501	29.58288939	29.81292729
O75400;Q6NWY9	Pre-mRNA-processing factor 40 homolog A	PRPF40A	sp|O75400|PR40A_HUMAN Pre-mRNA-processing factor 40 homolog A OS=Homo sapiens (Human) OX=9606 GN=PRPF40A PE=1 SV=2	2	31	31	31	31.5	108.8	0	316.85				34.2975492	28.53660354	28.621322	28.81894152	28.53530617	28.66884972	29.06221635	29.43973969	28.74615104	28.87199963	28.76843948	28.44098731	28.63405297	29.23534932	28.89925596	28.88066573	29.33796493	28.86215808	28.52604247	28.98774563	28.56310944	28.27755034	28.27399887	28.8905562	28.40596405	28.17259834	29.08283886	29.42740361	28.617894	28.69524571	28.30356296	28.31427905	28.6574801	28.53103515	28.56859187
O75419	Cell division control protein 45 homolog	CDC45	sp|O75419|CDC45_HUMAN Cell division control protein 45 homolog OS=Homo sapiens (Human) OX=9606 GN=CDC45 PE=1 SV=1	1	5	5	5	11.5	65.568	0	8.7588				29.94823759	23.68624232	NA	23.57114805	23.99239418	24.04117987	24.43568043	24.59713189	23.94449474	25.13965658	22.84084245	23.99299917	24.02993759	25.05283269	24.51520799	24.32553384	25.41796116	23.57161101	23.8200683	23.50675986	23.22699774	22.83726604	24.06266412	25.1510469	24.20672465	NA	24.99092385	24.92827366	25.23224144	24.2790925	25.17634149	24.15220808	24.83691947	24.04809968	22.94025265
O75431	Metaxin-2	MTX2	sp|O75431|MTX2_HUMAN Metaxin-2 OS=Homo sapiens (Human) OX=9606 GN=MTX2 PE=1 SV=1	1	8	8	8	36.1	29.763	0	57.883				31.73428687	26.36267332	23.36839669	26.05349573	26.13721522	24.55783247	26.57124933	27.2525947	24.92971893	26.38490506	25.77301341	26.43722136	25.56438932	26.80562777	26.95327037	25.14487696	26.63754647	26.64705015	24.50087737	26.34282532	25.8785567	26.24765999	24.52037314	26.70054682	25.82429958	24.25241424	26.51237735	27.123072	24.57922846	26.0844618	26.08743921	26.39757567	26.20893967	26.42286051	26.09277101
O75436	Vacuolar protein sorting-associated protein 26A	VPS26A	sp|O75436|VP26A_HUMAN Vacuolar protein sorting-associated protein 26A OS=Homo sapiens (Human) OX=9606 GN=VPS26A PE=1 SV=2	1	22	22	20	61.8	38.169	0	323.31				34.91980945	29.40411726	27.09748051	29.46138952	29.56821131	27.33653979	29.90684336	30.21233934	27.38599125	29.70147251	28.36440274	29.30441187	28.01547333	30.07673651	29.9554615	27.6445082	30.19401582	29.87274826	27.30869232	29.97391195	28.57841525	29.0831433	26.54889644	29.79009358	29.50809071	26.93089215	29.80615039	30.23797209	27.0589955	29.64046277	28.25092457	29.63631952	29.38650526	29.01310527	28.81878918
O75438	NADH dehydrogenase [ubiquinone] 1 beta subcomplex subunit 1	NDUFB1	sp|O75438|NDUB1_HUMAN NADH dehydrogenase [ubiquinone] 1 beta subcomplex subunit 1 OS=Homo sapiens (Human) OX=9606 GN=NDUFB1 PE=1 SV=1	1	3	3	3	34.5	6.9611	0.00044924	3.737				29.97760118	23.28630281	22.54554805	25.77099914	24.02225266	24.35467607	25.47673385	24.95220411	23.8374008	25.14020288	24.62605879	23.94868876	24.5380108	25.53768503	24.61890926	24.67125468	25.84512821	24.57968883	NA	25.11822759	24.75811706	24.25997423	23.98667744	25.05841756	22.69408748	NA	25.23640812	24.50554894	NA	24.92682694	24.52324799	NA	25.48259233	24.10645432	22.66186072
O75439	Mitochondrial-processing peptidase subunit beta	PMPCB	sp|O75439|MPPB_HUMAN Mitochondrial-processing peptidase subunit beta OS=Homo sapiens (Human) OX=9606 GN=PMPCB PE=1 SV=2	1	25	24	24	55.2	54.366	0	304.31				34.27072266	28.68368156	27.92138879	28.96364185	28.74544594	28.18933354	29.36375549	29.34070489	28.14370013	29.03241485	28.24517723	28.4735557	28.40876017	29.25137615	29.17830917	28.37749387	29.21817253	29.12319537	28.14826593	29.33562441	28.26619941	28.30899603	27.79048204	29.07183598	28.70714593	27.98560302	28.93128677	29.43529494	28.00217257	28.98571159	28.249569	28.9510759	28.35808493	28.29649113	28.45395394
O75445	Usherin	USH2A	sp|O75445|USH2A_HUMAN Usherin OS=Homo sapiens (Human) OX=9606 GN=USH2A PE=1 SV=3	1	3	3	3	0.5	575.59	0.0080808	1.8392				30.81993131	24.18608703	26.95149283	24.39910891	24.6880048	27.5798902	24.53498721	NA	27.47080494	NA	24.00607401	25.60871031	26.79364796	NA	23.49972231	27.41691489	NA	NA	27.83887989	NA	NA	NA	26.14236652	NA	NA	27.53363641	NA	25.06200528	27.4676992	NA	NA	NA	NA	22.65013843	22.76170218
O75446	Histone deacetylase complex subunit SAP30	SAP30	sp|O75446|SAP30_HUMAN Histone deacetylase complex subunit SAP30 OS=Homo sapiens (Human) OX=9606 GN=SAP30 PE=1 SV=1	1	3	3	3	13.6	23.306	0	7.9686				29.335667	23.77031869	24.05200346	23.22513034	23.58726386	NA	24.28333822	25.36719716	24.63594259	23.00190637	23.89615203	23.73871738	24.02394517	23.79352393	24.14320382	23.79133939	24.6701743	24.12990556	23.93057638	23.30688608	24.65523634	23.56453469	23.90655668	23.27298509	23.90664842	22.53810555	23.58416979	24.87112428	23.69890556	23.28178291	23.71628193	22.67098466	24.53391855	NA	22.63092031
O75448	Mediator of RNA polymerase II transcription subunit 24	MED24	sp|O75448|MED24_HUMAN Mediator of RNA polymerase II transcription subunit 24 OS=Homo sapiens (Human) OX=9606 GN=MED24 PE=1 SV=1	1	3	3	3	4.7	110.3	0	6.775			+	27.76603962	21.26298717	20.84268488	23.00684447	24.07944507	20.3745386	21.57929752	22.35108049	NA	22.43784044	NA	22.77743994	21.84869476	23.39204904	NA	NA	NA	23.09087482	NA	20.93553054	21.47233982	23.05966397	NA	22.5825169	NA	NA	23.2343409	22.54037781	20.40966026	20.83236777	21.10232689	24.28637332	NA	22.02133788	20.42275467
O75459	P antigen family member 1	PAGE1	sp|O75459|PAGE1_HUMAN P antigen family member 1 OS=Homo sapiens (Human) OX=9606 GN=PAGE1 PE=1 SV=2	1	9	9	9	65.8	16.15	0	317.86				34.83234106	29.0981585	29.55764261	30.04009303	26.79104124	25.4365067	29.37920975	30.11631996	29.36206294	29.76377821	29.81677684	29.22692426	29.71205913	30.32452991	26.99204835	26.55818292	29.44164039	29.79770382	29.549642	30.11706349	29.85440566	29.30177645	29.42261995	29.93382102	27.2619477	25.50712294	29.24925251	30.02313619	29.23863273	29.88537216	29.46909761	29.48212298	29.28817459	25.31250576	25.82621659
O75475	PC4 and SFRS1-interacting protein	PSIP1	sp|O75475|PSIP1_HUMAN PC4 and SFRS1-interacting protein OS=Homo sapiens (Human) OX=9606 GN=PSIP1 PE=1 SV=1	1	38	38	36	59.2	60.103	0	323.31				35.41551027	29.50474235	29.7240498	29.79442286	29.83199767	29.65947201	29.71541806	30.56192671	29.97336459	29.77850059	29.87340849	29.35335991	29.98847719	30.25338395	30.16746313	30.21442533	30.25372207	30.05930501	30.06907209	29.97404876	29.9938846	29.29710364	29.74077398	29.79485662	29.74626318	29.77234649	29.75382071	30.62601352	30.07507934	29.68887523	29.64605452	29.33517715	29.9092778	29.59530455	29.37160717
O75477	Erlin-1	ERLIN1	sp|O75477|ERLN1_HUMAN Erlin-1 OS=Homo sapiens (Human) OX=9606 GN=ERLIN1 PE=1 SV=2	1	16	11	11	46.6	39.171	0	62.526				32.23226432	26.49568757	26.26642284	26.64677556	26.77555241	26.48400712	27.0383147	27.29158161	26.57123487	26.81689888	26.6191892	26.66695535	26.59320417	27.07163143	27.06291111	26.71960168	27.27052774	27.01424987	26.36026373	27.1017941	26.77881388	25.63148105	26.34807056	26.83906016	25.99612812	25.87649727	26.77442173	27.43013858	26.11096019	26.6650585	26.28852226	26.56545019	26.84218132	26.20314365	26.3415195
O75489	NADH dehydrogenase [ubiquinone] iron-sulfur protein 3, mitochondrial	NDUFS3	sp|O75489|NDUS3_HUMAN NADH dehydrogenase [ubiquinone] iron-sulfur protein 3, mitochondrial OS=Homo sapiens (Human) OX=9606 GN=NDUFS3 PE=1 SV=1	1	17	17	17	56.4	30.241	0	95.33				33.5485768	27.62763196	27.2030316	28.37189792	28.01110669	27.5073347	28.52181876	28.96052442	27.82608321	28.32555958	27.66424479	27.52163159	27.56019637	28.68204109	28.40985283	28.11892064	28.77947155	28.43328635	27.16278975	28.40173935	27.91951468	27.77793652	26.98315819	28.22614337	27.79302774	27.07785721	28.2405901	28.68284482	26.90987862	28.15421859	27.39116412	26.85090865	28.32044691	27.92699656	27.8979875
O75494;Q8WXF0	Serine/arginine-rich splicing factor 10	SRSF10	sp|O75494|SRS10_HUMAN Serine/arginine-rich splicing factor 10 OS=Homo sapiens (Human) OX=9606 GN=SRSF10 PE=1 SV=1	2	12	12	12	31.7	31.3	0	69.414				34.11349726	27.57816328	28.75706802	28.45552251	28.02564625	28.88532851	28.6896585	28.77950286	29.12400934	28.59049408	28.61855925	26.79066846	28.51769528	29.08118869	28.25011138	29.04095525	29.0077161	28.00319182	28.74583058	28.57647033	28.57715496	27.31725844	28.60861867	28.6541029	27.5448792	28.5923489	28.67060655	28.66115533	28.92229657	28.23872383	27.61231487	28.67925807	28.58165096	28.31643864	28.60133946
O75496	Geminin	GMNN	sp|O75496|GEMI_HUMAN Geminin OS=Homo sapiens (Human) OX=9606 GN=GMNN PE=1 SV=1	1	3	3	3	19.1	23.565	0.00044444	3.5459			+	28.59512667	NA	NA	NA	NA	24.23154582	NA	24.28827582	22.23485251	NA	23.38929418	21.99676172	23.90426122	22.46228858	22.92640169	NA	21.12205701	23.86098086	24.34719204	23.90527167	24.31132814	21.89810978	24.11084074	NA	NA	23.91469899	24.25939962	23.13357874	24.04218237	24.09071333	23.84871386	22.03328587	22.81860636	22.25361208	24.30417248
O75506	Heat shock factor-binding protein 1	HSBP1	sp|O75506|HSBP1_HUMAN Heat shock factor-binding protein 1 OS=Homo sapiens (Human) OX=9606 GN=HSBP1 PE=1 SV=1	1	4	4	4	56.6	8.5435	0	40.442				30.40801102	25.96591636	24.63594259	25.62287939	NA	NA	NA	26.70239762	23.42046914	25.62499977	25.83561907	24.71292828	24.58926573	25.95102586	NA	23.84335601	20.48158266	26.11640425	NA	25.99407889	26.07641032	25.66486867	23.60727161	25.91054209	NA	NA	23.82425102	26.73298594	NA	25.88282997	25.61703222	24.81249893	25.53821807	NA	NA
O75521	Enoyl-CoA delta isomerase 2, mitochondrial	ECI2	sp|O75521|ECI2_HUMAN Enoyl-CoA delta isomerase 2, mitochondrial OS=Homo sapiens (Human) OX=9606 GN=ECI2 PE=1 SV=4	1	24	24	24	57.6	43.585	0	323.31				34.92317899	29.00343311	29.13207488	29.16715204	28.9398291	29.23363624	29.66900184	29.82729531	29.31455998	29.34830277	29.11567526	28.68354771	29.35873473	29.92507311	29.34722584	29.66516018	29.99859951	29.36256464	29.38154256	29.83441094	29.32317735	28.66431262	29.13048011	29.64653525	28.96184946	29.18421035	29.74568635	29.94865534	28.98888345	29.42103524	29.13320243	29.34589441	29.43459921	29.2127104	29.14528037
O75526	RNA-binding motif protein, X-linked-like-2	RBMXL2	sp|O75526|RMXL2_HUMAN RNA-binding motif protein, X-linked-like-2 OS=Homo sapiens (Human) OX=9606 GN=RBMXL2 PE=1 SV=3	1	7	1	1	13.3	42.814	1	-2		+	+	29.82183285	NA	NA	NA	NA	NA	NA	NA	NA	NA	NA	NA	NA	NA	NA	NA	NA	NA	NA	NA	NA	NA	NA	NA	NA	NA	NA	NA	NA	NA	NA	NA	NA	NA	NA
O75530	Polycomb protein EED	EED	sp|O75530|EED_HUMAN Polycomb protein EED OS=Homo sapiens (Human) OX=9606 GN=EED PE=1 SV=2	1	9	9	9	24.3	50.197	0	13.518				31.4381241	25.87030131	21.88494557	25.17199739	25.16242483	24.09836434	25.88376233	26.40055909	23.48812061	25.94487449	24.65168283	27.00356715	23.46076484	25.89337708	26.15269163	24.08050267	26.50792442	26.56767112	23.47023088	26.09450364	24.18616261	25.19494107	23.6311202	26.05264615	25.70382375	23.59912013	26.08320418	26.47614669	23.42162519	28.85744934	24.68784466	25.68190709	26.30632986	25.63469696	24.86254239
O75531	Barrier-to-autointegration factor	BANF1	sp|O75531|BAF_HUMAN Barrier-to-autointegration factor OS=Homo sapiens (Human) OX=9606 GN=BANF1 PE=1 SV=1	1	18	18	18	77.5	10.058	0	187.43				35.66860461	30.00517461	30.55964952	30.53231778	29.69205567	27.30147122	30.86348796	30.88852546	30.50663503	30.50246786	30.39835881	30.27264256	30.77242515	30.90569631	29.98901884	28.16576329	30.94426294	30.42171748	30.44588812	30.72833827	30.71054915	29.69879298	30.49447875	30.45434624	29.43059723	27.20284483	30.49476484	31.06464655	29.93311751	30.41296439	30.28471539	30.15097913	29.89504269	27.03002182	24.37510892
O75533	Splicing factor 3B subunit 1	SF3B1	sp|O75533|SF3B1_HUMAN Splicing factor 3B subunit 1 OS=Homo sapiens (Human) OX=9606 GN=SF3B1 PE=1 SV=3	1	73	73	73	60.8	145.83	0	323.31				36.85735479	31.3026373	30.6026673	31.37585878	31.29170236	30.61640484	31.57434233	32.0640683	30.67808289	31.42862201	30.93163901	31.18972235	30.87033953	31.9240467	31.76694793	30.93943681	31.97418555	31.69332755	30.70099321	31.72870317	30.97240622	31.03006129	30.45356153	31.492188	31.38396427	30.39652267	31.77037856	32.1825775	30.63858252	31.48447778	30.81825588	30.78542391	31.29854641	31.17771534	31.21320887
O75534	Cold shock domain-containing protein E1	CSDE1	sp|O75534|CSDE1_HUMAN Cold shock domain-containing protein E1 OS=Homo sapiens (Human) OX=9606 GN=CSDE1 PE=1 SV=2	1	58	58	58	66.8	88.884	0	323.31				36.56864623	30.93135722	30.92627556	31.05523735	31.09496666	30.91313585	31.41624044	31.67476205	31.05975627	30.99933903	30.63953157	30.83447122	31.01178651	31.2997476	31.3305794	31.23174951	31.43116535	31.15816139	30.90318397	31.16644586	30.72874371	30.60222482	30.5719039	30.95857606	30.9147047	30.65471753	31.09156601	31.55595281	30.7794872	30.89684782	30.38174882	30.78362985	30.94139719	30.67362532	30.29197674
O75554	WW domain-binding protein 4	WBP4	sp|O75554|WBP4_HUMAN WW domain-binding protein 4 OS=Homo sapiens (Human) OX=9606 GN=WBP4 PE=1 SV=1	1	2	2	2	7.2	42.506	0.0015152	2.9748			+	27.64471447	20.5306959	NA	22.82780166	NA	20.71624005	22.716575	NA	NA	22.87563988	NA	NA	NA	23.59536858	22.75627533	NA	24.49740942	23.58290734	NA	23.54297705	22.76040322	NA	NA	23.52551985	23.54757331	22.21305912	23.29712114	23.65578226	NA	NA	NA	20.29277546	NA	22.33071231	20.53753693
O75569	Interferon-inducible double-stranded RNA-dependent protein kinase activator A	PRKRA	sp|O75569|PRKRA_HUMAN Interferon-inducible double-stranded RNA-dependent protein kinase activator A OS=Homo sapiens (Human) OX=9606 GN=PRKRA PE=1 SV=1	1	3	3	3	15	34.404	0.0015165	2.985			+	29.62413177	23.56325494	NA	23.42342167	23.79024587	23.57195813	24.74658034	25.3723547	23.82191798	23.34692162	24.12534031	23.65621884	24.31720668	23.69296023	23.90573074	24.52898056	24.87192328	22.90886681	22.70535396	24.67755879	23.86825362	NA	23.80685717	23.89458022	23.19971847	23.77826245	24.82031182	23.8340281	24.70925129	24.91159387	24.24590256	22.22361406	25.13555274	23.52743023	23.70303163
O75586	Mediator of RNA polymerase II transcription subunit 6	MED6	sp|O75586|MED6_HUMAN Mediator of RNA polymerase II transcription subunit 6 OS=Homo sapiens (Human) OX=9606 GN=MED6 PE=1 SV=2	1	3	3	3	15.4	28.424	0.0021245	2.6166			+	28.66343063	21.4563845	23.4230369	24.03850309	21.22169803	22.12306805	24.00204377	23.84699386	NA	23.10717301	24.38442753	21.82702631	21.28104708	24.09095556	23.49399418	22.9003229	24.45048133	22.63358329	NA	23.917069	24.28157069	NA	NA	24.04768376	23.0776861	22.7007902	23.53267077	23.6224326	23.16104882	23.38297752	23.83335262	22.72604682	24.06225238	22.78498543	21.83078288
O75592	E3 ubiquitin-protein ligase MYCBP2	MYCBP2	sp|O75592|MYCB2_HUMAN E3 ubiquitin-protein ligase MYCBP2 OS=Homo sapiens (Human) OX=9606 GN=MYCBP2 PE=1 SV=4	1	3	3	3	1	513.63	0.0013015	3.0324			+	26.63727007	NA	NA	20.8393053	21.71590503	NA	21.06802248	NA	NA	NA	NA	21.98666008	NA	NA	NA	NA	NA	22.40696479	NA	NA	21.92672743	NA	NA	NA	21.44055492	NA	21.92317658	NA	NA	NA	NA	22.58572911	NA	21.37840705	21.71619818
O75600	2-amino-3-ketobutyrate coenzyme A ligase, mitochondrial	GCAT	sp|O75600|KBL_HUMAN 2-amino-3-ketobutyrate coenzyme A ligase, mitochondrial OS=Homo sapiens (Human) OX=9606 GN=GCAT PE=1 SV=1	1	5	5	5	18.4	45.285	0.0029167	2.277			+	29.52997472	22.03728017	23.69178952	23.23413621	23.95002471	24.03523405	24.25673908	25.38798049	23.9363396	24.39799992	25.20754404	22.03664316	24.39093461	25.14728599	24.87717627	24.44909624	23.5239658	23.55215498	23.9627873	22.9268179	24.10573526	23.52814597	22.17432349	24.66286044	24.13899294	21.31335029	23.51255819	23.46799453	23.39034427	22.56097182	23.65479946	22.99043918	23.93992996	23.87483355	23.48946875
O75607	Nucleoplasmin-3	NPM3	sp|O75607|NPM3_HUMAN Nucleoplasmin-3 OS=Homo sapiens (Human) OX=9606 GN=NPM3 PE=1 SV=3	1	7	7	7	64.6	19.343	0	307.7				33.9891373	27.86961907	28.37442915	28.27870268	28.22467231	28.51968352	28.6109431	29.17704997	28.54358926	28.51389876	28.32881536	27.79110336	28.2756869	28.81050844	28.68033167	28.75525425	28.75748137	28.58928002	28.27408776	28.5993188	28.49029539	27.71836094	28.20153677	28.34439243	28.15687242	28.40169866	28.58323023	29.08154427	28.20536417	28.42870187	27.9005233	28.53915781	28.5676131	27.91661353	28.12030576
O75608	Acyl-protein thioesterase 1	LYPLA1	sp|O75608|LYPA1_HUMAN Acyl-protein thioesterase 1 OS=Homo sapiens (Human) OX=9606 GN=LYPLA1 PE=1 SV=1	1	8	8	8	50.9	24.669	0	54.769				32.88319934	27.08273736	26.42282844	27.41804162	26.78568893	26.50883121	27.64306348	27.65034116	26.18727701	27.6114005	27.45481686	26.98435396	26.71751139	27.91456214	27.22609742	27.13016094	28.23653586	27.08921867	26.67424853	27.75760853	27.57693879	26.82250159	26.55564021	27.75957808	27.10509581	26.86254239	28.01003964	28.08653853	26.10363598	27.58527353	27.49571806	27.27639707	27.45599275	27.24689931	26.63920379
O75616	GTPase Era, mitochondrial	ERAL1	sp|O75616|ERAL1_HUMAN GTPase Era, mitochondrial OS=Homo sapiens (Human) OX=9606 GN=ERAL1 PE=1 SV=2	1	14	14	14	38.4	48.349	0	71.514				32.50873773	26.46608157	26.58376822	26.94525414	26.6792245	26.77743493	27.45630616	27.14792642	26.70951424	27.08931971	25.92286365	26.60625519	26.85804248	27.80925148	27.03128457	26.8644329	27.64492071	27.29210843	26.74816828	27.56529038	26.71594168	25.87328527	26.198992	27.31138011	26.67976142	26.08816743	27.39214733	27.45740255	26.81750893	27.46878697	26.22947529	26.5162906	27.28233099	26.86702832	26.65239424
O75629	Protein CREG1	CREG1	sp|O75629|CREG1_HUMAN Protein CREG1 OS=Homo sapiens (Human) OX=9606 GN=CREG1 PE=1 SV=1	1	1	1	1	9.5	24.074	0	18.331			+	29.42798298	23.69317299	NA	23.0240974	23.98154777	23.28178291	23.27454992	25.55476238	NA	22.94070072	24.15390946	NA	24.24394332	NA	NA	24.2907383	23.67260403	25.04201534	23.60715871	23.40119411	NA	24.1958798	NA	NA	21.75144109	NA	NA	25.77147778	23.96252256	22.74761526	NA	24.6467481	24.83975701	NA	23.73334805
O75638	Cancer/testis antigen 2	CTAG2	sp|O75638|CTAG2_HUMAN Cancer/testis antigen 2 OS=Homo sapiens (Human) OX=9606 GN=CTAG2 PE=1 SV=3	1	3	3	3	15.2	21.089	0.0010879	3.0933				29.35449533	24.47339313	22.7656932	23.06411251	23.70038807	23.43045766	22.70518519	25.09381889	23.17675996	22.24173416	24.07822379	24.41648006	23.59718873	22.31986834	24.01060527	22.9681774	22.46263806	24.49868806	22.99789891	22.29807264	23.74786107	24.05225228	23.19877474	21.52912358	23.067842	22.23491096	23.08050267	25.11969251	22.76975392	22.51588171	20.79447616	22.95096804	24.01324906	24.3253966	24.26083571
O75643	U5 small nuclear ribonucleoprotein 200 kDa helicase	SNRNP200	sp|O75643|U520_HUMAN U5 small nuclear ribonucleoprotein 200 kDa helicase OS=Homo sapiens (Human) OX=9606 GN=SNRNP200 PE=1 SV=2	1	135	135	135	60.3	244.5	0	323.31				37.35062349	31.8312276	30.34477336	31.97770353	32.01511438	30.49075444	32.27450437	32.66458389	30.50540507	32.07211079	31.11185072	31.71963432	31.09911216	32.55994576	32.37691973	30.78261483	32.61605422	32.25025259	30.43201213	32.09373957	31.17241952	31.61491413	30.00905193	32.07076816	31.90763142	30.29395079	32.32367129	32.71231337	30.3726453	32.00296389	30.9698703	31.52271687	32.04028903	31.32388599	31.29219622
O75663	TIP41-like protein	TIPRL	sp|O75663|TIPRL_HUMAN TIP41-like protein OS=Homo sapiens (Human) OX=9606 GN=TIPRL PE=1 SV=2	1	12	12	12	56.2	31.444	0	48.722				32.70775483	27.01467554	25.60113398	27.28920854	27.10369601	25.71633427	27.49281832	28.09978938	25.82941403	27.43221131	27.40299993	27.05940817	26.26011784	27.60222482	27.51111079	25.59337516	28.00431752	27.53363641	26.51059783	27.4594365	27.24281736	26.83797819	25.61941312	27.19704297	27.33619925	26.3453488	27.32457283	27.97393931	25.32748823	27.2649923	26.80106988	27.39050828	27.03998848	26.96521181	27.02199861
O75683	Surfeit locus protein 6	SURF6	sp|O75683|SURF6_HUMAN Surfeit locus protein 6 OS=Homo sapiens (Human) OX=9606 GN=SURF6 PE=1 SV=3	1	13	13	13	42.1	41.45	0	40.483				32.19169423	27.06537866	26.18370413	26.72832205	26.71004	26.36524581	27.26266465	27.6020832	25.88051977	25.88676511	27.04489401	26.70398212	26.78979828	26.81090675	26.82505213	26.42250767	26.96664257	27.11455875	26.07097667	24.36512897	27.00645929	26.25087941	25.83999722	26.46555233	26.42431906	25.88564853	26.07663458	27.22361406	25.84311635	24.15746043	26.85673725	26.09571122	26.44868675	26.53805521	26.53944626
O75688	Protein phosphatase 1B	PPM1B	sp|O75688|PPM1B_HUMAN Protein phosphatase 1B OS=Homo sapiens (Human) OX=9606 GN=PPM1B PE=1 SV=1	1	5	5	4	14.6	52.642	0	33.262				30.9179795	24.24532232	24.03489835	24.92211506	24.94436069	24.25645116	25.93359593	25.944316	23.94984665	25.58860828	26.01922234	22.9621695	26.66519407	26.27054557	25.59849555	25.16227115	26.48034425	25.52258967	24.11846524	26.01845846	25.97015839	24.51225677	25.03183142	25.97781951	25.74740014	24.19542928	25.71764212	26.46749709	24.12352595	25.4189906	25.13018059	24.47401236	25.35370063	24.65381599	25.38366976
O75691	Small subunit processome component 20 homolog	UTP20	sp|O75691|UTP20_HUMAN Small subunit processome component 20 homolog OS=Homo sapiens (Human) OX=9606 GN=UTP20 PE=1 SV=3	1	78	78	78	34.2	318.38	0	198.15				34.85294465	29.12962065	27.24608384	29.23468717	29.77069361	27.46979631	29.77185869	31.8865282	27.34129892	29.20207415	27.94898945	29.44501984	27.69278735	29.72203111	29.84140166	27.681438	30.09760609	29.52439931	27.00313819	29.52482896	27.90999303	28.60197697	26.36992796	29.39994824	29.86073819	27.1447214	29.81778337	29.38765598	27.1729321	29.20536417	27.22554593	29.17376614	29.40819328	29.0599754	29.32048995
O75694	Nuclear pore complex protein Nup155	NUP155	sp|O75694|NU155_HUMAN Nuclear pore complex protein Nup155 OS=Homo sapiens (Human) OX=9606 GN=NUP155 PE=1 SV=1	1	56	56	56	51.8	155.2	0	323.31				36.09714297	30.56891798	29.06873905	30.64048001	30.68302894	29.05561231	30.94537974	31.62697088	29.13626197	30.71718451	29.57870316	30.50975254	29.67731011	31.18281426	31.2178953	29.48067937	31.22710794	31.07060824	29.37422184	30.88700053	29.71613799	30.23797209	28.86082698	30.8028578	30.63322158	28.94848826	30.85690047	31.68034844	29.01379746	30.59503773	29.52316571	30.30812811	30.83898505	30.29690679	30.18020776
O75695	Protein XRP2	RP2	sp|O75695|XRP2_HUMAN Protein XRP2 OS=Homo sapiens (Human) OX=9606 GN=RP2 PE=1 SV=4	1	5	5	5	13.1	39.641	0	6.7064				30.45307086	25.01111735	23.92352118	25.10453605	25.1226574	24.6517923	25.55564021	25.89679875	24.0910363	25.04510239	23.91351253	24.78999723	24.56952652	25.07140639	25.39910891	24.41989076	25.2365541	24.99196188	21.80675885	25.35860479	24.01903141	24.80232782	22.27614145	25.10397608	25.08452263	23.33606302	25.24281736	25.6486966	23.72567247	24.95367001	23.63632989	25.00611682	24.1229733	24.70392934	24.52276924
O75717	WD repeat and HMG-box DNA-binding protein 1	WDHD1	sp|O75717|WDHD1_HUMAN WD repeat and HMG-box DNA-binding protein 1 OS=Homo sapiens (Human) OX=9606 GN=WDHD1 PE=1 SV=1	1	22	22	22	29.2	125.97	0	101.84				33.46295003	26.61736859	25.9926751	27.66709075	27.00345992	26.57273885	27.88425158	27.69444886	25.69763362	27.3499272	26.87970215	26.54526228	25.99755009	31.51309871	27.49426892	26.12492637	27.82759817	27.36369284	25.60011322	27.50316954	26.96256669	26.2213846	25.4252159	27.33031226	27.28515652	25.59163579	31.15043448	27.28047373	26.55778866	27.12652237	26.37178994	27.15325235	26.97727363	26.82310927	27.17769159
O75718	Cartilage-associated protein	CRTAP	sp|O75718|CRTAP_HUMAN Cartilage-associated protein OS=Homo sapiens (Human) OX=9606 GN=CRTAP PE=1 SV=1	1	19	19	19	48.4	46.561	0	78.521				34.46526331	29.19229996	28.53092356	28.96548707	29.19260568	27.75582727	29.32982059	29.83148433	27.65853599	28.92699656	28.5824767	29.34733146	28.09194426	29.23244731	29.39441844	27.79958855	29.5387879	29.29406038	27.50058869	29.11515433	28.61357996	28.89720858	27.17512341	28.98478854	28.84239116	27.99161595	29.63155737	30.05400834	27.35607082	28.79612618	28.40458426	28.22770473	29.12149194	28.69862742	28.89142565
O75746	Calcium-binding mitochondrial carrier protein Aralar1	SLC25A12	sp|O75746|CMC1_HUMAN Calcium-binding mitochondrial carrier protein Aralar1 OS=Homo sapiens (Human) OX=9606 GN=SLC25A12 PE=1 SV=2	1	22	15	15	36.7	74.761	0	40.309				32.30755826	26.24550367	25.55007154	26.85459887	27.06989157	25.2505361	27.14724717	27.49663256	25.87180581	26.55385472	26.16011793	26.2838504	26.31283463	27.17617026	27.25997423	26.05355788	27.53163014	26.99550288	25.59789911	27.03517111	26.3116746	26.11034296	25.17153936	26.93809101	27.18338232	24.93970582	27.29928908	27.83466711	25.21523111	26.74201167	26.19917927	26.79377197	27.01637696	26.76837638	26.47611578
O75781	Paralemmin-1	PALM	sp|O75781|PALM_HUMAN Paralemmin-1 OS=Homo sapiens (Human) OX=9606 GN=PALM PE=1 SV=2	1	4	4	4	16.3	42.075	0	14.739				30.14479433	24.61211798	25.04780855	25.81787483	22.9081705	23.59388802	24.39767359	25.27817094	24.61313028	25.04347625	24.55233091	24.40418631	24.83523354	25.88203698	23.70038807	24.02081246	24.90113353	24.57247866	24.62226501	25.69333253	25.22674056	23.84756742	23.88259678	25.53008266	23.57438564	24.3972166	24.78316771	24.8606494	24.74555493	24.74596518	24.69556433	22.74978515	25.45998361	NA	23.44733147
O75787	Renin receptor	ATP6AP2	sp|O75787|RENR_HUMAN Renin receptor OS=Homo sapiens (Human) OX=9606 GN=ATP6AP2 PE=1 SV=2	1	11	11	11	36.3	39.008	0	115.07				32.3561548	26.07592091	24.99148621	27.17987569	27.20955332	25.31001083	27.22976864	27.10529567	25.02842074	27.15499112	26.1944339	26.20527094	25.89640614	27.52701255	27.20256463	24.65097108	27.59633582	27.09888635	25.05593807	27.42422294	26.38717526	25.46435305	24.05688904	27.24762378	26.9272792	25.21048259	27.45920196	27.80857656	23.63455849	26.98728483	26.2789862	26.78369229	27.3742633	26.32771093	26.78681082
O75792	Ribonuclease H2 subunit A	RNASEH2A	sp|O75792|RNH2A_HUMAN Ribonuclease H2 subunit A OS=Homo sapiens (Human) OX=9606 GN=RNASEH2A PE=1 SV=2	1	7	7	7	27.8	33.395	0	9.0588				30.16038726	22.83768952	22.45141237	25.56366225	24.71659593	22.46450886	25.53563989	25.00714398	24.61851724	25.58789332	23.92324913	23.19935903	NA	25.51782291	24.83426927	22.06071968	25.73298594	24.54710258	23.27469209	25.22949362	24.29459944	22.52492234	NA	24.73226143	24.92288633	24.14335955	25.49667827	23.57565557	21.69990113	23.93274028	23.95925345	23.97272392	25.21597165	24.34028043	24.92333982
O75794	Cell division cycle protein 123 homolog	CDC123	sp|O75794|CD123_HUMAN Cell division cycle protein 123 homolog OS=Homo sapiens (Human) OX=9606 GN=CDC123 PE=1 SV=1	1	21	21	21	60.1	39.134	0	203.39				34.09270045	28.84744795	27.70563081	28.64619189	28.86425577	27.23899709	28.90563894	29.38703964	27.36669707	28.57679467	28.41328729	28.34307956	27.77630571	29.23972554	28.82146795	27.71541806	28.93865192	29.07252612	27.40551779	29.05403423	28.32787365	28.52013331	27.14082696	28.40015189	28.62002871	27.19516642	28.72640678	29.37100471	26.91752432	28.57459497	28.13266328	28.49640399	28.3529602	27.63533375	28.12045408
O75815	Breast cancer anti-estrogen resistance protein 3	BCAR3	sp|O75815|BCAR3_HUMAN Breast cancer anti-estrogen resistance protein 3 OS=Homo sapiens (Human) OX=9606 GN=BCAR3 PE=1 SV=1	1	3	3	3	7	92.565	0.00045076	3.8669			+	29.23785815	23.44164435	23.55929213	24.70524848	23.87558364	23.76415483	24.14226913	25.03816815	23.54085075	24.70809372	23.96208122	23.37703044	23.48468328	25.19072805	22.33166925	23.44909624	25.13265347	23.80439733	24.04576899	24.99183217	23.95828012	NA	23.78096741	22.99863932	23.4458171	23.06356954	24.58743555	NA	NA	23.71743294	21.98846419	23.86107554	22.82370698	21.16404514	23.1507216
O75817	Ribonuclease P protein subunit p20	POP7	sp|O75817|POP7_HUMAN Ribonuclease P protein subunit p20 OS=Homo sapiens (Human) OX=9606 GN=POP7 PE=1 SV=2	1	4	4	4	31.4	15.651	0	11.209				30.64667258	22.76928984	21.98613924	24.46107721	24.18963517	24.61020392	23.21357832	25.41509417	24.81034295	24.70186906	24.89979759	24.66893085	25.12012774	24.76809869	24.68297873	25.12754603	27.60434747	26.89365482	24.81777727	24.86381876	24.78256796	NA	24.6612301	27.23653586	24.07341004	24.32711127	24.70176332	23.74293684	24.41112251	24.5605754	24.44941115	NA	24.44758372	22.41962077	26.38513553
O75818	Ribonuclease P protein subunit p40	RPP40	sp|O75818|RPP40_HUMAN Ribonuclease P protein subunit p40 OS=Homo sapiens (Human) OX=9606 GN=RPP40 PE=1 SV=3	1	8	8	8	27.8	41.833	0	60.959				31.22722273	25.32728263	21.86063993	24.97118954	25.97473806	21.21714834	25.93017028	26.7796907	NA	25.41982648	23.03875425	25.37573866	21.78915152	26.64979318	26.28483892	NA	26.8919181	26.73389105	NA	25.80963175	22.58533944	25.15093073	21.55688582	25.76529359	26.17173022	21.26493505	25.67279284	27.32825897	21.3513771	26.19238463	22.5868746	25.39522372	25.59596607	25.56264374	26.05044737
O75821	Eukaryotic translation initiation factor 3 subunit G	EIF3G	sp|O75821|EIF3G_HUMAN Eukaryotic translation initiation factor 3 subunit G OS=Homo sapiens (Human) OX=9606 GN=EIF3G PE=1 SV=2	1	37	37	37	80.9	35.611	0	323.31				35.81602531	30.0457013	29.83887989	30.15569087	30.2822868	29.8557724	30.24308985	30.67883847	30.1369953	30.28096039	30.41306531	29.81421162	30.24467835	30.84856762	30.4467756	30.33362132	30.53138845	30.38277968	29.94990786	30.1753376	30.49295199	29.96044157	29.69371803	30.18777726	30.31494887	30.01929659	30.03170524	30.86134478	29.88324669	30.15073709	30.15037395	30.06766252	29.95476847	30.12065183	30.02946901
O75822	Eukaryotic translation initiation factor 3 subunit J	EIF3J	sp|O75822|EIF3J_HUMAN Eukaryotic translation initiation factor 3 subunit J OS=Homo sapiens (Human) OX=9606 GN=EIF3J PE=1 SV=2	1	31	31	31	78.7	29.062	0	323.31				35.67674391	30.04179085	29.84287067	30.39937788	29.41778013	27.10159375	30.25653664	30.78838312	30.03393801	30.38627912	30.38915465	29.87261618	30.07864627	30.77211048	29.85468803	28.28533293	30.52673279	30.32913625	29.98332131	30.55499286	30.44173932	29.77330587	29.75477656	30.4201117	29.50193662	27.37509234	30.24274923	30.73157864	29.82920229	30.29131813	30.11941548	30.10686861	30.12694078	29.93156857	29.95268736
O75828	Carbonyl reductase [NADPH] 3	CBR3	sp|O75828|CBR3_HUMAN Carbonyl reductase [NADPH] 3 OS=Homo sapiens (Human) OX=9606 GN=CBR3 PE=1 SV=3	1	15	13	13	58.5	30.85	0	49.286				32.85543455	27.20247122	27.26936885	27.18857919	27.25322613	27.47969689	27.81378364	27.86696938	27.85733068	27.093557	27.17388525	27.37600374	27.61027433	26.9293126	27.63457234	27.94609124	28.0403021	27.43069692	27.62617022	27.04572734	27.23735674	26.9250165	26.95748327	27.12927673	27.01743932	27.16796552	27.53675174	27.64079027	26.58749278	26.14193795	26.70292598	26.51002429	27.26015375	26.87630991	26.96223571
O75832	26S proteasome non-ATPase regulatory subunit 10	PSMD10	sp|O75832|PSD10_HUMAN 26S proteasome non-ATPase regulatory subunit 10 OS=Homo sapiens (Human) OX=9606 GN=PSMD10 PE=1 SV=1	1	18	18	18	75.2	24.428	0	185.19				34.12478589	28.50971479	28.50168991	28.52611712	29.10636945	28.6197839	28.83433559	29.3009478	28.25493864	28.71013856	28.47351699	28.70908692	28.3087791	28.96320086	29.38391278	29.07147799	29.13972975	28.93052562	28.2134986	28.99442422	28.67080912	28.49151918	28.58899421	28.7495435	28.58706352	28.16652966	28.83234483	29.47848232	27.89844889	28.67825083	28.28749222	28.2469446	28.38220249	28.0326513	27.67114668
O75844	CAAX prenyl protease 1 homolog	ZMPSTE24	sp|O75844|FACE1_HUMAN CAAX prenyl protease 1 homolog OS=Homo sapiens (Human) OX=9606 GN=ZMPSTE24 PE=1 SV=2	1	17	17	17	30.3	54.812	0	174.09				34.50017789	28.67006621	28.03438415	29.0976312	29.23881492	27.53823287	29.36573806	29.8336723	27.49533685	29.0660719	27.72747835	27.86449194	28.14549903	29.58086068	29.62961337	27.93325824	29.73576414	29.17678849	27.27088414	29.42696394	27.8754899	28.03658657	27.6205182	29.09358218	29.36250194	27.14248339	29.53244784	29.80807017	27.62964811	29.3080847	27.56092519	28.71207553	29.59542906	28.62912696	28.67744454
O75874	Isocitrate dehydrogenase [NADP] cytoplasmic	IDH1	sp|O75874|IDHC_HUMAN Isocitrate dehydrogenase [NADP] cytoplasmic OS=Homo sapiens (Human) OX=9606 GN=IDH1 PE=1 SV=2	1	34	34	33	80.7	46.659	0	323.31				36.69579225	30.90691502	30.93368035	31.28046267	30.70256275	31.02254106	31.48802672	31.55855518	31.11234799	31.20081216	30.93515675	30.68369829	31.0713757	31.60434747	30.95878345	31.2555803	31.60288848	31.08556385	30.96753607	31.44213496	31.09490376	30.6223523	30.87268956	31.23500687	30.75222622	30.82941403	31.31958585	31.7774898	30.80539714	31.21783753	30.81153465	30.93635083	31.2807945	30.8651117	31.04778255
O75879	Glutamyl-tRNA(Gln) amidotransferase subunit B, mitochondrial	GATB	sp|O75879|GATB_HUMAN Glutamyl-tRNA(Gln) amidotransferase subunit B, mitochondrial OS=Homo sapiens (Human) OX=9606 GN=GATB PE=1 SV=1	1	3	3	3	9.2	61.863	0.0027507	2.5237			+	27.96719248	NA	23.23957988	22.80956797	20.68294659	22.44914663	23.6428432	21.49697077	NA	NA	NA	NA	NA	NA	23.82909944	NA	23.95109258	21.33707087	23.20039218	19.99341388	23.27127608	NA	NA	NA	20.75254399	NA	NA	24.15823122	NA	23.524205	NA	23.62522279	21.01570088	23.04196522	21.14214446
O75880	Protein SCO1 homolog, mitochondrial	SCO1	sp|O75880|SCO1_HUMAN Protein SCO1 homolog, mitochondrial OS=Homo sapiens (Human) OX=9606 GN=SCO1 PE=1 SV=1	1	10	10	10	26.2	33.814	0	40.902				33.3558661	27.36076606	27.8312276	27.08395483	27.77014222	27.80894474	27.55610817	28.92973586	28.24603852	27.21187538	28.1674392	27.53423032	28.08060433	27.55537692	28.26878905	28.52589317	27.74336068	28.28091615	28.02268655	27.7081332	28.42902127	27.35581886	27.74432348	27.24390701	27.9446958	27.94793117	27.76262241	28.88398951	27.90305464	27.55581572	27.83243538	27.09798275	27.18300364	27.27923423	27.51960854
O75884	Serine hydrolase RBBP9	RBBP9	sp|O75884|RBBP9_HUMAN Serine hydrolase RBBP9 OS=Homo sapiens (Human) OX=9606 GN=RBBP9 PE=1 SV=2	1	5	5	5	43	21	0	13.275				30.21164334	23.89772214	NA	25.5593213	25.22659358	NA	25.70374456	26.31096427	NA	23.80783993	22.7455857	24.61728451	NA	25.11406224	25.23363167	NA	25.91809328	25.65932569	NA	24.79342471	24.65414388	23.57195813	NA	24.89836815	24.17447589	NA	24.59662018	25.48456036	NA	25.11743511	22.49721448	25.18759794	24.78596325	24.45913941	25.11703872
O75886	Signal transducing adapter molecule 2	STAM2	sp|O75886|STAM2_HUMAN Signal transducing adapter molecule 2 OS=Homo sapiens (Human) OX=9606 GN=STAM2 PE=1 SV=1	1	8	6	6	17	58.164	0	5.4873			+	29.82867283	24.36452798	24.3694621	23.42624018	24.00478898	25.31893111	22.63040934	25.54789686	25.26935101	24.08869315	24.43822128	23.15978697	25.4471738	NA	25.12537973	25.778463	23.28192437	24.52546011	25.46160809	NA	25.27490532	23.2037411	24.0747987	20.60240891	24.77535147	24.03657609	NA	25.15668923	NA	NA	23.91159387	24.99838969	23.04673502	24.08885486	22.56497653
O75909	Cyclin-K	CCNK	sp|O75909|CCNK_HUMAN Cyclin-K OS=Homo sapiens (Human) OX=9606 GN=CCNK PE=1 SV=2	1	8	8	8	18.8	64.239	0	20.44				30.99050734	25.22842973	NA	25.10641438	25.67621407	22.16078731	24.50911825	26.26988601	NA	25.21219089	25.42322929	23.86325163	NA	24.77419548	24.91090802	NA	25.78696034	25.87958531	NA	25.60104894	24.82220981	25.05473811	NA	24.88534597	24.7159155	23.28079229	25.55745272	25.38837472	24.20172371	25.26284384	24.9452988	25.73114809	25.4445855	24.37669932	25.67613335
O75915	PRA1 family protein 3	ARL6IP5	sp|O75915|PRAF3_HUMAN PRA1 family protein 3 OS=Homo sapiens (Human) OX=9606 GN=ARL6IP5 PE=1 SV=1	1	6	6	6	28.7	21.614	0	84.359				33.27725102	26.96256669	26.87630991	27.76540741	27.67323779	26.68471845	28.20913495	27.91507526	26.28346187	28.17240759	27.23443593	27.65655983	27.27746166	28.75442616	28.01754552	26.66966083	28.75792638	28.06881591	26.16257849	28.40173935	27.64223727	26.99085894	26.29664866	27.914277	27.68759108	26.6896585	28.11192532	28.15812527	25.47246377	27.65075201	27.06907209	27.04551905	27.54546851	27.88419335	27.94022128
O75928;O75925	E3 SUMO-protein ligase PIAS2;E3 SUMO-protein ligase PIAS1	PIAS2;PIAS1	sp|O75928|PIAS2_HUMAN E3 SUMO-protein ligase PIAS2 OS=Homo sapiens (Human) OX=9606 GN=PIAS2 PE=1 SV=3;sp|O75925|PIAS1_HUMAN E3 SUMO-protein ligase PIAS1 OS=Homo sapiens (Human) OX=9606 GN=PIAS1 PE=1 SV=2	2	1	1	1	2.4	68.24	0.0025435	2.5732			+	29.03010077	23.32759102	23.51544864	24.09844466	23.40898686	23.46948582	24.40249583	23.93219961	24.08009599	24.01120268	23.96780813	23.55051195	23.22829026	24.34489185	24.03959113	23.56290571	24.39675946	23.8406696	22.9406828	24.32202991	23.81068616	23.43071287	22.8239596	24.09820368	23.68923192	23.1229733	24.10996452	23.84555896	NA	23.56674252	23.14025749	NA	NA	NA	NA
O75934	Pre-mRNA-splicing factor SPF27	BCAS2	sp|O75934|SPF27_HUMAN Pre-mRNA-splicing factor SPF27 OS=Homo sapiens (Human) OX=9606 GN=BCAS2 PE=1 SV=1	1	16	16	16	74.2	26.131	0	182.7				33.32870838	27.67532587	27.59448612	27.55859167	28.11177612	27.74464427	27.59832516	28.61456315	27.67566237	28.08866282	27.64883371	27.28294955	27.63685536	28.53270792	28.42554407	27.73078542	28.57524441	28.45434624	27.99889536	28.35539882	27.98288629	27.49731805	27.63491848	28.23274464	28.16935215	27.24798588	28.28969226	28.76502796	27.58139955	28.24213591	27.32294106	27.82826425	28.14520747	26.02172334	23.75266648
O75935	Dynactin subunit 3	DCTN3	sp|O75935|DCTN3_HUMAN Dynactin subunit 3 OS=Homo sapiens (Human) OX=9606 GN=DCTN3 PE=1 SV=1	1	8	8	8	40.3	21.119	0	12.821				30.71505796	23.07727863	24.39741247	25.48129934	25.04172298	25.68450444	25.49887063	25.2115598	24.12328912	24.90930642	24.20947895	23.48357668	24.51460619	26.05643431	24.99890612	25.98063295	26.41170441	25.42383838	23.67809633	25.10073195	25.00028237	23.34516265	25.63048155	25.3595099	24.87759756	25.45434624	25.17108118	25.91269056	22.83190408	24.78371726	24.46382318	25.92574095	26.34585635	25.12947327	24.57253648
O75937	DnaJ homolog subfamily C member 8	DNAJC8	sp|O75937|DNJC8_HUMAN DnaJ homolog subfamily C member 8 OS=Homo sapiens (Human) OX=9606 GN=DNAJC8 PE=1 SV=2	1	17	17	17	56.1	29.841	0	192.3				34.39298407	28.76024457	29.09073352	28.86531823	28.82562842	27.14297021	28.92549762	29.81407407	29.37894113	28.64852518	29.06141825	28.72712125	29.17274139	29.2727093	28.98024616	25.75220708	28.91959992	28.97440439	29.16748706	29.01291885	29.11822759	28.34705684	28.78347374	28.78200547	28.65246262	25.40671832	29.11043257	29.43205197	28.92736398	28.61062635	28.79563087	28.37662481	28.43868927	28.82025094	28.60890062
O75940	Survival of motor neuron-related-splicing factor 30	SMNDC1	sp|O75940|SPF30_HUMAN Survival of motor neuron-related-splicing factor 30 OS=Homo sapiens (Human) OX=9606 GN=SMNDC1 PE=1 SV=1	1	10	10	10	50.8	26.711	0	125.11				33.16251967	27.44245139	26.48586578	27.60886538	27.21974254	24.92836403	27.74502913	28.44264913	27.14889624	27.47545106	27.90155938	27.19131183	27.58376822	28.27905707	27.83394368	25.90203113	28.27941136	28.0099329	27.67707484	27.73705451	27.91313585	27.24726159	27.43396283	28.01924356	27.76249569	25.61090791	27.95349241	28.31068697	27.33099604	27.38170757	27.58527353	27.12770345	28.25367699	27.7659132	27.63823725
O75947	ATP synthase subunit d, mitochondrial	ATP5PD	sp|O75947|ATP5H_HUMAN ATP synthase subunit d, mitochondrial OS=Homo sapiens (Human) OX=9606 GN=ATP5PD PE=1 SV=3	1	15	15	15	83.2	18.491	0	145.36				34.92424142	29.48204603	29.26190288	29.73744139	29.07175927	27.69551123	29.87506506	30.02670182	29.56056083	29.55988651	29.30304031	29.25687402	29.32154401	30.30475999	29.57742511	28.64512693	30.10199442	29.6559801	29.44681503	29.43451968	29.43037789	29.49581335	29.20692488	29.60222482	29.23660428	28.00131369	30.0851206	30.24683137	28.98128101	29.59899949	29.46199442	29.48836198	29.33509195	28.83806838	27.39607348
O75955	Flotillin-1	FLOT1	sp|O75955|FLOT1_HUMAN Flotillin-1 OS=Homo sapiens (Human) OX=9606 GN=FLOT1 PE=1 SV=3	1	30	30	30	77	47.355	0	186.58				34.37871638	28.61526502	28.69574352	28.78238049	28.80239562	28.88060734	29.17443303	29.56269105	28.90460577	29.03923029	28.05863432	28.45195153	28.86221721	29.40243077	29.10352094	29.18638462	29.46655227	29.19975965	28.91553122	29.19713674	28.14297021	28.43805468	28.63809912	29.08942074	28.65911469	28.68515305	29.17231221	29.58060913	28.57123487	28.92104822	27.89908305	28.34286769	28.69172297	28.33330142	28.21502739
O75962	Triple functional domain protein	TRIO	sp|O75962|TRIO_HUMAN Triple functional domain protein OS=Homo sapiens (Human) OX=9606 GN=TRIO PE=1 SV=2	1	15	15	14	7.2	346.9	0	19.382				32.34440301	25.16725734	28.82326115	27.16067577	26.68832502	26.82493078	25.80225385	26.47521911	28.01860703	26.90334202	27.36653033	24.33742482	28.780567	27.69763362	25.54132353	27.98766433	25.13288877	26.19176363	28.39660432	26.64016968	27.45567927	25.83658244	28.41009553	27.28630281	24.46394787	27.0918434	25.80503729	27.8501337	27.28859266	25.65730973	28.16863509	24.28855746	24.91779745	25.79889674	24.79466454
O75964;Q7Z4Y8	ATP synthase subunit g, mitochondrial	ATP5MG	sp|O75964|ATP5L_HUMAN ATP synthase subunit g, mitochondrial OS=Homo sapiens (Human) OX=9606 GN=ATP5MG PE=1 SV=3	2	8	8	8	58.3	11.428	0	42.33				33.90481749	28.40851724	28.02448424	28.40409696	28.45838077	27.54222434	28.90293968	29.12927673	25.8091656	28.53500947	28.04035436	28.39689008	27.86277884	28.80952749	28.81580015	28.14267813	28.97773764	28.64141059	25.51406436	28.57495581	28.23086818	28.14170413	27.85982044	28.38397456	28.28511241	27.69172297	28.82335227	29.14165541	24.7160202	28.33458059	27.88797377	28.06100615	28.51720717	28.28520062	28.30812811
O75976	Carboxypeptidase D	CPD	sp|O75976|CBPD_HUMAN Carboxypeptidase D OS=Homo sapiens (Human) OX=9606 GN=CPD PE=1 SV=2	1	18	18	18	17.8	152.93	0	76.844				32.5967268	26.74765623	26.36746381	27.0089184	26.70028223	26.47521911	27.43109559	27.57845124	26.35727963	27.13476973	27.04510239	26.81885012	26.31979255	27.81543372	27.4086792	26.59733084	27.60257881	27.40413757	25.98102509	27.61554568	26.93685626	26.73337391	25.96433064	27.3959101	26.84326015	25.99714088	27.34958981	27.48446817	26.51912859	26.97858339	26.6499302	26.71004	27.02538224	26.77843793	27.29631608
O76003	Glutaredoxin-3	GLRX3	sp|O76003|GLRX3_HUMAN Glutaredoxin-3 OS=Homo sapiens (Human) OX=9606 GN=GLRX3 PE=1 SV=2	1	23	23	23	52.5	37.432	0	285.83				35.44554284	29.40679535	29.59117208	29.81638014	29.74698389	29.7527207	30.05452595	30.38257357	29.67529221	29.77464165	29.81083016	29.50809071	29.72871128	30.32774519	29.92209804	29.95032513	30.43021836	29.83104634	29.59663795	30.11209938	29.7900625	29.14564479	29.50018977	29.84466741	29.63866882	29.53504656	30.00236038	30.33170085	29.52135078	29.89965932	29.60326885	30.08423369	30.01929659	29.78917641	29.77748196
O76021	Ribosomal L1 domain-containing protein 1	RSL1D1	sp|O76021|RL1D1_HUMAN Ribosomal L1 domain-containing protein 1 OS=Homo sapiens (Human) OX=9606 GN=RSL1D1 PE=1 SV=3	1	47	47	47	64.5	54.972	0	323.31				36.73074899	31.4149813	31.13852186	30.77995678	31.21494636	31.24127228	31.33351469	31.99324353	31.40003988	30.90555287	31.17866534	31.45777435	31.3986646	31.36604043	31.54802552	31.50559437	31.62396612	31.38303728	31.14077822	30.91063644	31.29783613	31.07877349	30.89590944	30.91299314	31.26796355	31.01105335	31.20716932	31.99401952	31.14831443	30.75238575	30.9847478	29.65904662	31.24592522	30.80147081	30.6957767
O76024	Wolframin	WFS1	sp|O76024|WFS1_HUMAN Wolframin OS=Homo sapiens (Human) OX=9606 GN=WFS1 PE=1 SV=2	1	12	12	12	17.1	100.29	0	31.298				30.74559019	24.61144272	24.27554483	25.65064246	25.51731232	25.02917937	25.85887247	24.58949434	24.71355769	25.17283675	24.07381861	25.06089281	24.10533564	26.16480475	25.88194366	24.07993329	26.02534	25.36603	23.06775996	26.02719767	25.2673162	24.66084942	22.21708916	25.45732426	25.36826346	21.22382025	25.2640975	25.33302838	24.21933635	25.70682986	23.35984498	25.14172362	25.72608841	24.96018192	24.84962081
O76031	ATP-dependent Clp protease ATP-binding subunit clpX-like, mitochondrial	CLPX	sp|O76031|CLPX_HUMAN ATP-dependent Clp protease ATP-binding subunit clpX-like, mitochondrial OS=Homo sapiens (Human) OX=9606 GN=CLPX PE=1 SV=2	1	28	28	28	48.7	69.223	0	143.56				34.11938456	28.42530396	28.54517389	28.44821413	28.2456306	28.29298604	28.89084608	29.30669491	28.67798212	28.47006793	28.48895568	28.65020419	28.69288709	28.85830931	28.71151769	28.85355823	28.89145462	28.68217507	28.16696057	28.67279958	28.70107586	28.26257505	28.14996228	28.24861933	28.46256006	28.07902792	28.67929163	29.29878672	28.31259232	28.496823	28.21558291	28.11247228	28.46318396	28.05976916	28.29487108
O76070	Gamma-synuclein	SNCG	sp|O76070|SYUG_HUMAN Gamma-synuclein OS=Homo sapiens (Human) OX=9606 GN=SNCG PE=1 SV=2	1	14	14	12	90.6	13.331	0	323.31				36.20647446	30.48212298	30.64151395	31.06881591	30.90160254	30.62583939	30.9293126	31.29290927	30.51747002	30.96678006	30.65446146	30.37813498	30.74655151	31.47638815	31.0350531	30.96292517	31.11315568	30.92032425	30.46421671	31.19706641	30.83394368	30.32592408	30.42532397	30.92245254	30.77627433	30.50776945	30.94670481	31.27408776	30.23432172	30.9411173	30.50294201	30.15182596	30.3273169	30.36202112	29.69067446
O76071	Probable cytosolic iron-sulfur protein assembly protein CIAO1	CIAO1	sp|O76071|CIAO1_HUMAN Probable cytosolic iron-sulfur protein assembly protein CIAO1 OS=Homo sapiens (Human) OX=9606 GN=CIAO1 PE=1 SV=1	1	14	14	14	63.1	37.84	0	98.711				33.46878697	27.82474873	25.33875134	27.92150229	27.6059021	25.50833255	28.1770262	28.59637137	25.64424688	27.96752233	26.68056642	27.3321065	26.82116379	28.5945929	28.10973542	26.05777743	28.95138166	28.42694395	25.67211841	28.39868499	26.80722578	27.56565355	25.05783939	28.28250775	27.99970192	25.61096422	28.54476868	28.96985658	25.30138399	28.02617413	26.75340632	28.12020686	28.4549737	28.00217257	28.01446272
O76080	AN1-type zinc finger protein 5	ZFAND5	sp|O76080|ZFAN5_HUMAN AN1-type zinc finger protein 5 OS=Homo sapiens (Human) OX=9606 GN=ZFAND5 PE=1 SV=1	1	1	1	1	8.5	23.132	0	6.3486			+	28.17954354	22.53454797	NA	22.86325163	22.45183994	NA	23.18262107	23.77685788	22.83452969	22.41201466	23.11624559	22.53347898	NA	23.41338414	22.36882295	22.16977457	23.26870875	22.44121375	23.07097258	23.09546978	23.19194055	21.9876318	NA	23.45299627	22.69451263	NA	23.03593878	23.60252218	NA	22.70305276	22.58520188	22.22113748	22.81231286	22.26421922	22.66750227
O76094	Signal recognition particle subunit SRP72	SRP72	sp|O76094|SRP72_HUMAN Signal recognition particle subunit SRP72 OS=Homo sapiens (Human) OX=9606 GN=SRP72 PE=1 SV=3	1	38	38	38	58.1	74.605	0	323.31				35.34218554	31.7093992	28.38071721	29.01051991	28.99464002	30.98935727	29.29992224	29.84117669	31.08144268	28.88550308	27.94307539	29.03401675	28.73159482	29.30589082	29.44614456	31.16536797	29.47730532	29.47256836	30.98400077	29.20111607	28.25241424	28.84625267	28.41373115	28.81167244	28.68945856	28.72084136	29.10479596	30.00074978	28.63875512	29.03938719	27.97798323	28.66478731	29.23512102	28.97205009	29.18089539
O76095	Protein JTB	JTB	sp|O76095|JTB_HUMAN Protein JTB OS=Homo sapiens (Human) OX=9606 GN=JTB PE=1 SV=1	1	1	1	1	8.9	16.358	0.00044494	3.5632			+	28.79529025	23.29768092	23.12516686	23.86994847	23.43872892	NA	23.84536753	23.93606996	22.92690836	23.35622197	23.41969792	22.85441339	23.08752823	24.10013038	23.87829943	NA	24.3082757	23.67508354	22.9223238	24.05622756	23.68549395	23.17121101	23.00183767	23.85005022	23.30465992	23.08095802	NA	NA	NA	23.65916234	23.28249008	22.23826828	23.57242083	23.25479451	23.16356922
O94760	N(G),N(G)-dimethylarginine dimethylaminohydrolase 1	DDAH1	sp|O94760|DDAH1_HUMAN N(G),N(G)-dimethylarginine dimethylaminohydrolase 1 OS=Homo sapiens (Human) OX=9606 GN=DDAH1 PE=1 SV=3	1	23	23	22	71.6	31.121	0	208.37				33.94828982	27.70839636	27.98544016	28.45175506	28.12799857	28.0713757	28.70592737	28.93519891	28.1821986	28.39921487	28.20177044	28.01908445	28.11847514	29.13273681	28.74188313	28.64591713	29.10502085	28.65659393	27.99824979	28.56427302	28.38092359	27.70450991	27.91256494	28.72432633	28.03972708	28.32384305	28.75152409	28.91575914	28.16849164	28.43304752	28.18683324	28.31276541	28.34735258	27.91347829	27.92767481
O94763	Unconventional prefoldin RPB5 interactor 1	URI1	sp|O94763|RMP_HUMAN Unconventional prefoldin RPB5 interactor 1 OS=Homo sapiens (Human) OX=9606 GN=URI1 PE=1 SV=3	1	9	9	9	25	59.832	0	12.814				30.30116592	23.10932694	24.76729057	24.130377	24.49210012	24.51635072	25.36912924	25.06278762	24.55332743	23.58325175	24.86348796	24.54108716	24.17226451	24.33442715	22.62867514	25.62285147	25.62931459	25.13840712	24.10709317	25.21118844	25.04697642	23.92759569	25.11640425	23.69540503	24.55660522	24.81728934	25.04226589	25.48333065	25.14047595	23.7767575	23.83778575	25.4282546	23.49972231	22.52635596	25.04439379
O94766	Galactosylgalactosylxylosylprotein 3-beta-glucuronosyltransferase 3	B3GAT3	sp|O94766|B3GA3_HUMAN Galactosylgalactosylxylosylprotein 3-beta-glucuronosyltransferase 3 OS=Homo sapiens (Human) OX=9606 GN=B3GAT3 PE=1 SV=2	1	2	2	2	10.7	37.121	0.001087	3.0803			+	27.94005322	23.38995057	NA	23.38863748	NA	NA	23.98780525	NA	NA	23.64548429	NA	NA	23.2868668	23.95526749	NA	NA	23.83913227	NA	NA	23.88054312	24.34245235	NA	NA	23.29263506	NA	NA	NA	NA	NA	23.64339383	23.56697472	NA	23.53362156	NA	NA
O94776	Metastasis-associated protein MTA2	MTA2	sp|O94776|MTA2_HUMAN Metastasis-associated protein MTA2 OS=Homo sapiens (Human) OX=9606 GN=MTA2 PE=1 SV=1	1	43	43	39	67.2	75.022	0	323.31				35.25673346	29.60151657	29.46936937	29.54557898	29.64922786	29.38763544	29.71069694	30.29876488	29.53714068	29.51908358	29.48868759	29.7225849	29.44367691	30.00985283	30.026438	29.77187443	30.21535147	29.84053155	29.60706697	29.86814762	29.73748975	29.2499532	29.13894901	29.48918544	29.71969959	29.39982604	29.87403909	30.51634321	29.35992874	29.72333381	29.37206404	28.69534529	29.46857337	29.42316116	29.40216644
O94782	Ubiquitin carboxyl-terminal hydrolase 1	USP1	sp|O94782|UBP1_HUMAN Ubiquitin carboxyl-terminal hydrolase 1 OS=Homo sapiens (Human) OX=9606 GN=USP1 PE=1 SV=1	1	5	5	5	6.6	88.206	0.0073052	1.8918			+	28.45466	20.18034626	23.45951467	23.32704273	23.20348721	23.34299482	20.34559583	23.43898267	NA	23.33060291	23.10781154	NA	23.25853728	23.98953864	24.34150254	NA	24.06923603	22.84444833	NA	23.63699361	22.70307389	19.96070337	NA	23.55999224	23.57242083	NA	20.23327327	24.01767294	NA	20.38679714	NA	20.35552316	23.32264887	23.50166714	23.54132353
O94804	Serine/threonine-protein kinase 10	STK10	sp|O94804|STK10_HUMAN Serine/threonine-protein kinase 10 OS=Homo sapiens (Human) OX=9606 GN=STK10 PE=1 SV=1	1	9	7	7	12.1	112.13	0	7.1337				30.72744589	25.37746077	25.09924763	25.07964851	25.18884326	25.45155071	25.46457118	26.31196902	24.81509164	25.32247696	24.5588252	25.78089235	25.80148931	25.5274004	25.71111722	25.33609708	24.96895079	25.37583807	25.43749125	25.20709716	25.36202112	24.61672382	25.13418219	24.82793731	25.29862506	25.34465486	25.26502808	26.41791289	25.4875994	24.61391713	24.95526749	25.17066105	24.19910437	24.93737274	23.920435
O94808	Glutamine--fructose-6-phosphate aminotransferase [isomerizing] 2	GFPT2	sp|O94808|GFPT2_HUMAN Glutamine--fructose-6-phosphate aminotransferase [isomerizing] 2 OS=Homo sapiens (Human) OX=9606 GN=GFPT2 PE=1 SV=3	1	6	1	1	10.4	76.93	0.00022758	4.0807			+	26.6759988	22.47216626	NA	NA	NA	NA	22.68013714	NA	NA	22.87259974	NA	NA	NA	23.33497265	NA	NA	22.74784059	22.88775536	NA	22.71584221	NA	NA	NA	22.97349488	NA	NA	NA	NA	NA	NA	21.24916207	22.16364599	22.28325343	22.18640445	21.78616272
O94822	E3 ubiquitin-protein ligase listerin	LTN1	sp|O94822|LTN1_HUMAN E3 ubiquitin-protein ligase listerin OS=Homo sapiens (Human) OX=9606 GN=LTN1 PE=1 SV=6	1	10	10	10	9.4	200.55	0	25.583				30.54351551	25.05585534	22.19466309	25.24691742	25.13645267	NA	25.89027207	26.09073352	NA	25.52447404	23.82842164	24.30626032	23.32525933	26.21778439	25.82040921	NA	25.06241709	25.90368679	NA	25.47623941	23.61144272	24.58938004	NA	25.00949515	25.39731453	24.12139313	25.86481071	25.94415959	23.42675205	25.69343889	23.29108974	24.84708947	26.03294551	25.17592289	25.45456588
O94826	Mitochondrial import receptor subunit TOM70	TOMM70	sp|O94826|TOM70_HUMAN Mitochondrial import receptor subunit TOM70 OS=Homo sapiens (Human) OX=9606 GN=TOMM70 PE=1 SV=1	1	35	35	35	70.6	67.454	0	323.31				35.69472905	30.00370117	29.64986169	30.32913625	30.12410798	30.1669845	30.45316901	30.78830533	30.04726252	30.33904879	30.04152978	29.83198258	30.044399	30.74887205	30.52924871	30.24274923	30.75851422	30.54240887	29.80937416	30.50379508	30.1858886	29.7539482	29.63666525	30.43211172	30.17521861	29.76499633	30.40121039	30.84894065	29.72190077	30.33490021	29.72856533	29.83707592	30.10186922	29.79632734	29.8063348
O94842;O15405;Q96NM4;O94900	TOX high mobility group box family member 4	TOX4	sp|O94842|TOX4_HUMAN TOX high mobility group box family member 4 OS=Homo sapiens (Human) OX=9606 GN=TOX4 PE=1 SV=1	4	9	9	9	18.2	66.194	0	19.504				31.10118045	24.41744617	25.72829609	24.56354589	25.41535211	25.48959124	24.6167799	26.37891633	25.73420125	25.09518806	25.24807639	25.21648981	25.63364426	25.10781154	25.1800275	25.75141555	26.17966692	26.27850774	25.11763327	25.89917527	25.31534197	24.85671351	25.12750667	26.03353374	25.62689431	25.18567125	25.93109511	25.98940871	25.38248287	25.04247464	25.59943232	25.2168968	25.77585378	25.07214275	26.0694614
O94855	Protein transport protein Sec24D	SEC24D	sp|O94855|SC24D_HUMAN Protein transport protein Sec24D OS=Homo sapiens (Human) OX=9606 GN=SEC24D PE=1 SV=2	1	22	20	20	26.5	113.01	0	67.38				32.36170746	26.78406687	24.59644957	26.54431914	26.78181793	25.39865237	26.67451794	27.72474917	25.0392146	26.86348796	25.75880329	25.9587005	25.94465112	26.70675083	27.51818321	25.72907447	27.22260109	27.54229816	25.39070506	26.73956741	25.57201597	26.17898346	25.21037111	26.58749278	26.95293725	25.15456628	27.05061343	28.23434456	25.48698597	26.88087004	26.05556577	26.91604399	26.99539505	26.55482091	26.2158606
O94874	E3 UFM1-protein ligase 1	UFL1	sp|O94874|UFL1_HUMAN E3 UFM1-protein ligase 1 OS=Homo sapiens (Human) OX=9606 GN=UFL1 PE=1 SV=2	1	28	28	28	38.8	89.594	0	93.992				32.57373311	26.52988911	25.0383775	27.55895654	27.13623752	25.245685	27.52230531	27.65737788	24.38778333	27.40576122	26.27786954	26.74957547	25.09567098	27.63989378	27.38335664	26.24341677	27.72825716	27.57823528	25.11203473	27.34587326	25.86768822	26.27454992	24.82696814	26.94637017	27.61350971	25.05009442	26.80611966	27.33347204	25.82454238	27.16182923	25.59713189	27.21937328	27.11822759	26.83797819	26.70925129
O94880	PHD finger protein 14	PHF14	sp|O94880|PHF14_HUMAN PHD finger protein 14 OS=Homo sapiens (Human) OX=9606 GN=PHF14 PE=1 SV=2	1	8	8	8	13	100.05	0	8.9304			+	29.8555051	23.2029046	23.69922337	22.64081509	24.70086427	24.4349173	24.6671449	24.71476327	23.72046305	23.35070291	22.94193666	20.73578738	24.40197528	25.2045995	24.59536858	25.08622468	25.42934059	25.18173432	24.99308558	24.24670001	24.4872007	21.26126626	24.51026581	24.48382266	23.78276791	24.80000841	23.84230123	24.38811191	24.67389822	23.71492045	23.75755767	24.13508298	24.7004939	23.42866993	23.18862446
O94888	UBX domain-containing protein 7	UBXN7	sp|O94888|UBXN7_HUMAN UBX domain-containing protein 7 OS=Homo sapiens (Human) OX=9606 GN=UBXN7 PE=1 SV=2	1	14	14	14	39.1	54.862	0	150.27				32.72929088	27.20163024	25.99057767	27.44055175	27.16681695	26.74368168	27.51246777	28.06007851	25.68378194	27.21743312	27.45724597	26.99485578	26.78419171	27.73847258	27.59903497	26.7376348	27.80470504	27.26051271	25.32998735	27.67875454	27.55800771	26.78144276	25.92635192	27.42886158	27.04572734	26.10379604	27.42454333	28.14418654	26.35189938	27.22921855	27.31743097	26.95814734	27.19947885	26.18910727	28.43129489
O94901	SUN domain-containing protein 1	SUN1	sp|O94901|SUN1_HUMAN SUN domain-containing protein 1 OS=Homo sapiens (Human) OX=9606 GN=SUN1 PE=1 SV=3	1	3	3	3	5	90.063	0.00044366	3.481			+	29.09451371	23.20682896	24.27156105	23.19902946	23.17073745	23.05240155	24.07659381	24.3704602	24.32930309	23.58026409	22.50871941	22.18162059	24.53866211	23.80901836	24.26620835	23.94181132	22.37113852	24.16192531	23.98693778	24.16943817	24.60229562	NA	23.04383499	23.276823	23.92750527	23.04196522	24.14895441	NA	23.26083571	23.83585997	23.91925325	21.80620818	23.79481325	23.45500507	NA
O94903	Pyridoxal phosphate homeostasis protein	PLPBP	sp|O94903|PLPHP_HUMAN Pyridoxal phosphate homeostasis protein OS=Homo sapiens (Human) OX=9606 GN=PLPBP PE=1 SV=1	1	4	4	4	17.1	30.344	0	9.7672				30.47276201	25.39747775	23.91961697	25.12036509	24.31575656	25.12541915	24.14522691	26.08739874	25.24670001	25.2114484	25.04660181	25.22195611	24.62756238	25.00474613	23.64107978	25.16706588	25.14674237	25.08090924	24.5987227	24.5486907	25.10497588	25.25918408	24.29466954	24.49594674	23.08953389	24.18555784	24.68907192	25.28975381	25.03267232	24.59633582	25.00881157	24.30229084	25.34099345	25.24169052	24.90076512
O94905	Erlin-2	ERLIN2	sp|O94905|ERLN2_HUMAN Erlin-2 OS=Homo sapiens (Human) OX=9606 GN=ERLIN2 PE=1 SV=1	1	19	19	14	50.1	37.839	0	82.41				33.298164	27.70450991	26.6056902	27.94754108	27.74104733	27.10729275	28.11038279	28.21590687	27.33347204	27.31932744	27.20247122	27.63547214	27.18319299	28.20629614	28.35795913	27.65348801	28.31194305	28.11301903	27.30512978	28.00747552	27.03548578	27.36844665	27.05775678	27.91513227	27.66607498	27.07958748	27.90810405	28.57974637	27.35060175	27.97841973	26.76167175	27.27364324	27.87736353	27.82140712	27.81378364
O94906	Pre-mRNA-processing factor 6	PRPF6	sp|O94906|PRP6_HUMAN Pre-mRNA-processing factor 6 OS=Homo sapiens (Human) OX=9606 GN=PRPF6 PE=1 SV=1	1	43	43	43	49.1	106.92	0	273.77				34.59651578	28.83430544	28.25475847	29.05739529	28.89988977	28.39157387	29.48552418	29.58658044	28.56369134	29.250021	28.49125157	28.56619814	28.55986828	29.64079027	29.2763305	28.84421843	29.80889872	29.39437755	28.61981888	29.35772847	28.56019637	28.69105734	28.3316368	29.40322346	29.09063258	28.39766543	29.59102937	29.7852524	28.2970599	29.2051777	28.14681033	28.72747835	29.05881492	29.04074627	28.947764
O94913	Pre-mRNA cleavage complex 2 protein Pcf11	PCF11	sp|O94913|PCF11_HUMAN Pre-mRNA cleavage complex 2 protein Pcf11 OS=Homo sapiens (Human) OX=9606 GN=PCF11 PE=1 SV=3	1	6	6	6	5.1	173.05	0.0077017	1.8819			+	30.58190232	24.28489186	25.95920922	26.15905937	26.00030386	25.99118343	NA	22.74081836	26.10291553	26.2735721	25.87630991	26.16240562	24.28834624	23.55578647	23.83768952	26.21600867	26.44164435	25.49606868	26.20696679	25.63851347	25.54288852	25.09160132	25.34441783	23.42739162	NA	22.80118339	25.67755879	24.23753909	25.69903799	22.21059406	25.57629012	24.71476327	23.87004257	22.69771845	23.9198897
O94919	Endonuclease domain-containing 1 protein	ENDOD1	sp|O94919|ENDD1_HUMAN Endonuclease domain-containing 1 protein OS=Homo sapiens (Human) OX=9606 GN=ENDOD1 PE=1 SV=2	1	3	3	3	10.2	55.016	0	5.7467			+	28.34853495	NA	23.47877159	22.69055391	NA	23.86589635	NA	23.45650983	24.68747094	22.60446907	NA	NA	24.4155133	23.23635703	NA	24.84651572	23.11515036	22.81706484	23.74796348	NA	24.52223047	NA	23.54957224	22.6162078	NA	23.39571403	22.95478843	NA	24.44972599	22.66264317	24.23396074	NA	NA	22.64713252	22.34532511
O94925	Glutaminase kidney isoform, mitochondrial	GLS	sp|O94925|GLSK_HUMAN Glutaminase kidney isoform, mitochondrial OS=Homo sapiens (Human) OX=9606 GN=GLS PE=1 SV=1	1	19	19	19	33.2	73.46	0	160.48				33.66097689	28.26874444	27.24008963	28.28091615	28.30591256	27.36511228	28.51163866	28.75719522	27.26526064	28.44466448	27.91513227	27.98299505	27.91147958	28.58720662	28.36465321	28.04166032	29.03708428	28.58416262	27.297541	28.49594674	28.21034324	27.60971092	27.00345992	28.43511607	28.15682422	27.2843624	28.39386633	29.19849563	27.18857919	28.07239834	27.57542476	28.14753832	28.30708592	27.20284483	27.33688025
O94952	F-box only protein 21	FBXO21	sp|O94952|FBX21_HUMAN F-box only protein 21 OS=Homo sapiens (Human) OX=9606 GN=FBXO21 PE=2 SV=2	1	5	5	5	12.1	72.269	0	16.853				30.50028476	23.8754899	23.97709891	23.38640248	23.82162608	23.68570781	25.95324816	25.89896777	NA	25.11489628	24.54067342	23.52516138	24.27156105	25.13911007	25.96333868	22.20872018	25.79813042	25.51650101	23.63511229	25.80356003	24.65523634	25.09607329	23.72650423	25.37424672	25.12368381	22.86342179	25.46460233	25.79924268	24.05075872	25.69479422	24.28270216	25.11842564	25.70028223	24.7376348	25.00170025
O94966	Ubiquitin carboxyl-terminal hydrolase 19	USP19	sp|O94966|UBP19_HUMAN Ubiquitin carboxyl-terminal hydrolase 19 OS=Homo sapiens (Human) OX=9606 GN=USP19 PE=1 SV=2	1	15	15	15	19.1	145.65	0	53.316				32.08080761	26.65826357	26.31162264	26.3837851	26.08458345	26.10980515	26.85970198	27.17797666	25.78159284	26.71973223	26.4644777	26.27430108	26.23326595	26.84625267	27.19206476	26.31717217	26.85685596	27.09617386	25.61672382	26.81164182	26.45250934	25.72961908	25.7933999	25.91786572	26.48844244	25.55408901	26.78867871	26.76736635	24.15514558	26.10189426	25.61436657	26.68445094	26.77115031	26.61708829	26.61231487
O94973	AP-2 complex subunit alpha-2	AP2A2	sp|O94973|AP2A2_HUMAN AP-2 complex subunit alpha-2 OS=Homo sapiens (Human) OX=9606 GN=AP2A2 PE=1 SV=2	1	33	20	20	42.5	103.96	0	119.74				32.56916704	27.17940117	25.38086581	27.34248626	27.10719297	25.92641979	27.68572118	28.0870446	25.65575497	27.03684854	26.59875109	26.98826047	26.25438004	27.89017928	27.6263095	26.34484107	27.79581663	27.00849103	25.81012227	27.54207671	26.19403931	26.47827786	25.2550107	27.33219188	26.99722704	25.48775271	27.57967444	27.92953835	25.66405486	27.12563592	25.7161249	26.83195239	27.31855191	26.6881916	26.62421894
O94979	Protein transport protein Sec31A	SEC31A	sp|O94979|SC31A_HUMAN Protein transport protein Sec31A OS=Homo sapiens (Human) OX=9606 GN=SEC31A PE=1 SV=3	1	56	56	55	50.3	133.01	0	323.31				36.07660512	30.50436352	29.81259073	30.581633	30.50739141	29.91612944	30.84826912	31.28956035	30.00530848	30.62392253	29.9769187	30.5171884	30.09408578	30.9044048	30.93058201	30.18411574	31.08815732	30.91548848	29.86029419	30.7599431	30.16590702	30.27108458	29.49739419	30.64512693	30.48836198	29.7080016	30.74318409	31.46932084	29.50481811	30.64915932	29.66529574	30.40324378	30.79792023	30.24626509	30.35688939
O94992;Q96MH2	Protein HEXIM1	HEXIM1	sp|O94992|HEXI1_HUMAN Protein HEXIM1 OS=Homo sapiens (Human) OX=9606 GN=HEXIM1 PE=1 SV=1	2	15	15	15	50.4	40.623	0	275.21				34.00746549	28.33943114	28.43971988	28.80919014	25.57545361	25.81580015	27.48853437	29.1233434	28.82650756	28.63885867	28.50005677	28.3071728	28.74326436	29.19018171	27.14501306	27.0747987	28.5847361	28.4989543	28.4439535	29.03849786	28.76243233	28.18890926	28.379437	28.85644044	26.55604969	25.25479451	28.08182359	29.0881826	28.3307824	28.69451528	28.62996071	28.27333199	28.09234761	28.53129549	28.63221635
O95059	Ribonuclease P protein subunit p14	RPP14	sp|O95059|RPP14_HUMAN Ribonuclease P protein subunit p14 OS=Homo sapiens (Human) OX=9606 GN=RPP14 PE=1 SV=3	1	2	2	2	20.2	13.693	0.0017201	2.8174				28.44584866	22.79538811	23.07376959	23.08027495	23.12096619	NA	23.34786787	24.25291947	22.46923738	23.24691742	23.0458523	23.33265287	NA	23.76941092	22.77735967	NA	24.18472585	23.60116232	22.19700547	23.413255	23.65720067	22.17270706	22.07825637	23.24116679	22.6479669	21.8907081	21.80467304	NA	NA	23.16386093	22.19553441	22.76494446	NA	22.91261747	22.60494408
O95067	G2/mitotic-specific cyclin-B2	CCNB2	sp|O95067|CCNB2_HUMAN G2/mitotic-specific cyclin-B2 OS=Homo sapiens (Human) OX=9606 GN=CCNB2 PE=1 SV=1	1	1	1	1	3.8	45.281	0.00044514	3.5692			+	24.60766669	NA	NA	NA	NA	NA	NA	NA	NA	NA	NA	NA	NA	NA	NA	NA	21.76433709	NA	NA	NA	NA	NA	NA	NA	NA	NA	NA	NA	NA	NA	NA	22.05075872	NA	NA	NA
O95070	Protein YIF1A	YIF1A	sp|O95070|YIF1A_HUMAN Protein YIF1A OS=Homo sapiens (Human) OX=9606 GN=YIF1A PE=1 SV=2	1	3	3	3	15.7	32.011	0	6.5901				29.96264942	NA	23.72411162	25.71447507	25.0520864	24.87633333	24.43147822	25.76453451	24.45029253	23.86457459	24.69040472	24.67992245	23.68495917	25.05940817	24.81289058	23.84268488	25.25875291	23.6841031	23.53647015	24.54161894	24.09458418	22.96103912	23.44341608	25.14102193	23.71753754	23.37331762	24.69747455	25.97160617	NA	25.11612658	23.2518655	23.8795152	24.51466638	24.81533599	24.28404463
O95071	E3 ubiquitin-protein ligase UBR5	UBR5	sp|O95071|UBR5_HUMAN E3 ubiquitin-protein ligase UBR5 OS=Homo sapiens (Human) OX=9606 GN=UBR5 PE=1 SV=2	1	51	51	51	24.7	309.35	0	146.01				33.75771978	27.98294067	26.66193681	28.55917541	28.27910136	27.1197123	28.60307425	28.94237638	27.37790752	28.68471845	27.53830689	27.70299201	27.2210342	28.83415472	28.7292301	27.20013396	29.01089334	28.35333888	27.12099782	28.72168895	27.6807676	27.93971703	26.96355918	28.60179991	28.40722095	26.66016938	28.65543426	28.83815857	26.71777284	28.48538983	27.95726184	27.9234305	28.10814068	27.93449607	28.11460839
O95081	Arf-GAP domain and FG repeat-containing protein 2	AGFG2	sp|O95081|AGFG2_HUMAN Arf-GAP domain and FG repeat-containing protein 2 OS=Homo sapiens (Human) OX=9606 GN=AGFG2 PE=1 SV=2	1	7	6	6	16.8	48.962	0	8.8902				29.76122789	23.68024447	21.15028775	23.60206903	23.30465992	23.46001487	25.32450416	25.13641356	22.28492009	24.8915705	21.77900432	23.03128457	22.82366811	25.3274197	24.31451244	NA	25.54040738	24.23695548	20.64517641	24.30033692	22.70484759	22.59249719	23.06972771	24.30702511	24.04834917	22.01113442	24.44657449	25.59730242	22.46804427	21.34532511	23.72598444	23.96596038	25.32553384	24.74898717	24.27646806
O95084	Serine protease 23	PRSS23	sp|O95084|PRS23_HUMAN Serine protease 23 OS=Homo sapiens (Human) OX=9606 GN=PRSS23 PE=1 SV=1	1	2	2	2	9.1	43.001	0.00065862	3.2331				27.84248108	NA	NA	21.94867094	22.15409495	20.93675295	22.28771238	23.00595412	NA	21.90771221	21.28590788	NA	21.18857919	22.50949281	22.65754961	NA	24.16744877	NA	NA	23.79094184	21.94570958	21.48630475	20.29131462	22.13125662	22.44510985	NA	23.782268	NA	NA	21.97028568	21.91477198	22.06529648	24.40086849	21.86831014	21.09003486
O95104	SR-related and CTD-associated factor 4	SCAF4	sp|O95104|SCAF4_HUMAN SR-related and CTD-associated factor 4 OS=Homo sapiens (Human) OX=9606 GN=SCAF4 PE=1 SV=3	1	5	4	4	7.6	125.87	0	5.8157			+	29.94698362	24.69338571	24.7568454	24.45970226	24.33994077	24.6489434	23.40807987	25.48710867	24.14374878	24.72041086	23.87408307	24.83547451	24.90921485	24.16652966	24.38383452	24.8888796	23.5731146	24.88920463	24.87974888	24.4290532	24.93723803	24.74427215	24.78556422	24.43141446	24.44846621	23.18681246	22.70855686	25.81293953	23.17986051	22.60815193	24.17523765	NA	24.31084295	22.31429115	24.51851341
O95139	NADH dehydrogenase [ubiquinone] 1 beta subcomplex subunit 6	NDUFB6	sp|O95139|NDUB6_HUMAN NADH dehydrogenase [ubiquinone] 1 beta subcomplex subunit 6 OS=Homo sapiens (Human) OX=9606 GN=NDUFB6 PE=1 SV=3	1	7	7	7	49.2	15.489	0	13.236				31.40070159	25.5736636	25.68963185	25.99871248	26.74419514	25.57966006	26.09752069	25.87881392	25.49737897	25.65086155	25.7948876	24.74985675	25.6167799	25.23560496	25.2290168	25.56013805	26.28605599	25.39760831	25.37238792	25.97427856	26.36332523	25.60676349	25.45710504	26.16311618	26.4452488	25.49017296	26.1931558	25.28647908	25.81340446	25.76749264	25.92971893	25.28043833	27.29070315	25.56124575	26.17039364
O95140	Mitofusin-2	MFN2	sp|O95140|MFN2_HUMAN Mitofusin-2 OS=Homo sapiens (Human) OX=9606 GN=MFN2 PE=1 SV=3	1	9	9	9	14.5	86.401	0	9.2827				29.95296501	23.95446897	NA	24.82813106	24.44834018	NA	25.43895095	24.78251797	23.48799798	24.71224612	22.36048812	24.48830452	NA	25.25205325	24.80069969	NA	25.41567447	23.1726918	NA	25.32512206	24.69811073	24.29942884	NA	24.85114702	23.63732535	NA	24.94230366	24.31105091	NA	24.8190451	23.0380174	23.54604285	25.49880977	24.2598306	25.09848482
O95149	Snurportin-1	SNUPN	sp|O95149|SPN1_HUMAN Snurportin-1 OS=Homo sapiens (Human) OX=9606 GN=SNUPN PE=1 SV=1	1	4	4	4	11.1	41.142	0.0015155	2.9763				29.71071336	24.00298803	NA	24.8931456	24.50554894	23.047534	24.86985436	25.19835511	22.05185415	24.851004	24.47722811	24.79921798	NA	24.61076714	25.01495216	23.29333693	25.22872329	24.52581852	NA	24.82813106	23.56767112	23.44012399	21.36367279	24.5588252	24.39995639	22.30560646	24.24503212	24.77535147	21.77281714	23.93219961	23.1352709	22.61712754	24.6793319	23.8490958	24.37351676
O95155	Ubiquitin conjugation factor E4 B	UBE4B	sp|O95155|UBE4B_HUMAN Ubiquitin conjugation factor E4 B OS=Homo sapiens (Human) OX=9606 GN=UBE4B PE=1 SV=1	1	28	28	28	31.6	146.18	0	56.438				32.60319809	26.95858988	24.88702087	27.40023334	26.86490515	25.51638078	27.80051456	27.63768465	24.80779081	27.39607348	25.61736859	26.40838767	25.31523831	28.02178687	27.55793469	25.48508267	28.27444328	27.91553122	23.91278191	27.68009689	26.1536196	26.47874074	25.04155589	27.47838588	27.49769874	24.50294201	27.86543623	28.01690824	23.91716008	28.28863666	25.6838087	26.2080094	27.2023778	27.14316489	27.11515433
O95159	Zinc finger protein-like 1	ZFPL1	sp|O95159|ZFPL1_HUMAN Zinc finger protein-like 1 OS=Homo sapiens (Human) OX=9606 GN=ZFPL1 PE=1 SV=2	1	8	8	8	26.8	34.114	0	7.9725				31.67016754	25.23794019	24.08415764	25.0295164	25.24995772	23.99636522	25.3375269	26.3528592	24.64041795	25.06377523	22.10078808	25.25663112	25.08082793	25.64762662	25.97819059	24.56558093	25.43109559	25.71748524	24.150892	24.57796167	30.76097419	24.95770466	24.20851182	23.86003365	25.43809435	24.42962792	25.04576899	26.24412484	24.36879631	25.31534197	20.97168949	24.61498432	25.16234799	24.86197476	25.2034424
O95163	Elongator complex protein 1	ELP1	sp|O95163|ELP1_HUMAN Elongator complex protein 1 OS=Homo sapiens (Human) OX=9606 GN=ELP1 PE=1 SV=3	1	46	46	46	43.6	150.25	0	272.48				34.43464892	28.82944427	26.4540481	28.99231853	28.98950616	26.76268576	29.3750509	29.76051426	26.68029814	29.26660156	28.02374429	29.05362002	27.48730805	29.49449783	29.57298815	27.13349643	29.63249373	29.34616925	26.09683738	29.34927343	27.73350322	28.87958531	25.83771358	29.24653693	29.04351276	25.66792991	29.51497106	29.82113337	26.08283886	29.16923266	27.56369134	28.8641672	29.2036851	28.70134031	28.58988718
O95167	NADH dehydrogenase [ubiquinone] 1 alpha subcomplex subunit 3	NDUFA3	sp|O95167|NDUA3_HUMAN NADH dehydrogenase [ubiquinone] 1 alpha subcomplex subunit 3 OS=Homo sapiens (Human) OX=9606 GN=NDUFA3 PE=1 SV=1	1	5	5	5	63.1	9.2787	0	13.241				30.52337139	24.62187391	23.43389917	23.96921435	24.16392234	23.95491265	NA	24.86773535	23.95526749	24.59400196	24.85014562	22.58267768	24.51056764	25.995546	24.62232088	24.87708264	26.11416156	25.25727878	24.65370667	25.16273214	25.13218277	22.83932452	24.80380634	26.11638442	24.60868212	24.88068324	25.54966036	25.9528484	24.40431626	25.56964241	25.16909405	25.06101646	25.68781797	25.53379976	23.40106387
O95168	NADH dehydrogenase [ubiquinone] 1 beta subcomplex subunit 4	NDUFB4	sp|O95168|NDUB4_HUMAN NADH dehydrogenase [ubiquinone] 1 beta subcomplex subunit 4 OS=Homo sapiens (Human) OX=9606 GN=NDUFB4 PE=1 SV=3	1	5	5	5	41.1	15.208	0	15.938				31.98790146	26.67761255	26.388736	26.61414187	26.40675075	26.32103213	26.49655637	27.33824129	26.13259465	26.46549006	26.98999331	26.9312304	26.58806494	26.92490327	26.45793478	26.8075943	26.4691442	26.01782159	26.43064907	26.64650092	26.97694601	26.26577927	26.16741049	26.00598837	26.15160825	26.02273946	26.49721144	27.44600648	26.27453214	26.32393752	26.49481824	25.76890636	26.76407888	26.3127481	26.34538264
O95169	NADH dehydrogenase [ubiquinone] 1 beta subcomplex subunit 8, mitochondrial	NDUFB8	sp|O95169|NDUB8_HUMAN NADH dehydrogenase [ubiquinone] 1 beta subcomplex subunit 8, mitochondrial OS=Homo sapiens (Human) OX=9606 GN=NDUFB8 PE=1 SV=1	1	5	5	5	29.6	21.766	0	15.201				30.88583759	24.61166784	24.31506551	25.19621759	25.15394811	24.73060405	25.47283559	25.61225862	25.32985052	25.40291863	25.173485	24.24343493	25.28520944	25.84637225	25.7655971	26.04864019	26.24749702	25.44569083	25.6094714	25.63580424	25.56796118	24.0019579	24.85856424	25.79064361	25.97432233	25.12214392	26.10289551	25.97057532	25.40379637	25.69545813	25.33388145	24.92166118	25.72593245	21.81511119	NA
O95182	NADH dehydrogenase [ubiquinone] 1 alpha subcomplex subunit 7	NDUFA7	sp|O95182|NDUA7_HUMAN NADH dehydrogenase [ubiquinone] 1 alpha subcomplex subunit 7 OS=Homo sapiens (Human) OX=9606 GN=NDUFA7 PE=1 SV=3	1	5	5	5	43.4	12.551	0	5.9861				30.84273582	25.33735676	25.93208694	24.27958848	25.25335239	23.49448257	24.31008019	26.23249763	25.49759215	24.6500398	26.05513131	25.50551865	26.08044168	25.52378638	25.63173082	22.29706515	25.35853772	25.45073302	25.64820286	24.75771025	26.016802	25.17759655	25.82065267	24.83566725	25.57493416	23.09237584	25.42188197	26.32611701	25.91943512	24.26069217	25.76701268	23.81528713	24.96322842	24.97600641	25.21382302
O95197	Reticulon-3	RTN3	sp|O95197|RTN3_HUMAN Reticulon-3 OS=Homo sapiens (Human) OX=9606 GN=RTN3 PE=1 SV=2	1	4	4	4	5.8	112.61	0	104.21				32.72673564	26.73389105	25.92281829	28.2326989	27.78867871	25.8740127	28.40226811	28.35670053	25.93681134	27.15836607	26.64209952	27.06630291	26.43707846	27.45026106	27.08425903	26.08581961	27.76433203	27.1886735	25.85493171	27.41465879	26.86537723	26.43216351	25.78748354	27.06620024	26.9062126	25.62393997	27.19281729	28.15315569	25.38264777	26.97825606	26.51950356	27.07948576	27.91581612	26.82565874	27.27799365
O95202	Mitochondrial proton/calcium exchanger protein	LETM1	sp|O95202|LETM1_HUMAN Mitochondrial proton/calcium exchanger protein OS=Homo sapiens (Human) OX=9606 GN=LETM1 PE=1 SV=1	1	42	42	42	53.9	83.353	0	222.08				34.6931198	28.90000497	28.64158285	29.4201117	29.12772805	28.93432734	29.63396639	29.66453303	28.97366566	29.39020075	28.98492432	28.76040322	28.64440505	29.93957693	29.43422139	28.94926782	29.99590716	29.42119579	28.86422625	29.71599076	28.72273146	28.44683475	28.50801512	29.48135324	29.17650318	28.36673875	29.60999265	29.51333406	28.68284482	29.33602895	28.43213164	29.22013477	29.03653417	28.77026827	28.77240942
O95214	Leptin receptor overlapping transcript-like 1	LEPROTL1	sp|O95214|LERL1_HUMAN Leptin receptor overlapping transcript-like 1 OS=Homo sapiens (Human) OX=9606 GN=LEPROTL1 PE=1 SV=2	1	1	1	1	9.9	14.428	0.0041391	2.1818			+	27.33815626	NA	NA	22.92007149	NA	NA	NA	NA	NA	23.53314624	NA	NA	NA	23.84009329	NA	NA	24.21066837	22.49901667	NA	23.83576362	NA	NA	NA	23.92705309	NA	NA	23.66079502	NA	NA	23.33429075	NA	21.56565065	22.62945357	22.85882031	21.79503133
O95218	Zinc finger Ran-binding domain-containing protein 2	ZRANB2	sp|O95218|ZRAB2_HUMAN Zinc finger Ran-binding domain-containing protein 2 OS=Homo sapiens (Human) OX=9606 GN=ZRANB2 PE=1 SV=2	1	17	17	17	45.5	37.404	0	323.31				34.1711671	28.10509581	28.21034324	28.88209531	27.85132576	28.28920854	29.06401689	28.62683167	28.30916955	28.93466478	28.21410104	27.85412324	28.15537723	29.27141857	28.42217881	28.471309	29.37770071	28.74406679	28.43352514	28.97136498	28.38376862	27.8693249	28.03102159	29.15168083	27.92529953	28.17716881	29.02281881	28.77906445	28.35825265	28.78771394	28.45246221	28.3069556	28.48558176	28.98174373	28.76192532
O95229	ZW10 interactor	ZWINT	sp|O95229|ZWINT_HUMAN ZW10 interactor OS=Homo sapiens (Human) OX=9606 GN=ZWINT PE=1 SV=2	1	2	2	2	6.9	31.293	0	8.02			+	28.83149943	23.08331376	NA	23.78366731	23.13682031	NA	23.69147006	24.03069542	22.88712317	23.85471775	22.63663967	NA	23.29249464	24.33837732	23.75276855	23.28050913	25.12324965	23.86655677	22.65831261	24.03573746	23.43606185	22.73560147	23.09469692	23.789052	23.65447171	23.01651723	24.04051114	24.466066	23.02479068	23.74529846	23.31326725	22.67506199	23.65228481	22.18068013	22.67600956
O95232	Luc7-like protein 3	LUC7L3	sp|O95232|LC7L3_HUMAN Luc7-like protein 3 OS=Homo sapiens (Human) OX=9606 GN=LUC7L3 PE=1 SV=2	1	24	24	24	48.4	51.466	0	323.31				34.29399188	28.73766703	28.17944862	28.93306121	28.86920721	28.33849634	28.90678603	29.65505887	28.56081589	28.52641566	28.68538701	28.55954012	28.60703169	29.23904263	29.11416156	28.67835159	29.03412173	29.0291267	28.33509195	28.57747914	28.57791126	28.53708513	27.73699002	28.86956024	28.74704793	27.95836863	28.78821196	29.52396954	28.35207624	28.45571846	28.31228936	28.55826322	28.93351152	28.56529038	28.57134338
O95235	Kinesin-like protein KIF20A	KIF20A	sp|O95235|KI20A_HUMAN Kinesin-like protein KIF20A OS=Homo sapiens (Human) OX=9606 GN=KIF20A PE=1 SV=1	1	6	6	6	9.2	100.28	0	17.206				30.38236742	24.99498522	24.54745564	24.64322866	25.12561621	24.39218009	25.10872895	25.05154718	24.60382417	24.82885741	24.96754431	25.02068532	24.23073995	25.46861609	25.23695548	25.02504424	25.60453129	25.36205457	24.53919479	25.15023351	24.6053511	23.02155816	24.26649433	25.08029935	24.66833578	24.2424903	25.41525538	25.6747873	24.40652371	25.10545554	23.41015215	23.79620046	24.87900096	24.71649127	24.78536466
O95239;Q2VIQ3;Q9Y496	Chromosome-associated kinesin KIF4A	KIF4A	sp|O95239|KIF4A_HUMAN Chromosome-associated kinesin KIF4A OS=Homo sapiens (Human) OX=9606 GN=KIF4A PE=1 SV=3	3	35	35	34	35.2	139.88	0	79.703				33.37036042	27.68638928	27.14404064	28.00281639	28.15039816	27.35169723	28.33466583	28.13897341	27.6609174	28.10644433	27.60731394	27.60448887	27.42358196	28.45505212	28.08106167	27.58226134	28.62519491	28.21826493	27.61407164	28.00902522	27.57881112	27.3595099	26.93562045	28.01291885	27.68618888	26.96300788	27.68009689	28.47657163	27.19554192	28.07301158	27.26758411	27.47776852	27.61076714	27.54458446	27.62002871
O95249	Golgi SNAP receptor complex member 1	GOSR1	sp|O95249|GOSR1_HUMAN Golgi SNAP receptor complex member 1 OS=Homo sapiens (Human) OX=9606 GN=GOSR1 PE=1 SV=1	1	6	6	6	30.8	28.612	0	18.127				31.14065634	24.86003365	25.5259081	24.2642765	25.22607904	25.62823014	24.68832502	25.57022169	24.82633784	25.05713702	25.57392358	23.20287471	25.77530123	25.41390059	25.84687434	26.19490351	26.01288689	26.37558954	26.08013667	25.84543932	25.48237691	25.69351865	26.01945567	25.58104033	25.98161309	25.91670464	25.87415345	27.04468561	24.83132426	25.55920459	25.3098721	24.41396513	25.67357478	25.74381006	25.92309042
O95251	Histone acetyltransferase KAT7	KAT7	sp|O95251|KAT7_HUMAN Histone acetyltransferase KAT7 OS=Homo sapiens (Human) OX=9606 GN=KAT7 PE=1 SV=1	1	7	7	7	15.5	70.642	0	12.803				30.80984944	24.84484098	22.91071592	26.0342267	25.53952022	NA	26.05279124	25.91026759	22.3366896	25.97458491	24.85704587	25.02144802	22.48480618	25.84598958	25.53987515	NA	26.46374524	26.03565357	23.86994847	25.5157494	25.19396414	24.60907681	NA	25.63666179	25.49093801	22.39890023	26.24479628	26.39813044	22.2209014	25.60036848	24.46513192	23.82774352	24.57415463	25.38939266	24.82079872
O95260	Arginyl-tRNA--protein transferase 1	ATE1	sp|O95260|ATE1_HUMAN Arginyl-tRNA--protein transferase 1 OS=Homo sapiens (Human) OX=9606 GN=ATE1 PE=1 SV=2	1	5	5	5	12.5	59.09	0	13.545				29.14739275	23.15166631	22.22060623	23.20137972	23.45048133	21.88498282	23.384164	24.98254905	21.63635202	23.35191622	24.14600427	23.30479915	22.28065072	23.79986024	24.65403459	24.50633616	23.60749738	24.33769703	23.73943865	22.64618777	24.46581697	23.38271373	22.9531016	23.42918093	24.46911314	19.70112029	24.47994354	24.89115328	23.36466155	22.70579689	24.13625708	22.40862413	22.63373848	23.27056339	24.32196112
O95273	Cyclin-D1-binding protein 1	CCNDBP1	sp|O95273|CCDB1_HUMAN Cyclin-D1-binding protein 1 OS=Homo sapiens (Human) OX=9606 GN=CCNDBP1 PE=1 SV=2	1	1	1	1	3.6	40.262	0.00087451	3.1622			+	27.57268103	22.78512516	NA	22.74876202	23.15861647	NA	23.58623324	23.891246	NA	22.93237986	NA	23.42675205	NA	23.37954442	22.73657204	NA	23.07840298	NA	NA	23.38258181	NA	NA	NA	22.88326825	23.22983097	NA	22.97126849	22.79554665	NA	NA	NA	22.05725273	22.76710868	22.29131462	NA
O95274	Ly6/PLAUR domain-containing protein 3	LYPD3	sp|O95274|LYPD3_HUMAN Ly6/PLAUR domain-containing protein 3 OS=Homo sapiens (Human) OX=9606 GN=LYPD3 PE=1 SV=2	1	4	4	4	15.6	35.97	0.0002302	4.3266				28.39966309	23.65261306	23.32388599	24.01945567	NA	23.55262407	20.12477258	22.30863678	21.81573665	21.6468909	23.95198187	23.34813812	21.62417431	23.62097956	19.48634404	23.96851141	21.28517416	21.92723398	23.78815594	21.58334358	24.08326506	21.16815303	22.89750058	21.32690562	21.21560883	19.85572928	21.34867845	22.08216074	19.39542117	21.60005082	22.93281236	21.57731633	23.85946502	19.56567854	21.54387388
O95292	Vesicle-associated membrane protein-associated protein B/C	VAPB	sp|O95292|VAPB_HUMAN Vesicle-associated membrane protein-associated protein B/C OS=Homo sapiens (Human) OX=9606 GN=VAPB PE=1 SV=3	1	12	11	11	53.1	27.228	0	48.446				33.41525841	26.93134313	27.70628975	27.78855426	28.0104132	27.73634495	28.41522314	28.2634708	27.52551985	27.84535557	27.49800322	27.53103515	27.68431716	28.44442752	28.24965941	27.54546851	28.48615742	28.59170712	27.52656491	28.35245514	27.83128801	27.15961762	27.29430144	28.16509238	27.79662131	26.81445612	28.33666747	28.51453847	27.41683437	27.80783993	27.43730074	27.89741056	27.98723061	27.99803453	27.16624232
O95295	SNARE-associated protein Snapin	SNAPIN	sp|O95295|SNAPN_HUMAN SNARE-associated protein Snapin OS=Homo sapiens (Human) OX=9606 GN=SNAPIN PE=1 SV=1	1	4	4	4	41.9	14.874	0	170.57				31.7217134	26.20351708	26.30539076	26.60427676	26.35130969	25.67416769	26.99496365	26.72155859	25.82310927	26.63975581	26.60554892	26.17394242	26.3839828	27.07897703	26.52197597	26.14394336	27.00795664	26.53937231	25.82169906	26.76509121	26.53689992	25.48603463	26.022422	26.71227236	26.06293169	25.58075288	26.71174741	26.57230517	24.91469899	25.88848482	26.26287967	25.12455174	26.53067804	26.00097	24.02199861
O95297	Myelin protein zero-like protein 1	MPZL1	sp|O95297|MPZL1_HUMAN Myelin protein zero-like protein 1 OS=Homo sapiens (Human) OX=9606 GN=MPZL1 PE=1 SV=1	1	9	9	9	32.7	29.082	0	27.189				32.59521562	26.93651933	26.03714189	27.44284683	27.14043694	26.07441083	27.11336685	27.88808993	26.19906691	27.33398379	26.92648766	26.53052922	26.65321465	27.65259938	27.53660354	26.54424543	27.98928959	27.17959099	26.11173633	27.88407687	26.98446262	26.65621884	25.86646244	27.52581852	26.79934151	25.87394232	27.69935577	27.75315124	26.30699035	27.64505819	26.63505692	26.48733872	27.11406224	26.67761255	27.06835467
O95298;E9PQ53	NADH dehydrogenase [ubiquinone] 1 subunit C2;NADH dehydrogenase [ubiquinone] 1 subunit C2, isoform 2	NDUFC2;NDUFC2-KCTD14	sp|O95298|NDUC2_HUMAN NADH dehydrogenase [ubiquinone] 1 subunit C2 OS=Homo sapiens (Human) OX=9606 GN=NDUFC2 PE=1 SV=1;sp|E9PQ53|NDUCR_HUMAN NADH dehydrogenase [ubiquinone] 1 subunit C2, isoform 2 OS=Homo sapiens (Human) OX=9606 GN=NDUFC2-KCTD14 PE=1 SV=1	2	6	6	6	35.3	14.187	0	7.8366				31.66699766	26.24633759	26.05583466	26.3659466	26.37041031	26.19428359	25.78486565	26.82759817	26.19738049	26.51252805	26.37205574	26.38973728	25.9103591	26.51812317	26.69258783	26.30265691	26.64979318	26.52116729	24.7703691	26.66749685	26.32355963	26.32760815	25.47858646	25.42387043	26.29645612	25.97101407	26.3873725	26.62072793	24.4550678	26.40903543	25.85820852	25.00868336	26.99787307	25.90018929	25.56473819
O95299	NADH dehydrogenase [ubiquinone] 1 alpha subcomplex subunit 10, mitochondrial	NDUFA10	sp|O95299|NDUAA_HUMAN NADH dehydrogenase [ubiquinone] 1 alpha subcomplex subunit 10, mitochondrial OS=Homo sapiens (Human) OX=9606 GN=NDUFA10 PE=1 SV=1	1	15	15	15	42.8	40.75	0	71.538				32.64116938	26.70727761	25.78166787	27.10459603	26.65047812	26.61666774	27.31094694	27.4397595	26.45252505	26.77278694	27.08151887	26.69444886	26.60356953	27.91900314	27.20461816	26.66234437	27.85655917	27.66044143	26.7655971	27.41932823	27.28312623	26.72974872	25.78783223	27.1248475	26.40397511	26.15753753	27.43738012	28.06650821	26.01856458	26.58276381	26.74226872	27.0510285	27.63512613	27.07887527	26.79699255
O95302;Q75LS8	Peptidyl-prolyl cis-trans isomerase FKBP9	FKBP9	sp|O95302|FKBP9_HUMAN Peptidyl-prolyl cis-trans isomerase FKBP9 OS=Homo sapiens (Human) OX=9606 GN=FKBP9 PE=1 SV=2	2	12	11	11	21.2	63.083	0	15.268				31.72012378	25.49795755	25.27859635	26.22486547	25.95610988	24.51478676	26.33092768	27.02030382	24.95624285	26.07111992	26.09041048	26.44635362	26.17401864	26.57686673	25.86090984	25.01482449	26.22254582	26.38840757	24.77273661	26.32520786	26.03374376	25.21245067	23.5234873	25.09220645	25.85050334	24.81161733	26.35038256	26.3528592	23.63920379	25.32185792	26.08172202	26.45946777	25.87081866	26.51489208	26.48799798
O95336	6-phosphogluconolactonase	PGLS	sp|O95336|6PGL_HUMAN 6-phosphogluconolactonase OS=Homo sapiens (Human) OX=9606 GN=PGLS PE=1 SV=2	1	13	13	13	66.3	27.547	0	74.886				33.90113497	27.89879483	28.5829791	28.60756088	27.99539505	28.53114673	28.87370182	28.48600393	28.51423747	28.66671838	28.38244988	27.87455217	28.48346905	29.06105767	28.20862345	28.95401961	29.12168954	28.03443662	28.45951467	28.75773568	28.5413383	27.73492478	28.129375	28.68789137	28.10644433	28.43642727	28.83545042	28.57195813	28.17221682	28.45289418	28.53900986	28.13025915	28.63221635	28.0047997	25.48821256
O95340	Bifunctional 3-phosphoadenosine 5-phosphosulfate synthase 2	PAPSS2	sp|O95340|PAPS2_HUMAN Bifunctional 3-phosphoadenosine 5-phosphosulfate synthase 2 OS=Homo sapiens (Human) OX=9606 GN=PAPSS2 PE=1 SV=2	1	37	37	35	56.8	69.5	0	323.31				35.72339281	29.8814828	29.8460135	30.29098871	30.04934152	29.99415444	30.4960039	30.81642592	30.08575378	30.24138595	30.05206567	29.90555287	29.93817516	30.62949178	30.39284336	30.26885596	30.64116938	30.291867	29.83080463	30.46343734	30.20291487	29.66497376	29.79364796	30.28603836	30.0101197	29.72947323	30.41316621	30.85830931	29.8399762	30.19166481	29.83136352	29.68587153	29.9542138	29.91897471	29.82644695
O95347	Structural maintenance of chromosomes protein 2	SMC2	sp|O95347|SMC2_HUMAN Structural maintenance of chromosomes protein 2 OS=Homo sapiens (Human) OX=9606 GN=SMC2 PE=1 SV=2	1	71	71	71	55.2	135.65	0	323.31				35.92640813	30.20990186	30.23477852	30.37171102	30.23694635	30.56837442	30.503416	30.84782127	30.47981251	30.28824061	30.41578728	30.31602857	30.42091481	30.54517389	30.51700062	30.93494593	30.81268253	30.50748593	30.33883633	30.49762261	30.5995671	30.00918544	30.24671813	30.30769396	30.2443381	30.01118668	30.33585863	30.87540201	30.24988541	30.22768178	29.90009137	30.01876618	30.16434923	29.83878974	30.08929445
O95352	Ubiquitin-like modifier-activating enzyme ATG7	ATG7	sp|O95352|ATG7_HUMAN Ubiquitin-like modifier-activating enzyme ATG7 OS=Homo sapiens (Human) OX=9606 GN=ATG7 PE=1 SV=1	1	18	18	18	35.4	77.959	0	52.547				32.34833971	26.66478731	25.37613626	27.1147573	26.85352849	25.90322707	26.57012033	27.80513572	25.52993377	26.81616649	26.53563989	26.40803127	26.05998571	27.51818321	27.17873657	26.22479189	27.73950303	26.86691045	25.45173935	26.87337915	26.41275447	26.04814126	25.12344701	27.16048344	27.04551905	25.11541234	26.9480426	27.51502748	25.44647983	26.84218132	26.16708503	26.73969616	27.24662754	26.17064195	26.24327148
O95359;O75410	Transforming acidic coiled-coil-containing protein 2	TACC2	sp|O95359|TACC2_HUMAN Transforming acidic coiled-coil-containing protein 2 OS=Homo sapiens (Human) OX=9606 GN=TACC2 PE=1 SV=3	2	25	25	25	10.6	309.42	0	111.14				33.34029635	27.75614551	27.68805818	28.10449606	27.56332768	27.45473844	27.94993568	28.12134372	27.83502869	27.71522166	28.10369601	27.40234944	27.61118941	28.08810676	27.83056288	27.91125098	28.03747708	28.08354912	27.48914715	28.10099255	28.13999804	27.17073745	27.42157704	27.85483662	27.5584457	27.09063258	27.79952679	28.19333442	27.45865455	27.82073787	27.77925236	27.19554192	27.87806551	27.71482876	27.73769926
O95361;Q309B1	Tripartite motif-containing protein 16	TRIM16	sp|O95361|TRI16_HUMAN Tripartite motif-containing protein 16 OS=Homo sapiens (Human) OX=9606 GN=TRIM16 PE=1 SV=3	2	15	15	15	35.5	63.954	0	34.682				31.40141386	24.64454946	24.87300358	25.60153074	26.05517269	25.42495972	26.28003117	26.42138442	25.37491	26.11836622	25.11945506	25.86537723	25.41134883	27.06064547	26.07394116	25.09216612	27.10709317	26.19161305	23.97587525	26.3273169	24.99972343	24.96388986	23.88632323	26.53165988	25.71690987	24.31968921	26.62380046	26.27685848	25.1418795	26.30709461	25.13989073	25.70777786	25.80525875	25.47747518	25.23308306
O95363	Phenylalanine--tRNA ligase, mitochondrial	FARS2	sp|O95363|SYFM_HUMAN Phenylalanine--tRNA ligase, mitochondrial OS=Homo sapiens (Human) OX=9606 GN=FARS2 PE=1 SV=1	1	6	6	6	14.9	52.356	0	9.2059				31.27253133	24.50415512	NA	26.08044168	26.75697262	NA	26.88390214	26.69564397	NA	26.39237665	22.79723009	24.05895423	NA	27.1375084	26.78818084	NA	27.77473589	26.19700547	NA	26.96344893	NA	25.26201941	NA	26.91957151	27.21632328	NA	27.27168571	26.83328022	NA	26.66627819	22.944459	23.7234868	25.89979759	25.22435032	25.40561517
O95365	Zinc finger and BTB domain-containing protein 7A	ZBTB7A	sp|O95365|ZBT7A_HUMAN Zinc finger and BTB domain-containing protein 7A OS=Homo sapiens (Human) OX=9606 GN=ZBTB7A PE=1 SV=1	1	4	4	4	13.2	61.438	0	11.294			+	29.01073331	23.82308497	23.72452801	24.54527701	NA	NA	24.63017601	23.65140912	23.206516	22.81891837	22.65453726	23.9189804	23.26913695	23.82240434	23.02578775	22.92656457	24.0207277	23.64482447	23.5138837	24.53812924	23.13453474	NA	23.01770692	NA	23.85851682	22.64083715	22.50457947	NA	NA	22.6909801	23.0912139	23.89984368	23.81029391	22.80347134	22.97368756
O95372	Acyl-protein thioesterase 2	LYPLA2	sp|O95372|LYPA2_HUMAN Acyl-protein thioesterase 2 OS=Homo sapiens (Human) OX=9606 GN=LYPLA2 PE=1 SV=1	1	5	5	5	33.8	24.737	0	74.579				31.8086993	25.15680493	25.87546646	26.39600813	25.81826503	26.11943527	26.75378884	26.13586582	25.82230708	26.5666264	26.76724005	24.85333811	26.11810874	27.23141764	26.47333119	26.70424604	27.10479596	25.9946616	26.18978596	26.71069694	27.17350407	25.11159705	25.64929982	26.90184706	25.76126594	26.21652681	27.1414118	26.44900175	25.683889	26.30243031	27.02791477	26.0950673	26.71960168	25.3016282	NA
O95373	Importin-7	IPO7	sp|O95373|IPO7_HUMAN Importin-7 OS=Homo sapiens (Human) OX=9606 GN=IPO7 PE=1 SV=1	1	49	49	48	42.1	119.52	0	323.31				36.85364188	31.48120886	29.68225881	31.51267498	31.52556652	29.8236256	31.87331314	32.3923572	29.83749705	31.56569894	30.03629835	31.26946917	30.51587344	32.02607517	31.9818934	30.18174853	32.08638668	31.87880369	29.79782749	31.77092985	30.06483924	31.27990945	29.57078264	31.52738549	31.50246786	29.69768333	31.77368316	32.39228042	29.92365718	31.4245233	29.91641422	30.986851	31.63845305	30.97315928	31.15067657
O95376	E3 ubiquitin-protein ligase ARIH2	ARIH2	sp|O95376|ARI2_HUMAN E3 ubiquitin-protein ligase ARIH2 OS=Homo sapiens (Human) OX=9606 GN=ARIH2 PE=1 SV=1	1	9	9	9	23.1	57.818	0	26.256				30.6625481	24.99696855	23.36064886	25.60204071	25.08021801	24.7280625	25.18162059	25.82067701	24.84546325	24.66193681	24.71905327	24.75806621	23.82230708	25.53851411	24.99286955	24.76202673	25.47728988	25.49527584	24.3321065	25.94701708	25.35309485	24.17150118	22.67831129	24.8985988	25.11306872	23.06882616	24.8362935	25.79414394	23.86353522	25.42358196	22.38007312	25.56917882	25.11159705	25.02301453	24.83845916
O95379	Tumor necrosis factor alpha-induced protein 8	TNFAIP8	sp|O95379|TFIP8_HUMAN Tumor necrosis factor alpha-induced protein 8 OS=Homo sapiens (Human) OX=9606 GN=TNFAIP8 PE=1 SV=1	1	4	4	4	26.8	23.003	0	5.9194				29.48744223	23.98884553	22.13836806	25.16292417	24.20277011	23.44783591	25.44695303	24.43281662	23.42162519	25.07500281	23.31118953	24.04226589	23.56372043	24.74093156	24.58106907	22.4249341	24.89365482	23.97989196	22.53117202	24.29319658	22.48224764	23.38152605	21.71586315	24.49338347	24.01162925	22.42547204	24.67798884	24.14063196	22.06134614	24.66687411	23.54167802	24.48873355	22.11457861	23.77364229	24.02089722
O95391	Pre-mRNA-splicing factor SLU7	SLU7	sp|O95391|SLU7_HUMAN Pre-mRNA-splicing factor SLU7 OS=Homo sapiens (Human) OX=9606 GN=SLU7 PE=1 SV=2	1	7	7	7	19.6	68.386	0	10.848				30.15906418	25.75819332	22.10437608	24.66985002	22.6027487	23.62667155	26.73930988	26.34036533	24.26391847	24.32292387	21.511328	23.50348803	NA	25.65518174	NA	25.48009767	22.40501782	24.18268168	23.57727023	21.41714996	25.82366811	25.94129643	22.70586015	24.16729563	22.51455804	24.12809693	24.03279841	NA	NA	23.55414757	NA	25.88413511	23.48456036	23.72202785	22.76741182
O95394	Phosphoacetylglucosamine mutase	PGM3	sp|O95394|AGM1_HUMAN Phosphoacetylglucosamine mutase OS=Homo sapiens (Human) OX=9606 GN=PGM3 PE=1 SV=1	1	25	25	25	53.3	59.851	0	149.62				33.15544961	27.58970863	26.89608272	27.53497237	27.45206939	26.73827929	28.00313819	28.30277891	26.80771712	27.8334612	27.20508446	27.33091059	26.85043181	28.05517269	27.95709575	27.0560001	28.22467231	28.08106167	26.7444518	28.07811179	26.91342122	27.06126373	26.16457461	28.02342705	27.6653974	26.67209143	28.06064547	28.56866434	26.50972234	27.38401575	26.63961782	27.64814799	27.51412457	27.18139312	27.50028476
O95396	Adenylyltransferase and sulfurtransferase MOCS3	MOCS3	sp|O95396|MOCS3_HUMAN Adenylyltransferase and sulfurtransferase MOCS3 OS=Homo sapiens (Human) OX=9606 GN=MOCS3 PE=1 SV=1	1	3	3	3	9.6	49.669	0	8.6554				29.3254738	23.28757148	24.0506757	23.56871508	23.0358549	24.10789134	23.57010585	24.86990142	23.64921758	22.96728045	24.04959599	23.07977057	23.40911639	23.72275751	24.41641563	23.4235499	24.83142091	23.53243298	24.41866898	24.61577016	24.07111992	23.45838859	NA	24.297541	23.90710705	22.60272605	23.45337313	24.15738333	23.33388145	24.79911914	23.78376721	24.03212579	24.17812867	23.66286044	23.91807052
O95399	Urotensin-2	UTS2	sp|O95399|UTS2_HUMAN Urotensin-2 OS=Homo sapiens (Human) OX=9606 GN=UTS2 PE=1 SV=1	1	1	1	1	6.5	14.295	0.0055476	2.0547			+	34.66786479	28.90167446	28.88375651	29.42904122	28.77064635	29.1284903	29.48776804	29.64283976	29.19842537	29.20345174	29.19901073	29.10429609	29.14365148	29.63913477	29.21558291	29.32021017	29.57812728	29.14102193	29.09848482	29.50674852	29.31535925	28.69985216	28.61020392	29.25723381	28.79946503	28.8426609	29.43698318	29.65285577	28.86761753	29.21999635	28.86419673	28.79507345	28.82411139	28.75270476	28.59163579
O95400	CD2 antigen cytoplasmic tail-binding protein 2	CD2BP2	sp|O95400|CD2B2_HUMAN CD2 antigen cytoplasmic tail-binding protein 2 OS=Homo sapiens (Human) OX=9606 GN=CD2BP2 PE=1 SV=1	1	11	11	11	44.3	37.646	0	40.875				32.62944836	26.7602763	27.22453432	26.99948688	26.47992812	27.59263405	26.96113188	27.21955792	27.4563845	27.03391176	27.26856599	26.68338039	27.11455875	27.27843684	26.6065376	27.72468412	26.99550288	27.47158033	27.40973146	26.58405506	27.24163598	26.48686325	27.11306872	26.70977715	26.66410913	27.12356542	26.47139428	27.82856691	27.44726841	25.64113492	27.21345224	26.90540941	26.44029828	26.48434524	26.99948688
O95406	Protein cornichon homolog 1	CNIH1	sp|O95406|CNIH1_HUMAN Protein cornichon homolog 1 OS=Homo sapiens (Human) OX=9606 GN=CNIH1 PE=1 SV=1	1	2	2	2	20.1	16.699	0	16.194			+	27.9179795	NA	NA	22.95239076	NA	NA	24.08869315	NA	NA	22.49653199	NA	NA	NA	23.48848841	23.64361402	NA	22.38305665	22.46218871	NA	24.88874028	NA	NA	NA	24.75643823	24.95135943	NA	25.54359663	23.67314342	NA	22.08634618	NA	NA	23.07947762	NA	NA
O95415	Brain protein I3	BRI3	sp|O95415|BRI3_HUMAN Brain protein I3 OS=Homo sapiens (Human) OX=9606 GN=BRI3 PE=1 SV=1	1	1	1	1	12.8	13.645	0.0090543	1.7705			+	26.26149942	NA	NA	NA	NA	NA	NA	NA	NA	NA	23.70398212	NA	NA	NA	NA	NA	NA	NA	NA	NA	NA	NA	NA	NA	NA	NA	NA	NA	NA	NA	NA	NA	NA	NA	NA
O95433	Activator of 90 kDa heat shock protein ATPase homolog 1	AHSA1	sp|O95433|AHSA1_HUMAN Activator of 90 kDa heat shock protein ATPase homolog 1 OS=Homo sapiens (Human) OX=9606 GN=AHSA1 PE=1 SV=1	1	29	29	29	83.1	38.274	0	323.31				36.20780205	31.0638755	28.62072793	29.40574094	29.39431621	28.88046138	29.619644	31.69124874	29.01470214	31.24813295	30.9847478	29.33762473	29.09710371	30.22607445	29.91370654	29.46074531	30.31904744	31.45311994	28.94912865	31.46601737	29.47434896	29.41245973	28.79792023	29.88142445	30.98515511	28.95770466	31.40126126	30.58960149	29.08261049	29.74583058	29.16175717	29.87282163	31.20483967	30.96492274	31.01962799
O95453	Poly(A)-specific ribonuclease PARN	PARN	sp|O95453|PARN_HUMAN Poly(A)-specific ribonuclease PARN OS=Homo sapiens (Human) OX=9606 GN=PARN PE=1 SV=1	1	21	21	21	31.9	73.45	0	62.865				32.36828011	25.99345275	25.19004981	27.39770623	26.7284518	25.50409449	27.85067025	27.05299848	25.24887264	27.33526236	26.77178	26.33376205	25.14934213	27.5803216	27.06650821	26.05475881	27.66336276	26.54238673	24.57386581	27.5363071	26.37471104	25.97729547	25.38738893	27.1197123	26.22053612	25.56848315	26.93100491	26.74059708	24.5535618	27.45544412	26.28264914	26.59804114	26.74791227	26.70239762	26.85102784
O95456	Proteasome assembly chaperone 1	PSMG1	sp|O95456|PSMG1_HUMAN Proteasome assembly chaperone 1 OS=Homo sapiens (Human) OX=9606 GN=PSMG1 PE=1 SV=1	1	16	16	16	58	32.854	0	103.91				33.44233274	27.8275376	27.48077566	27.60540763	27.51254312	27.64030761	28.00811698	28.82590131	27.27097323	27.55288787	26.93528323	27.67343999	27.99517936	28.2210342	28.25511878	27.58405506	28.10334584	27.9298205	27.36861316	27.97863794	27.50180378	27.5429623	26.69657282	27.66952568	28.17255066	27.40568008	27.85376642	28.67030263	27.42630417	27.56956998	26.77391891	27.06722656	28.42794303	27.59484202	27.50028476
O95466	Formin-like protein 1	FMNL1	sp|O95466|FMNL1_HUMAN Formin-like protein 1 OS=Homo sapiens (Human) OX=9606 GN=FMNL1 PE=1 SV=3	1	9	9	8	11.2	121.85	0	16.097				30.0937081	23.23035883	23.84201343	25.38794763	24.69524571	23.61582627	25.45447175	25.61087976	23.89993585	25.60136071	23.38020527	23.87192328	22.00809346	24.10709317	23.45324752	NA	25.76248302	24.08950156	23.15741417	25.32673422	24.00496039	NA	24.49619062	24.49075444	23.32635707	NA	24.66568202	24.03523405	21.73760385	24.36719716	23.26770911	25.23491096	25.25702694	24.30577343	24.76390165
O95470	Sphingosine-1-phosphate lyase 1	SGPL1	sp|O95470|SGPL1_HUMAN Sphingosine-1-phosphate lyase 1 OS=Homo sapiens (Human) OX=9606 GN=SGPL1 PE=1 SV=3	1	5	5	5	11.3	63.523	0.00023159	4.487			+	29.57343969	24.20097581	NA	24.18729589	24.37012758	23.3454334	24.01724816	24.24096307	23.41351327	23.96075639	23.02636201	23.29305622	23.59627895	24.6572552	25.75325328	23.50215293	24.10741249	24.41693099	NA	24.18646491	23.20386056	23.46475811	22.67027156	23.8321939	23.90545532	23.59297615	24.42046914	25.78104248	21.50208008	23.33032936	23.06340496	23.40314625	24.33114985	24.0899056	23.74005659
O95478	Ribosome biogenesis protein NSA2 homolog	NSA2	sp|O95478|NSA2_HUMAN Ribosome biogenesis protein NSA2 homolog OS=Homo sapiens (Human) OX=9606 GN=NSA2 PE=1 SV=1	1	12	12	12	50	30.065	0	69.165				33.37425294	27.7376348	27.82092042	27.93027182	27.96757729	27.6486966	28.20876296	28.6966723	28.04171254	27.91854828	27.27985411	27.66776753	28.05713702	28.25376714	28.03065333	27.94380201	28.20741372	27.89023728	27.96823674	27.79804387	27.22572979	27.1379969	26.95858988	27.94296357	27.6543761	27.57737108	27.87285098	28.59587362	27.41956934	27.65655983	26.9183208	27.27887989	27.82935353	27.52828014	27.13809459
O95486	Protein transport protein Sec24A	SEC24A	sp|O95486|SC24A_HUMAN Protein transport protein Sec24A OS=Homo sapiens (Human) OX=9606 GN=SEC24A PE=1 SV=2	1	17	17	16	21.3	119.75	0	31.141				31.94380899	26.37296905	24.90200813	26.1931558	26.59832516	25.45120482	27.17178748	27.27470986	25.30120953	26.51151802	26.0979024	25.8420614	25.13778198	27.04061565	26.90150184	25.91266772	27.31423582	26.9497131	25.12352595	26.83617309	25.92379317	25.87088919	25.22169803	26.47227783	26.55168573	25.63067595	27.02728205	27.63602559	25.35343143	26.5824767	25.62366094	26.07903809	26.7598955	25.96855536	25.78693542
O95487	Protein transport protein Sec24B	SEC24B	sp|O95487|SC24B_HUMAN Protein transport protein Sec24B OS=Homo sapiens (Human) OX=9606 GN=SEC24B PE=1 SV=2	1	15	14	14	15.4	137.42	0	76.903				32.00014534	26.11644391	24.45776261	26.72910041	26.18521754	25.5837969	27.08780337	27.62985651	26.05082098	26.61512468	26.54602813	25.7153395	25.57377915	27.20759989	27.16211746	26.0543241	27.23160075	26.74226872	25.87918798	26.76433203	26.36051491	25.54365563	23.42483161	26.65799111	26.74496499	25.13041628	27.2216796	27.38228496	25.15166631	26.02856828	26.44829291	25.99746395	26.22055457	25.8003294	25.94165464
O95551	Tyrosyl-DNA phosphodiesterase 2	TDP2	sp|O95551|TYDP2_HUMAN Tyrosyl-DNA phosphodiesterase 2 OS=Homo sapiens (Human) OX=9606 GN=TDP2 PE=1 SV=1	1	6	6	6	24	40.929	0	15.118				30.17961472	23.79699255	23.35433979	24.21207954	22.93531471	24.26069217	25.63729771	23.80459427	23.79768527	25.71991497	24.94886696	24.76445858	21.78108752	26.11713783	23.80469273	24.34326597	25.69019155	22.04243289	24.28178291	25.77913962	24.60223898	22.22655684	23.58714938	25.94272872	23.35124229	23.62332604	25.80010719	24.00144256	22.25666711	25.89196444	23.58026409	23.93984031	23.69200244	24.72426778	23.84546325
O95563	Mitochondrial pyruvate carrier 2	MPC2	sp|O95563|MPC2_HUMAN Mitochondrial pyruvate carrier 2 OS=Homo sapiens (Human) OX=9606 GN=MPC2 PE=1 SV=1	1	6	6	6	43.3	14.279	0	6.3389				30.51371055	24.91952605	21.81417249	25.01090401	25.31979255	23.00834997	25.23640812	26.29988295	20.60204637	25.49231409	24.66177375	23.94181132	23.79936622	25.87717627	25.7649394	22.6469568	26.05440692	25.89995889	22.65280997	25.47413618	24.58657686	24.71361012	22.20714185	25.20213489	25.53177884	22.8026828	25.86214034	26.45777826	22.15570148	25.36562961	24.51605009	23.51352232	25.34160433	25.06853918	24.6311202
O95571	Persulfide dioxygenase ETHE1, mitochondrial	ETHE1	sp|O95571|ETHE1_HUMAN Persulfide dioxygenase ETHE1, mitochondrial OS=Homo sapiens (Human) OX=9606 GN=ETHE1 PE=1 SV=2	1	10	10	10	57.9	27.873	0	53.223				32.7045635	26.9062126	26.8811035	27.45222653	27.03747708	27.01934962	27.41344871	27.70951424	27.22499424	26.96179428	27.67667142	26.86879524	27.62846657	27.6216364	27.10049135	27.56688765	27.39059027	26.82250159	27.2071344	27.45513053	27.73840815	26.48468328	26.99722704	27.04874412	26.82735589	26.85376642	26.90012017	27.79847655	26.74381006	27.00131369	27.28832863	26.86419673	26.94055735	26.94178894	27.23022688
O95573	Long-chain-fatty-acid--CoA ligase 3	ACSL3	sp|O95573|ACSL3_HUMAN Long-chain-fatty-acid--CoA ligase 3 OS=Homo sapiens (Human) OX=9606 GN=ACSL3 PE=1 SV=3	1	39	39	36	59.7	80.419	0	323.31				35.36316411	29.74991108	28.62470701	29.88184742	29.9115653	28.73963178	30.03891644	30.48500588	28.88878672	29.96952727	29.09201989	29.61967897	29.22942486	30.51182714	30.39263868	29.3981753	30.53778869	30.31926283	28.95881111	30.29098871	29.20922793	29.40728174	28.58856539	30.16985388	29.92874805	28.75011879	30.45885008	30.67337259	29.02033031	29.92818328	29.07821361	29.43019841	29.95988907	29.54866866	29.52118227
O95602	DNA-directed RNA polymerase I subunit RPA1	POLR1A	sp|O95602|RPA1_HUMAN DNA-directed RNA polymerase I subunit RPA1 OS=Homo sapiens (Human) OX=9606 GN=POLR1A PE=1 SV=2	1	47	47	47	38.5	194.81	0	131.94				33.57868967	28.12543885	26.87290967	28.11763327	28.35946801	27.64010071	28.41518284	29.00694075	26.93348338	27.90804677	27.40705883	27.86047181	27.51291982	28.66671838	28.76021284	27.09707859	28.74896799	28.68645607	27.16729563	28.46699948	27.45990546	27.83249574	26.85673725	28.32031778	28.3800153	26.77618019	27.9267704	28.91869044	27.3316795	28.24861933	27.29237177	27.44955284	27.86472807	27.96499157	27.82268392
O95613	Pericentrin	PCNT	sp|O95613|PCNT_HUMAN Pericentrin OS=Homo sapiens (Human) OX=9606 GN=PCNT PE=1 SV=4	1	7	7	7	2.3	378.03	0.00065876	3.2419			+	30.38164569	25.70258256	25.74865455	26.60526632	26.65212066	25.97605012	26.12636481	25.26602958	25.27141857	NA	22.92254158	25.47193688	24.85005022	NA	26.39290067	25.06430991	NA	24.63012045	24.18616261	25.23615262	24.27063467	20.8807673	23.83412457	26.10297558	25.74486237	24.01137332	NA	24.85723575	24.33231141	NA	23.86410224	23.70840951	NA	23.37994096	23.43593472
O95619	YEATS domain-containing protein 4	YEATS4	sp|O95619|YETS4_HUMAN YEATS domain-containing protein 4 OS=Homo sapiens (Human) OX=9606 GN=YEATS4 PE=1 SV=1	1	4	4	4	18.1	26.499	0.00044218	3.4174			+	28.78250548	NA	NA	20.81119593	24.64658332	NA	25.50473099	NA	NA	23.07856585	22.81534577	NA	NA	22.86362974	NA	NA	24.46157687	23.06314159	NA	24.55829972	24.52599769	NA	NA	24.32072234	NA	21.75881853	23.64899824	23.09805908	NA	19.51804991	23.69391738	24.32381729	23.96057966	21.73781013	23.93120785
O95628	CCR4-NOT transcription complex subunit 4	CNOT4	sp|O95628|CNOT4_HUMAN CCR4-NOT transcription complex subunit 4 OS=Homo sapiens (Human) OX=9606 GN=CNOT4 PE=1 SV=3	1	2	2	2	4.9	63.509	0.00044228	3.4275			+	27.94564485	23.56337132	NA	NA	23.09076178	23.7280625	NA	24.05994446	23.61470355	NA	NA	23.52575879	NA	23.22118175	NA	NA	NA	23.57957375	NA	NA	NA	NA	NA	NA	NA	NA	NA	NA	NA	NA	21.95935959	22.95143058	23.30117464	23.48738472	23.51195529
O95630	STAM-binding protein	STAMBP	sp|O95630|STABP_HUMAN STAM-binding protein OS=Homo sapiens (Human) OX=9606 GN=STAMBP PE=1 SV=1	1	9	9	9	25.5	48.076	0	10.612				31.00724826	24.46138952	24.93188412	24.73246847	25.67914395	25.24234492	25.22864991	25.86488154	25.61023208	25.26920831	24.62861953	24.69125706	25.40405634	25.93424859	26.03317663	25.31903451	25.42165729	26.28220725	25.22527011	25.90292818	25.52617683	24.54616064	24.77318952	23.84230123	23.87764436	25.36375967	25.46519421	25.34621153	25.1903136	25.47153382	25.65236688	25.79481325	24.89767598	24.81870387	25.41998717
O95639	Cleavage and polyadenylation specificity factor subunit 4	CPSF4	sp|O95639|CPSF4_HUMAN Cleavage and polyadenylation specificity factor subunit 4 OS=Homo sapiens (Human) OX=9606 GN=CPSF4 PE=1 SV=1	1	4	4	4	16.7	30.255	0.00023057	4.3603				29.50041774	24.92465414	22.03268073	22.84961126	NA	NA	24.32573969	23.17316472	23.28743058	23.86362974	25.12648298	25.21500887	NA	24.20217226	23.00207812	21.70704058	24.02495972	23.22629223	NA	24.6748681	24.84699386	24.19324981	NA	23.64790105	23.74170315	NA	24.78266794	NA	22.25577432	24.13382955	24.62338187	24.57207382	24.35481057	23.78945006	24.50330605
O95671	Probable bifunctional dTTP/UTP pyrophosphatase/methyltransferase protein	ASMTL	sp|O95671|ASML_HUMAN Probable bifunctional dTTP/UTP pyrophosphatase/methyltransferase protein OS=Homo sapiens (Human) OX=9606 GN=ASMTL PE=1 SV=3	1	12	12	12	31.9	68.856	0	57.614				32.06698929	26.54240149	24.81440723	26.54260813	26.37732837	25.69224195	27.12159074	27.17025991	24.62483248	27.04343453	26.04568568	26.35476013	25.49490977	27.264187	26.93898835	26.26552892	27.15788442	26.87806551	25.88781112	27.07887527	26.42556808	25.57195813	25.40795026	26.74419514	26.6125961	24.88827578	27.18612482	27.26123038	24.77916467	26.52035815	25.56372043	25.77863845	27.06548138	26.29277546	26.50064947
O95672	Endothelin-converting enzyme-like 1	ECEL1	sp|O95672|ECEL1_HUMAN Endothelin-converting enzyme-like 1 OS=Homo sapiens (Human) OX=9606 GN=ECEL1 PE=1 SV=3	1	8	8	8	13.5	87.79	0	28.076				31.51920547	25.61997276	22.31082909	26.54817622	25.53697401	24.09555027	27.17674094	27.5312583	23.41170441	26.91033622	24.99968042	25.29743604	24.70271466	27.09012777	25.8322905	25.29288075	26.56399675	25.99608501	NA	26.80538177	23.13175901	25.30890058	23.348003	26.85078946	26.10117294	23.28757148	27.33227726	26.83400398	24.07136547	26.70345415	25.22549077	25.3744789	26.55086419	26.41396513	25.77069676
O95674	Phosphatidate cytidylyltransferase 2	CDS2	sp|O95674|CDS2_HUMAN Phosphatidate cytidylyltransferase 2 OS=Homo sapiens (Human) OX=9606 GN=CDS2 PE=1 SV=1	1	3	3	3	13.3	51.417	0	20.092				29.01903141	NA	NA	24.42335754	24.24263567	22.52852756	24.42431906	24.16652966	21.91954423	24.49868806	24.18048285	21.93333479	NA	24.79133939	25.18737141	22.68309656	25.04468561	24.5547331	21.67499737	22.44121375	22.31174388	20.87904772	21.9196897	24.69598904	24.58422714	22.03928991	24.68019081	24.04918051	21.78823562	24.55315162	21.32893345	NA	NA	23.94851054	23.91779745
O95684	FGFR1 oncogene partner	FGFR1OP	sp|O95684|FR1OP_HUMAN FGFR1 oncogene partner OS=Homo sapiens (Human) OX=9606 GN=FGFR1OP PE=1 SV=1	1	3	3	3	13.8	43.064	0	14.691			+	29.3928843	23.34258798	23.81724054	23.80744691	24.11386359	23.33905729	25.17755853	24.30688608	23.28968347	24.33572236	23.45663516	23.42470349	24.01188513	24.4390461	24.22831963	23.96877506	24.31561838	23.95668598	23.62287939	24.26542161	23.76870448	23.61548955	NA	24.15977158	23.32182353	23.9729868	23.97140883	24.69556433	23.32072234	24.28213654	23.60172908	23.69795171	24.0458523	23.19627013	23.72359096
O95707	Ribonuclease P protein subunit p29	POP4	sp|O95707|RPP29_HUMAN Ribonuclease P protein subunit p29 OS=Homo sapiens (Human) OX=9606 GN=POP4 PE=1 SV=2	1	2	2	2	13.6	25.424	0	5.2882			+	26.44434853	NA	NA	NA	NA	21.31699961	NA	NA	NA	NA	NA	NA	NA	NA	NA	NA	NA	NA	NA	NA	24.01937083	NA	NA	NA	NA	NA	NA	23.42841436	NA	22.83984349	21.29905147	22.8270457	NA	21.27616985	NA
O95714;Q9BVR0	E3 ubiquitin-protein ligase HERC2	HERC2	sp|O95714|HERC2_HUMAN E3 ubiquitin-protein ligase HERC2 OS=Homo sapiens (Human) OX=9606 GN=HERC2 PE=1 SV=2	2	7	7	7	1.7	527.22	0	6.3278				30.24229494	23.18564857	24.00436039	26.10597499	25.6590262	23.55438181	22.58712648	24.72421573	24.13241814	25.9907075	22.71626099	24.26255713	23.91396898	25.08630568	24.29137083	24.17964794	26.49625159	24.84833181	23.7525644	26.2686909	24.4390461	23.84642007	NA	24.48885611	23.77011701	NA	24.80813463	24.69503326	NA	24.46413489	23.75195179	24.81235203	23.75847292	24.32374859	24.10061165
O95716	Ras-related protein Rab-3D	RAB3D	sp|O95716|RAB3D_HUMAN Ras-related protein Rab-3D OS=Homo sapiens (Human) OX=9606 GN=RAB3D PE=1 SV=1	1	3	2	1	13.7	24.267	0.0015135	2.9463				29.25968246	23.74673408	23.57450114	24.17424729	22.98527077	22.55992224	24.31229802	23.73737692	NA	22.31860018	23.52766885	26.89249724	22.35062199	24.91966243	NA	NA	24.42021211	NA	NA	24.30903941	24.18306045	NA	22.61009125	22.74176486	NA	NA	22.89772214	NA	NA	24.06291111	26.43722136	23.0126184	23.84565467	23.96261081	23.9402885
O95721	Synaptosomal-associated protein 29	SNAP29	sp|O95721|SNP29_HUMAN Synaptosomal-associated protein 29 OS=Homo sapiens (Human) OX=9606 GN=SNAP29 PE=1 SV=1	1	10	10	10	51.2	28.97	0	29.369				31.92365718	26.01337686	26.5869204	26.5920637	26.39752671	24.91716008	26.43479008	27.47134776	26.91979879	26.61876926	26.73169192	25.35877245	26.51573436	26.59860913	26.07296049	25.56243995	26.30813679	26.91113667	26.49086152	26.68284482	26.99161595	25.90345695	26.40309747	26.65266776	26.58003401	24.27668103	26.30223854	27.35523077	26.52442921	25.80291941	26.34501033	26.13676556	25.95982829	26.17230267	26.08624493
O95747;Q9UEW8	Serine/threonine-protein kinase OSR1	OXSR1	sp|O95747|OXSR1_HUMAN Serine/threonine-protein kinase OSR1 OS=Homo sapiens (Human) OX=9606 GN=OXSR1 PE=1 SV=1	2	22	22	22	41.4	58.022	0	209.99				33.9676563	28.32375717	27.67613335	28.50134824	28.28528883	27.8696779	29.05961446	29.09267525	27.9392126	28.76970096	28.12030576	28.34367261	27.97978295	28.72308964	28.65102584	28.13104462	29.13714192	28.69945506	27.63006489	28.83433559	28.24336229	28.07024995	27.43801501	28.47614669	28.26972553	27.50445824	28.8595835	29.04035436	27.57455888	28.44561191	28.02099257	28.30404189	28.55771563	28.02744026	28.23178383
O95757	Heat shock 70 kDa protein 4L	HSPA4L	sp|O95757|HS74L_HUMAN Heat shock 70 kDa protein 4L OS=Homo sapiens (Human) OX=9606 GN=HSPA4L PE=1 SV=3	1	51	45	45	68.4	94.511	0	323.31				35.50991177	29.60011677	29.59637137	30.14770813	29.79750284	29.64938206	30.32495903	30.40598433	29.69469792	30.23169229	29.80736399	29.6346935	29.71746236	30.62243958	30.3172153	29.93213201	30.7250906	30.06123797	29.70714593	30.40912448	29.8025651	29.33747586	29.25950289	30.18978125	29.78366107	29.38115058	30.33521975	30.51559151	29.28301581	30.10998444	29.38370683	29.59413014	29.93705277	29.55632748	29.49209248
O95758	Polypyrimidine tract-binding protein 3	PTBP3	sp|O95758|PTBP3_HUMAN Polypyrimidine tract-binding protein 3 OS=Homo sapiens (Human) OX=9606 GN=PTBP3 PE=1 SV=2	1	17	12	12	42.2	59.689	0	196.07				32.77010283	27.11366492	27.1054955	26.71528713	26.94726238	27.34214712	27.21252488	28.0115866	27.59420134	26.41130034	26.40488468	26.77931499	27.18489607	27.51743247	27.83719625	27.48815126	27.3636093	27.41989076	27.24943337	27.32954262	26.35491143	26.93415859	27.18101391	26.67640241	27.03401675	26.9942084	27.59077959	28.143992	27.1937574	26.79302774	26.24552181	26.24628322	27.76654519	27.12366408	26.74124025
O95777	U6 snRNA-associated Sm-like protein LSm8	LSM8	sp|O95777|LSM8_HUMAN U6 snRNA-associated Sm-like protein LSm8 OS=Homo sapiens (Human) OX=9606 GN=LSM8 PE=1 SV=3	1	7	7	7	79.2	10.403	0	157.08				33.32977783	27.83551065	27.90787492	28.12903102	27.49754647	27.76490145	27.90282471	28.5798902	26.46006175	27.96845648	27.9031696	27.80753289	27.94832115	28.29144988	28.25435301	27.75378884	28.30882249	28.3519078	26.50695654	28.02056876	28.11926705	27.68157204	27.33108149	27.44915923	27.50877078	27.43133475	27.76812394	28.52125716	25.35497866	27.81885012	27.61407164	27.91866201	27.31941358	26.9280703	27.37027727
O95782	AP-2 complex subunit alpha-1	AP2A1	sp|O95782|AP2A1_HUMAN AP-2 complex subunit alpha-1 OS=Homo sapiens (Human) OX=9606 GN=AP2A1 PE=1 SV=3	1	50	50	37	58.8	107.54	0	314.84				35.87369358	30.57488365	29.18619568	30.68970849	30.60893586	29.29515582	30.99765776	31.28895562	28.986851	30.53556574	30.23706036	30.58154322	29.67451794	31.06964834	30.94949048	29.25581664	31.2018639	30.79490309	29.10554546	30.81977908	29.24224951	30.11520395	28.38841578	30.73505394	30.33883633	28.88046138	30.85102784	31.27380995	29.01259922	29.86466904	29.92280695	29.94530996	30.25225632	30.27874699	30.10848968
O95785	Protein Wiz	WIZ	sp|O95785|WIZ_HUMAN Protein Wiz OS=Homo sapiens (Human) OX=9606 GN=WIZ PE=1 SV=2	1	9	9	9	7.7	178.67	0	7.8819				31.94945569	26.44180263	26.30789369	26.38510261	26.1029956	26.51273902	26.85970198	26.30262205	26.26790552	26.42801494	26.28050913	26.11251205	26.48821256	26.66966083	25.92669124	26.24709857	26.85340951	26.66614272	25.78396699	26.48649503	26.09412103	26.08583987	25.85602481	26.18903185	25.97443175	25.45910813	26.30258719	26.12923742	26.02466388	26.49507757	25.92238732	26.62505553	26.13288877	26.17131029	26.35058489
O95793	Double-stranded RNA-binding protein Staufen homolog 1	STAU1	sp|O95793|STAU1_HUMAN Double-stranded RNA-binding protein Staufen homolog 1 OS=Homo sapiens (Human) OX=9606 GN=STAU1 PE=1 SV=2	1	3	2	2	6.1	63.182	0.0025408	2.5417			+	28.28603836	NA	NA	23.46699948	22.93434309	NA	23.19590983	23.39741247	NA	23.81362464	22.84615223	22.65252553	22.96539679	NA	NA	23.15197592	24.15120178	22.91365861	NA	23.98311469	23.40743167	NA	22.20773765	24.34523034	23.07514158	22.37703044	24.14234705	NA	22.62731746	NA	22.91152073	23.12270479	23.04435209	22.83217458	22.72941164
O95801	Tetratricopeptide repeat protein 4	TTC4	sp|O95801|TTC4_HUMAN Tetratricopeptide repeat protein 4 OS=Homo sapiens (Human) OX=9606 GN=TTC4 PE=1 SV=3	1	15	15	15	50.6	44.678	0	74.286				32.10114914	25.79081758	26.25637917	26.72090658	26.10045125	26.33936317	27.08679159	27.11862366	26.06576897	26.4894075	26.6759988	25.89691421	26.32714555	27.28797652	26.02144802	26.65512713	27.6528045	26.11565046	25.76544535	27.09275085	26.99528721	25.36031397	25.99018812	26.94614703	25.33476811	25.99901369	26.76787145	26.83110676	26.26097924	26.35625556	26.30175029	26.70727761	26.28226028	26.49086152	26.71777284
O95807	Transmembrane protein 50A	TMEM50A	sp|O95807|TM50A_HUMAN Transmembrane protein 50A OS=Homo sapiens (Human) OX=9606 GN=TMEM50A PE=1 SV=1	1	3	3	3	21	17.4	0.00087527	3.1753				29.08420834	22.14289233	21.86056416	24.29866002	23.34556876	22.45249363	24.47333119	24.15182112	21.90683189	25.04268337	NA	22.19168458	NA	24.55192038	24.26248545	22.1932799	25.5073347	24.01333426	21.90359945	24.71711912	21.94102324	NA	21.45176449	24.50445824	23.63832012	NA	25.12616785	23.09907102	NA	24.92497121	NA	23.11028321	22.94495936	24.48812061	23.31437414
O95816	BAG family molecular chaperone regulator 2	BAG2	sp|O95816|BAG2_HUMAN BAG family molecular chaperone regulator 2 OS=Homo sapiens (Human) OX=9606 GN=BAG2 PE=1 SV=1	1	17	17	17	73.5	23.772	0	323.31				35.24207485	29.5179205	29.67616698	29.57821728	29.40855773	29.45026106	29.64753056	30.26963637	29.69070775	29.32949985	29.90454836	29.43981893	30.02788841	29.8312276	30.06945628	29.84077163	30.08600697	30.0011526	29.93269523	29.47490978	29.9938846	29.37567239	29.62254431	29.36936225	29.69504654	29.41207606	29.63759829	30.66135923	29.7910723	29.36440274	29.82046399	28.93609805	29.85660369	29.43739997	29.62181104
O95817	BAG family molecular chaperone regulator 3	BAG3	sp|O95817|BAG3_HUMAN BAG family molecular chaperone regulator 3 OS=Homo sapiens (Human) OX=9606 GN=BAG3 PE=1 SV=3	1	37	37	37	70.4	61.594	0	323.31				35.5901148	29.88340694	30.14138744	30.31840107	30.13882698	25.55487945	30.43330625	30.88750902	30.32452991	30.12841655	30.18848487	29.73990535	30.36442361	30.59031561	30.34635949	28.01387731	30.71522166	30.44203606	30.35026452	30.43021836	30.34994829	29.75385259	30.03760799	30.27907921	30.06766252	27.28339121	30.55828147	30.9018902	30.17057033	30.19166481	29.98779983	29.08207747	29.84382921	29.15322819	29.21166654
O95819	Mitogen-activated protein kinase kinase kinase kinase 4	MAP4K4	sp|O95819|M4K4_HUMAN Mitogen-activated protein kinase kinase kinase kinase 4 OS=Homo sapiens (Human) OX=9606 GN=MAP4K4 PE=1 SV=2	1	14	14	8	13.9	142.1	0	14.306				31.68386558	25.49185554	24.95828012	26.0934361	26.74188313	25.00097	26.15867425	25.72723163	23.43860203	25.77823738	24.56115833	24.72082832	27.81463947	26.2997607	26.01775788	28.03427918	26.55834352	25.90823006	27.69968671	25.89995889	27.17597998	25.15193722	27.3762522	25.93451857	26.46676617	25.10429609	25.73864008	26.41610954	24.06980965	26.0654403	25.04017666	25.79161263	25.24749702	24.9093522	25.54099851
O95825	Quinone oxidoreductase-like protein 1	CRYZL1	sp|O95825|QORL1_HUMAN Quinone oxidoreductase-like protein 1 OS=Homo sapiens (Human) OX=9606 GN=CRYZL1 PE=1 SV=2	1	7	7	7	28.1	38.696	0	8.5295				30.43886769	23.81137234	24.31693058	25.18116561	23.58325175	23.79629949	25.06771893	25.47221585	23.66492291	24.73897502	22.207827	24.20918144	24.61588239	26.00225843	25.93912291	24.47988188	25.61742464	25.34850962	24.3178967	24.99170244	24.44379546	24.28065072	23.56150798	25.86112289	25.5936886	23.07079246	25.70880416	25.63037045	23.98119934	24.92220582	22.17563361	24.31416666	24.66671161	24.88478724	24.21941021
O95831	Apoptosis-inducing factor 1, mitochondrial	AIFM1	sp|O95831|AIFM1_HUMAN Apoptosis-inducing factor 1, mitochondrial OS=Homo sapiens (Human) OX=9606 GN=AIFM1 PE=1 SV=1	1	33	33	33	50.6	66.9	0	323.31				36.1340368	30.01850091	30.70214988	30.69751763	30.53371066	30.57659647	30.86282317	31.36123683	30.64813084	30.54655441	30.25056321	30.23363624	30.65948902	31.0467423	30.94510062	31.07342026	30.93135722	30.58037552	30.64039381	30.8749625	30.48922372	29.89222217	30.48893653	30.69942196	30.39171726	30.42872184	30.72077614	31.16985388	30.57650637	30.48951086	30.0077161	30.1281707	30.41900668	29.80228775	30.02762481
O95833	Chloride intracellular channel protein 3	CLIC3	sp|O95833|CLIC3_HUMAN Chloride intracellular channel protein 3 OS=Homo sapiens (Human) OX=9606 GN=CLIC3 PE=1 SV=2	1	5	5	5	28.8	26.648	0	8.2292				29.72874371	23.97342481	24.45888918	23.9693022	24.75796452	24.26320214	25.24622885	23.03160429	24.2242031	24.40223558	25.04651855	22.45503016	24.44316311	25.08707496	24.66318629	24.57496302	25.82255021	23.60399391	22.92047135	24.7370674	24.76875495	24.03959113	23.95642012	24.6686063	21.68893324	24.58800773	24.79173682	24.24974077	23.2992192	24.49442153	24.59553932	23.12496185	24.68885856	23.79292848	21.36158616
O95834;O00423	Echinoderm microtubule-associated protein-like 2	EML2	sp|O95834|EMAL2_HUMAN Echinoderm microtubule-associated protein-like 2 OS=Homo sapiens (Human) OX=9606 GN=EML2 PE=1 SV=1	2	19	19	18	39.9	70.678	0	83.62				33.23748781	27.89434892	26.00680168	27.79166231	27.82092042	25.98346266	28.01828866	28.72673158	26.35570126	27.91262204	27.05341287	27.68371502	27.0305481	28.29039556	28.57607383	25.8438352	28.30599951	28.24195414	25.90021233	27.96856634	27.25484856	27.20265804	24.95398077	28.00694075	28.086994	25.16107959	28.22048077	28.69514613	25.93287542	27.74586263	26.8931919	26.95393638	28.04551905	27.2925473	26.6869903
[truncated: 4,428 more rows]
[truncated: 515 more columns]
