# Supplementary material for: In Search of a Universal Method: A Comparative Survey of Bottom-Up Proteomics Sample Preparation Methods
Source: J Proteome Res. 2022 Aug 25;21(10):2397–411. doi: 10.1021/acs.jproteome.2c00265 (PMC9552232; doi:10.1021/acs.jproteome.2c00265)
Supplement: Supplementary file 5 — pr2c00265_si_005.zip [file pr2c00265_si_005.zip › Supplemental_Material_Scripts/Enrichment_Analysis/R_code_enrichment_testing.Rmd]

29. April 2021
Method comparison manuscript
Script for calculating enrichment in K-means clusters


```{r load packages}
library(ggplot2)

```


```{r read in data and find cluster column}

# read in data
file <- "ENTER PATH\\edited_merged_proteingroups_07052021.txt"
df <- read.delim(file=file, header=TRUE, sep="\t", stringsAsFactors = FALSE)
names(df)
dim(df)

# remove contaminants
df <- df[!df$Potential.contaminant=="+",]

# remove proteins that were filtered away by Cassiopeia valid value filter
df <- df[!df$Valid.Values.Filter..removed.=="+",]
dim(df)

# find and save cluster column
clusters <- as.character(df$k.Means.Cluster)
summary(clusters)

# plot cluster sizes
ggplot(data=df) +
  geom_bar(aes(x=k.Means.Cluster, fill=factor(k.Means.Cluster))) +
  ggtitle("cluster sizes")
```


```{r Find relevant columns}

# write function that detects if vector is character and only contains "+" or ""
detect_columns <- function(x, allowed_entries=c("+","", " ", NA)){
  
  if (!is.character(x)){
    return(FALSE)
  } else {
    if ( all(x %in% allowed_entries)){
      return(TRUE)
    } else { return(FALSE)}
  }
}

# apply functions on columns of df
relevant_columns_bool <- sapply(df, FUN=detect_columns)

# print column names
relevant_columns <- colnames(df)[relevant_columns_bool]

# remove colnames that were mistaken as relevant columns
relevant_columns <- relevant_columns[!relevant_columns %in% c("Potential.contaminant", "Only.identified.by.site", "Valid.Values.Filter..removed.")]
print(relevant_columns)

# inspect entries of a few columns
table(df$comp_Actin_filaments)
table(df$Q1.copies)
table(df$Helices)

# extract relevant columns as seperate df
df_col <- df[,colnames(df) %in% relevant_columns]
dim(df_col)


```


```{r calculate enrichment of categories in clusters}

sign = "+"
data_frame = df_col
clusters = clusters
n = "comp_Cytosol"
k="4"


# write function that calculates enrichment factors + fishers exact test for every category(relevant column) in every k-means Kluster
calculate_enrichment <- function(data_frame, clusters, sign = "+") {
  
  
  # make sure that clusters is saved as character vector
  clusters <- as.character(clusters)

  # extract relevant info
  names_category <- colnames(data_frame)
  names_cluster <- names(table(clusters))
  n_nr <- length(names_category)
  k_nr <- length(names_cluster)
  names_cluster
  names_category
  n_nr
  k_nr
  
  # initiate output matrices
  m_observedNumbers <- matrix(numeric(n_nr*k_nr), ncol=k_nr, nrow=n_nr, dimnames = list(names_category,names_cluster))
  m_expectedNumbers <- matrix(numeric(n_nr*k_nr), ncol=k_nr, nrow=n_nr, dimnames = list(names_category,names_cluster))
  m_observedPercent <- matrix(numeric(n_nr*k_nr), ncol=k_nr, nrow=n_nr, dimnames = list(names_category,names_cluster))
  m_expectedPercent <- matrix(numeric(n_nr*k_nr), ncol=k_nr, nrow=n_nr, dimnames = list(names_category,names_cluster))
  m_enrichmentFactor <- matrix(numeric(n_nr*k_nr), ncol=k_nr, nrow=n_nr, dimnames = list(names_category,names_cluster))
  m_pVal <- matrix(numeric(n_nr*k_nr), ncol=k_nr, nrow=n_nr, dimnames = list(names_category,names_cluster))
  
  # calculate cluster size for each cluster
  cluster_size <- table(clusters)
  
  
  
  # fill matrices by going over every category and every cluster
  for (n in names_category){
  
    # extract binary column. Make sure it is coded binary ("+" and "")
    col_n <- data_frame[,n]
    col_n <- ifelse(col_n == sign, yes="+", no="")
    
    # calculate observed numbers of category n in each cluster (i.e. how many "+" fall into each cluster)
    observedNumbers_n <- tapply(col_n == "+",FUN=sum, INDEX = clusters )
    observedNumbers_n
    m_observedNumbers[n,] <- observedNumbers_n
    
    # calculate observed percent of category n in each cluster
    observedPercent_n <- observedNumbers_n/cluster_size*100
    observedPercent_n
    m_observedPercent[n,] <- observedPercent_n
    
    # calculate expected percent of category n in each cluster
    expectedPercent_n <- sum(col_n == "+")/length(col_n)
    expectedPercent_n
    m_expectedPercent[n,] <- expectedPercent_n
    
    # calculate expected number of category n in each cluster
    expectedNumbers_n <- expectedPercent_n*cluster_size
    expectedNumbers_n
    m_expectedNumbers[n,] <- expectedNumbers_n
    
    # calculate enrichment factor as observed number/expected number
    enrichmentFactor_n <- observedNumbers_n/expectedNumbers_n
    enrichmentFactor_n
    m_enrichmentFactor[n,] <- enrichmentFactor_n
    
    
    
    # test for enrichment of proteins with category n in cluster via fisha exact test
    for (k in names_cluster){
      
      # which proteins are in cluster k, which proteins are in category n
      bool_cluster_k <- clusters == k
      bool_category_n <- col_n == "+"
      
      # now calculate the values of our contingency table. rows correspond to category n (yes/no) and columns to cluster k (yes/no)
      table(data.frame(bool_category_n, bool_cluster_k))
      n_k <- sum(bool_category_n & bool_cluster_k )
      n_k
      not.n_k <- sum(!bool_category_n & bool_cluster_k)
      not.n_k
      n_not.k <- sum(bool_category_n & !bool_cluster_k)
      n_not.k
      not.n_notk <- sum(!bool_category_n & !bool_cluster_k)
      not.n_notk
      cont_table <- matrix(c(n_k, not.n_k, n_not.k, not.n_notk), dimnames = list(c(TRUE,FALSE), c("+","")), nrow=2, byrow = FALSE)
      cont_table
      
      # calculate the fisher's exact test and extract p-values
      res_test <- fisher.test(x=cont_table, alternative = "greater")
      m_pVal[n,k] <- res_test$p.value
    }
  }
  
  return(list(
    m_observedNumbers = m_observedNumbers,
    m_observedPercent = m_observedPercent,
    m_expectedNumbers = m_expectedNumbers,
    m_expectedPercent = m_expectedPercent,
    m_enrichmentFactor = m_enrichmentFactor,
    m_pVal=m_pVal))
}

result <- calculate_enrichment(data_frame = df_col, clusters = clusters)
result


# export tables as tab-separated text file
write.table(result[["m_observedNumbers"]], file= "observedNumbers.txt", sep="\t", col.names=NA, row.names=TRUE, quote=FALSE)
write.table(result[["m_observedPercent"]], file= "observedPercent.txt", sep="\t", col.names=NA, row.names=TRUE, quote=FALSE)
write.table(result[["m_expectedPercent"]], file= "expectedPercent.txt", sep="\t", col.names=NA, row.names=TRUE, quote=FALSE)
write.table(result[["m_expectedNumbers"]], file= "expectedNumbers.txt", sep="\t", col.names=NA, row.names=TRUE, quote=FALSE)
write.table(result[["m_enrichmentFactor"]], file= "enrichmentFactor.txt", sep="\t", col.names=NA, row.names=TRUE, quote=FALSE)
write.table(result[["m_pVal"]], file= "pVal.txt", sep="\t", col.names=NA, row.names=TRUE, quote=FALSE)

```
