# Supplementary material for: In Search of a Universal Method: A Comparative Survey of Bottom-Up Proteomics Sample Preparation Methods
Source: J Proteome Res. 2022 Aug 25;21(10):2397–411. doi: 10.1021/acs.jproteome.2c00265 (PMC9552232; doi:10.1021/acs.jproteome.2c00265)
Supplement: Supplementary file 5 — pr2c00265_si_005.zip [file pr2c00265_si_005.zip › Supplemental_Material_Scripts/Linear_Model/Linear_model.R]

# Varnavides et al_Linear model
# by M.Madern

setwd("ENTER PATH") # enter path of working directory

library(xlsx)
library(MASS)
library(ez)
library(jtools)
library(ggplot2)
library(car)
library(lme4)
library(lmerTest)

# Information regarding lm results plotting: https://cran.r-project.org/web/packages/jtools/vignettes/summ.html

# import matrix
data_gina <- read.xlsx(file="Lm_input_data.xlsx",sheetIndex=1)


# Extract each column seperately and overwrite old data frame
experiment <- data_gina$Experiment
ID <- as.numeric(data_gina$MS.MS.Identified)
batch <- as.factor(data_gina$Batch)
buffer <- as.factor(data_gina$Buffer)
method <- as.factor(data_gina$Method)
data_gina <- data.frame(ID=ID, batch=batch, buffer=buffer, method=method)


# grand overview of data
ggplot(data=data_gina) +
  geom_bar(aes(x=experiment, y=ID, fill=batch), stat="identity") +
  theme(axis.text.x = element_text(angle = 90))


# Create Linear Model (theoretically wrong because errors are definitely not normal since discrete) #################################
####################################################################################################################################
# Intercept is Gdn with acp and batch1
lm_gina <- lm(ID ~ buffer + method + batch)
summary(lm_gina)
model.matrix(lm_gina)


# Create Generalized Linear Model with neg.bin distributed errors (which would be more correct)######################################
#####################################################################################################################################
lm_gina_nb <- glm.nb(ID ~ batch + method + buffer ,link=identity)
summary(lm_gina_nb)
summ(lm_gina_nb, confint=TRUE, digits=4)
plot_summs(lm_gina_nb, ci_level=0.95,omit.coefs = NULL)


# Create Generalized Linear Model with neg.bin distributed errors, different intercept ##############################################
#####################################################################################################################################
lm_gina_nb <- glm.nb(ID ~ 0 + batch + method + buffer ,link=identity)
summary(lm_gina_nb)
summ(lm_gina_nb, confint=TRUE, digits=4)
plot_summs(lm_gina_nb, ci_level=0.95, omit.coefs = NULL)


# Effect plots (more info about them:https://cran.r-project.org/web/packages/jtools/vignettes/effect_plot.html)
# partial.residuals=TRUE: does not plot the actual values but plot the values corrected for the estimated effects of the other variables -> points are closer to estimator, looks better

par(mfrow=c(1,1))

effect_plot(lm_gina_nb,pred = method, plot.points = TRUE, jitter=0.1, partial.residuals = FALSE, colors=c("#084594","#4292c6","#d0d1e6")) +
  ylim(30000,45000)


effect_plot(lm_gina_nb,pred = batch,plot.points = TRUE,jitter=0.1, partial.residuals = TRUE,colors=c("#7a0177","#dd3497","#fcc5c0")) +
  ylim(30000,45000)


effect_plot(lm_gina_nb,pred = buffer,plot.points = TRUE,jitter=0.1, partial.residuals = TRUE, colors=c("#fee391","#fe9929","#cc4c02")) +
  ylim(30000,45000)
effect_plot(lm_gina_nb,pred = buffer,plot.points = TRUE,jitter=0.1, partial.residuals = FALSE, colors=c("#fee391","#fe9929","#cc4c02")) +
  ylim(30000,45000)

# of note: these predictions set all the continuous variables other than displ to their mean value. 
# This can be tweaked via the centered argument ("none" or a vector of variables to center are options).
# Factor variables are set to their base level and logical variables are set to FALSE.


# check other things
table(batch)
table(buffer)
table(method)


###########################################################################################################
###########################################################################################################
###########################################################################################################
# Try Analyis via Mixed Model GLM
glm_count <- glmer.nb(data=data_gina, formula= ID ~ buffer + method + (1 | batch))
summary(glm_count)


# effect plots. Note: Confidence interval calculation seems to be problematic as glmer objects are not fully supported (maybe)
effect_plot(glm_count,pred = buffer,plot.points = TRUE,jitter=0.1, partial.residuals = TRUE, colors=c("#fee391","#fe9929","#cc4c02")) +
  ylim(30000,45000)
effect_plot(glm_count,pred = method, plot.points = TRUE, jitter=0.1, partial.residuals = FALSE, colors=c("#084594","#4292c6","#d0d1e6")) +
  ylim(30000,45000)


# test composite hypothesies via linearhypothesis, not sure how this works
?linearHypothesis.glm

linearHypothesis(glm_count,)

summary(glm_count)
glm_count$coef
class(glm_count)


# oder evtl eher lmerTest package verwenden f�r das testen von composite hypothesis!!!!!!!

glm_count


glm_count <- glmer(data=data_gina, formula= ID ~ buffer + method + (1 | batch) ,link=identity)
family=MASS::negative.binomial
