# Supplementary material for: In Search of a Universal Method: A Comparative Survey of Bottom-Up Proteomics Sample Preparation Methods
Source: J Proteome Res. 2022 Aug 25;21(10):2397–411. doi: 10.1021/acs.jproteome.2c00265 (PMC9552232; doi:10.1021/acs.jproteome.2c00265)
Supplement: Supplementary file 5 — pr2c00265_si_005.zip [file pr2c00265_si_005.zip › Supplemental_Material_Scripts/Linear_Model/Lm_input_data.xlsx]

## Sheet: Sheet1
Experiment	MS/MS Identified	Buffer_	Method_	Batch_
lysate_urea_1	36830	Urea	Lysate	1
lysate_urea_2	41075	Urea	Lysate	2
lysate_urea_3	36209	Urea	Lysate	3
lysate_GndHCl_1	39125	Gndhcl	Lysate	1
lysate_GndHCl_2	41747	Gndhcl	Lysate	2
lysate_GndHCl_3	32308	Gndhcl	Lysate	3
lysate_SDC_1	34386	Sdc	Lysate	1
lysate_SDC_2	38595	Sdc	Lysate	2
lysate_SDC_3	31373	Sdc	Lysate	3
CMP_urea_1	37831	Urea	Cmp	1
CMP_urea_2	41595	Urea	Cmp	2
CMP_urea_3	32242	Urea	Cmp	3
CMP_GndHCl_1	39053	Gndhcl	Cmp	1
CMP_GndHCl_2	41543	Gndhcl	Cmp	2
CMP_GndHCl_3	32278	Gndhcl	Cmp	3
CMP_SDC_1	36189	Sdc	Cmp	1
CMP_SDC_2	38797	Sdc	Cmp	2
CMP_SDC_3	33625	Sdc	Cmp	3
ACP_urea_1	39641	Urea	Acp	1
ACP_urea_2	37651	Urea	Acp	2
ACP_urea_3	33273	Urea	Acp	3
ACP_GndHCl_1	40001	Gndhcl	Acp	1
ACP_GndHCl_2	34443	Gndhcl	Acp	2
ACP_GndHCl_3	34010	Gndhcl	Acp	3
ACP_SDC_1	36645	Sdc	Acp	1
ACP_SDC_2	34372	Sdc	Acp	2
ACP_SDC_3	33472	Sdc	Acp	3
