# Supplementary material for: In Search of a Universal Method: A Comparative Survey of Bottom-Up Proteomics Sample Preparation Methods
Source: J Proteome Res. 2022 Aug 25;21(10):2397–411. doi: 10.1021/acs.jproteome.2c00265 (PMC9552232; doi:10.1021/acs.jproteome.2c00265)
Supplement: Supplementary file 5 — pr2c00265_si_005.zip [file pr2c00265_si_005.zip › Supplemental_Material_Scripts/Mapping_Protein_Features_LFQ/guide_to_MSSamplePreparation-checkpoint.ipynb]

# %% [markdown]
# A guide to mass spectrometry sample preparation - MAPPING 

# %% [code]
import warnings
warnings.filterwarnings("ignore")

# %% [code]
# import packages

# %% [code]
import sys, os
import pandas as pd
import numpy as np
sys.path.append('/g/scb2/bork/romanov/wp/src/')
import seaborn as sns
import pickle as pickle

# %% [code]
class DataFrameAnalyzer:
    
    @staticmethod
    def getFile(fileFolder,fileName,**kwargs):
        idx=kwargs.get("idx",0)
        header=kwargs.get("header","")
        delimiter=kwargs.get("delimiter","\t")
        """
        This function provides you with the pandas-dataframe extracted from the file.
        """
        if idx!="" and header=="":
            fileData=pd.read_csv(fileFolder+fileName,sep=delimiter,index_col=idx)
        elif idx!="" and header==None:
            fileData=pd.read_csv(fileFolder+fileName,sep=delimiter,index_col=idx,header=None)
        elif idx=="" and header=="":
            fileData=pd.read_csv(fileFolder+fileName,sep=delimiter)
        else:
            fileData=pd.read_csv(fileFolder+fileName,sep=delimiter,header=None)
        return fileData

# %% [code]
# load the data
folder = '/g/scb2/bork/romanov/wpside_projects/wp_varnavides/'

protein_data = DataFrameAnalyzer.getFile(folder, 'proteinGroups.txt')
peptide_data = DataFrameAnalyzer.getFile(folder, 'peptides.txt')

# %% [code]
def filtering(ls, keyword, **kwargs):
    condition = kwargs.get('condition','startswith')
    if condition=='startswith':
        a = [x for x in ls if x.startswith(keyword)]
    elif condition=='notstartswith':
        a = [x for x in ls if not x.startswith(keyword)]
    elif condition=='find':
        a = [x for x in ls if x.find(keyword)!=-1]
    elif condition=='endswith':
        a = [x for x in ls if x.endswith(keyword)]
    elif condition=='notfind':
        a = [x for x in ls if x.find(keyword)==-1]
    return a

# %% [code]
ibaq_columns = filtering(list(protein_data.columns), 'iBAQ')
lfq_columns = filtering(list(protein_data.columns), 'LFQ')
print(len(ibaq_columns))
print(len(lfq_columns))

# %% [code]
ibaq_columns = ibaq_columns[2:] # to remove the following columns: "iBAQ peptides" & 'iBAQ'
ibaq_data = protein_data[ibaq_columns]
lfq_data = protein_data[lfq_columns]
ibaq_data = np.log10(ibaq_data)
lfq_data = np.log10(lfq_data)
ibaq_data = ibaq_data.replace([np.inf, -np.inf], np.nan)
lfq_data = lfq_data.replace([np.inf, -np.inf], np.nan)

# %% [code]
ibaq_data = ibaq_data.replace(np.nan, 0)
lfq_data = lfq_data.replace(np.nan, 0)

# %% [code]
# clustering data
ibaq_cluster_data = sns.clustermap(ibaq_data).data2d
lfq_cluster_data = sns.clustermap(lfq_data).data2d

# %% [code]
ibaq_cluster_data = ibaq_cluster_data.replace(0, np.nan)
lfq_cluster_data = lfq_cluster_data.replace(0, np.nan)

# %% [code]
# make a heatmap of the clustered IBAQ data

sns.set(context='notebook', style='white', 
    palette='deep', font='Liberation Sans', font_scale=1, 
    color_codes=False, rc=None)
plt.rcParams["axes.grid"] = True
mpl.rcParams['pdf.fonttype'] = 42
mpl.rcParams['ps.fonttype'] = 42
sns.set(font_scale=1)


plt.clf()
fig = plt.figure(figsize = (8,8))
sns.heatmap(ibaq_cluster_data, cmap = plt.cm.gist_heat_r)#, vmin = 8, vmax = 10)
if os.path.exists(folder + 'figures/')==False:
    os.makedirs(folder + 'figures/')
plt.savefig(folder + 'figures/ibaq_clustered_data.pdf',bbox_inches = 'tight', dpi = 400)

# %% [code]
methods = list(set([item.split('_')[1] for item in ibaq_columns]))

# %% [code]
# how to filter for proteins that are found in one method and not the other
# specific_proteins_dict is a dictionary containing specific proteins for each method

specific_proteins_dict = dict((met,list()) for met in methods)
for method in methods:
    ibaq_method_columns = filtering(ibaq_columns, '_' + method, condition = 'endswith')
    other_columns = list(set(ibaq_columns).difference(set(ibaq_method_columns)))
    ibaq_met_data = ibaq_data[ibaq_method_columns].T.median()
    other_ibaq_data = ibaq_data[other_columns].T.median()
    ibaq_met_data = ibaq_met_data[ibaq_met_data>0]
    other_ibaq_data = other_ibaq_data[other_ibaq_data>0]
    ibaq_met_proteins = set(ibaq_met_data.index)
    other_ibaq_proteins = set(other_ibaq_data.index)
    spec_met_proteins = list(ibaq_met_proteins.difference(other_ibaq_proteins))
    spec_met_proteins = filtering(spec_met_proteins, 'CON_', condition = 'notstartswith')
    spec_met_proteins = [item.split(';')[0] for item in spec_met_proteins]
    specific_proteins_dict[method] = spec_met_proteins
    print(len(spec_met_proteins))

# %% [markdown]
## Mapping to PTM data

# %% [code]
ptm_data = pd.read_pickle(folder + 'all_ptms_from_HUMAN.pkl')

# %% [code]
# example
ptm_data["Malonylation"].head()

# %% [code]
ptm_types = list(set(ptm_data.keys()))

# %% [code]
# mapping starts for ibaq_cluster_data
all_mapped_ptms = list()
count = 0
for i,row in ibaq_cluster_data.iterrows():
    protein = i.split(';')[0]
    if count%1000==0:
        print(count)
    mapped_ptms = list()
    for ptm in ptm_types:
        ptm_specific_proteins = list(set(ptm_data[ptm].uniprot))
        if protein in ptm_specific_proteins:
            mapped_ptms.append(ptm)
    all_mapped_ptms.append(';'.join(mapped_ptms))
    count += 1
ibaq_cluster_data['mapped_ptm'] = pd.Series(all_mapped_ptms, index = ibaq_cluster_data.index)

# %% [code]
ibaq_cluster_data.head()

# %% [code]
mapped_proteins2ptm = ibaq_cluster_data['mapped_ptm'].to_dict()
all_mapped_ptms = list()
for i,row in lfq_cluster_data.iterrows():
    mapped_ptms = mapped_proteins2ptm[i]
    all_mapped_ptms.append(mapped_ptms)
lfq_cluster_data['mapped_ptm'] = pd.Series(all_mapped_ptms, index = lfq_cluster_data.index)

# %% [code]
lfq_cluster_data.head()

# %% [code]
ibaq_cluster_data.to_csv(folder + 'ibaq_data_mapped_ptm.tsv', sep = '\t')
lfq_cluster_data.to_csv(folder + 'lfq_data_mapped_ptm.tsv', sep = '\t')

# %% [markdown]
## Mapping to Human Protein Atlas

# %% [code]
# download the data via a bash command (unhash it to run the command)
!wget https://www.proteinatlas.org/download/subcellular_location.tsv.zip

# %% [code]
!unzip subcellular_location.tsv.zip

# %% [code]
# open Compartment Data 
compartment_data = DataFrameAnalyzer.getFile(folder, 'subcellular_location.tsv')
compartment_data.head()

# %% [markdown]
As you can see this is a bit more problematic to map because the data doesn't contain Uniprot IDs but ENSEMBL IDs and Gene names! But you have *protein_data* where you cross-mapped Uniprot IDs with Fasta Headers. Fasta Headers usually contain gene names, so you can extract gene names!

# %% [code]
protein_data.head()

# %% [code]
# example
list(protein_data['Fasta headers'])[0]

# %% [code]
# crossmap Uniprot IDs to gene names
uniprot2gn_dict = dict((protein,list()) for protein in list(protein_data.index))
for i,row in protein_data.iterrows():
    fasta = str(row['Fasta headers'])
    try:
        gn1 = fasta.split('GN=')[1].split(' ')[0]
        gn2 = fasta.split('|')[2].split('_')[0]
        if gn1!=gn2:
            uniprot2gn_dict[i] = ';'.join([gn1, gn2])
        else:
            uniprot2gn_dict[i] = gn1
    except:
        uniprot2gn_dict[i] = i

# %% [code]
# map gene names towards ibaq_cluster_data and lfq_cluster_data
gene_names = list()
for i,row in ibaq_cluster_data.iterrows():
    gn = uniprot2gn_dict[i]
    gene_names.append(gn)
ibaq_cluster_data['gene_name'] = pd.Series(gene_names, index = ibaq_cluster_data.index)

# %% [code]
# map gene names towards ibaq_cluster_data and lfq_cluster_data
gene_names = list()
for i,row in lfq_cluster_data.iterrows():
    gn = uniprot2gn_dict[i]
    gene_names.append(gn)
lfq_cluster_data['gene_name'] = pd.Series(gene_names, index = lfq_cluster_data.index)

# %% [code]
# map to compartments of Human Protein Atlas
compartment_data.head()

# %% [code]
compartment_data = compartment_data[compartment_data.Reliability!='Uncertain']
compartment_data.index = compartment_data['Gene name']

# %% [code]
set(compartment_data.Reliability)

# %% [code]
approved_compartment_data = compartment_data[compartment_data.Reliability=='Approved']
approved_compartment_dict = approved_compartment_data['Approved'].to_dict()

# %% [code]
enhanced_compartment_data = compartment_data[compartment_data.Reliability=='Enhanced']
enhanced_compartment_dict = enhanced_compartment_data['Enhanced'].to_dict()

# %% [code]
supported_compartment_data = compartment_data[compartment_data.Reliability=='Supported']
supported_compartment_dict = supported_compartment_data['Supported'].to_dict()

# %% [code]
all_mapped_compartments = list()
for i,row in ibaq_cluster_data.iterrows():
    gn = row['gene_name'].split(';')[0]
    approved_compartment = ''
    enhanced_compartment = ''
    supported_compartment = ''
    total_compartment = list()
    if gn in approved_compartment_dict.keys():
        approved_compartment = str(approved_compartment_dict[gn])
        if approved_compartment!='nan':
            total_compartment.append(approved_compartment)
    if gn in enhanced_compartment_dict.keys():
        enhanced_compartment = str(enhanced_compartment_dict[gn])
        if enhanced_compartment!='nan':
            total_compartment.append(enhanced_compartment)
    if gn in supported_compartment_dict.keys():
        supported_compartment = str(supported_compartment_dict[gn])
        if supported_compartment!='nan':
            total_compartment.append(supported_compartment)
    compartment = ';'.join(list(set(total_compartment)))
    all_mapped_compartments.append(compartment)
ibaq_cluster_data['mapped_compartment'] = pd.Series(all_mapped_compartments, index = ibaq_cluster_data.index)

# %% [code]
mapped_proteins2compartment = ibaq_cluster_data['mapped_compartment'].to_dict()
all_mapped_compartments = list()
for i,row in lfq_cluster_data.iterrows():
    mapped_compartments = mapped_proteins2compartment[i]
    all_mapped_compartments.append(mapped_compartments)
lfq_cluster_data['mapped_compartment'] = pd.Series(all_mapped_compartments, index = lfq_cluster_data.index)

# %% [code]
ibaq_cluster_data.head()

# %% [code]
ibaq_cluster_data.to_csv(folder + 'ibaq_data_mapped_ptm_compartment.tsv', sep = '\t')
lfq_cluster_data.to_csv(folder + 'lfq_data_mapped_ptm_compartment.tsv', sep = '\t')

# %% [markdown]
## Mapping to Reactome Pathways

# %% [code]
!wget https://reactome.org/download/current/UniProt2Reactome.txt

# %% [code]
reactome_data = DataFrameAnalyzer.getFile(folder, 'UniProt2Reactome.txt', header = None)
reactome_data.columns = ['pathway_id','path','pathway_name','type','org']
reactome_data.head()

# %% [code]
# filter reactome for Human organism
reactome_data = reactome_data[reactome_data.org=='Homo sapiens']
reactome_data.head()

# %% [code]
pathway_dictionary = reactome_data['pathway_name'].to_dict()

# %% [code]
all_mapped_pathways = list()
for i,row in ibaq_cluster_data.iterrows():
    protein = i.split(';')[0]
    mapped_pathways = list()
    if protein in pathway_dictionary.keys():
        mapped_pathways.append(pathway_dictionary[protein])
    all_mapped_pathways.append(';;'.join(mapped_pathways))
ibaq_cluster_data['mapped_pathway'] = pd.Series(all_mapped_pathways, index = ibaq_cluster_data.index)

# %% [code]
mapped_proteins2reactome = ibaq_cluster_data['mapped_pathway'].to_dict()
all_mapped_pathways = list()
for i,row in lfq_cluster_data.iterrows():
    mapped_pathways = mapped_proteins2reactome[i]
    all_mapped_pathways.append(mapped_pathways)
lfq_cluster_data['mapped_pathway'] = pd.Series(all_mapped_pathways, index = lfq_cluster_data.index)

# %% [code]
ibaq_cluster_data.head()

# %% [code]
ibaq_cluster_data.to_csv(folder + 'ibaq_data_mapped_ptm_compartment_pathways.tsv', sep = '\t')
lfq_cluster_data.to_csv(folder + 'lfq_data_mapped_ptm_compartment_pathways.tsv', sep = '\t')

# %% [markdown]
## Mapping to Beck et al. (abundance per cell)

# %% [code]
beck_data = DataFrameAnalyzer.getFile(folder, 'beck_et_al_S1.txt')
beck_data.head()

# %% [code]
beck_copy_dict = beck_data['copies per cell'].to_dict()

# %% [code]
copiesPerCell = list()
for i,row in ibaq_cluster_data.iterrows():
    try:
        copiesPerCell.append(beck_copy_dict[i.split(';')[0]])
    except:
        copiesPerCell.append(np.nan)
ibaq_cluster_data['mapped_copiesPerCell'] = pd.Series(copiesPerCell, index = ibaq_cluster_data.index)

# %% [code]
mapped_proteins2copy = ibaq_cluster_data['mapped_copiesPerCell'].to_dict()
copiesPerCell = list()
for i,row in lfq_cluster_data.iterrows():
    mapped_abundances = mapped_proteins2copy[i]
    copiesPerCell.append(mapped_abundances)
lfq_cluster_data['mapped_copiesPerCell'] = pd.Series(copiesPerCell, index = lfq_cluster_data.index)

# %% [code]
ibaq_cluster_data.head()

# %% [code]
ibaq_cluster_data.to_csv(folder + 'ibaq_data_mapped_ptm_compartment_pathways_copies.tsv', sep = '\t')
lfq_cluster_data.to_csv(folder + 'lfq_data_mapped_ptm_compartment_pathways_copies.tsv', sep = '\t')

# %% [markdown]
## Mapping to D2P2 (disordered proteins)

# %% [markdown]
This is a bit tougher because the data is not so easy to download and compile- for the paper "Pervasive Protein Thermal Stability Variation during the Cell Cycle" I have prepared an entire pipeline for that. The good thing is that we can for now just use the Supplementary Table 6 from the publication.

# %% [code]
d2p2_data = DataFrameAnalyzer.getFile(folder, 'd2p2_data_S6.txt')
d2p2_data.head()

# %% [code]
d2p2_data.index = d2p2_data['Uniprot']
d2p2_dict = d2p2_data['DisorderedRank'].to_dict()

# %% [code]
d2p2_rank_list = list()
for i,row in ibaq_cluster_data.iterrows():
    protein = i.split(';')[0]
    try:
        d2p2_rank = d2p2_dict[protein]
    except:
        d2p2_rank = np.nan
    d2p2_rank_list.append(d2p2_rank)
ibaq_cluster_data['mapped_d2p2Rank'] = pd.Series(d2p2_rank_list, index = ibaq_cluster_data.index)

# %% [code]
mapped_proteins2d2p2 = ibaq_cluster_data['mapped_d2p2Rank'].to_dict()
d2p2_rank_list = list()
for i,row in lfq_cluster_data.iterrows():
    mapped_disordered = mapped_proteins2d2p2[i]
    d2p2_rank_list.append(mapped_disordered)
lfq_cluster_data['mapped_d2p2Rank'] = pd.Series(d2p2_rank_list, index = lfq_cluster_data.index)

# %% [code]
ibaq_cluster_data.head()

# %% [code]
ibaq_cluster_data.to_csv(folder + 'ibaq_data_mapped_ptm_compartment_pathways_copies_d2p2.tsv', sep = '\t')
lfq_cluster_data.to_csv(folder + 'lfq_data_mapped_ptm_compartment_pathways_copies_d2p2.tsv', sep = '\t')

# %% [markdown]
## Mapping to Complexes - Complex Data From Romanov et al., 2019

# %% [code]
!wget http://www.bork.embl.de/Docu/proteotype_genetic_environment_impact/data/mammalian_data/step1_input/complex_dictionary.pkl

# %% [code]
complex_dict = pd.read_pickle(folder + 'complex_dictionary.pkl')

# %% [code]
all_complexes = list(complex_dict.keys())

# %% [code]
# mapping of proteins to complexes
count = 0
all_mapped_complexes = list()
for i,row in ibaq_cluster_data.iterrows():
    protein = i.split(';')[0]
    mapped_complexes = list()
    for complexID in complex_dict.keys():
        if protein in complex_dict[complexID]['humanUniprots']:
            mapped_complexes.append(complex_dict[complexID]['altName'][0])
    all_mapped_complexes.append(';;'.join(mapped_complexes))
    if count%1000==0:
        print(count)
    count+=1
ibaq_cluster_data['mapped_complex'] = pd.Series(all_mapped_complexes, index = ibaq_cluster_data.index)

# %% [code]
mapped_proteins2complex = ibaq_cluster_data['mapped_complex'].to_dict()
all_mapped_complexes = list()
for i,row in lfq_cluster_data.iterrows():
    mapped_complexes = mapped_proteins2complex[i]
    all_mapped_complexes.append(mapped_complexes)
lfq_cluster_data['mapped_complex'] = pd.Series(all_mapped_complexes, index = lfq_cluster_data.index)

# %% [code]
ibaq_cluster_data.head()

# %% [code]
ibaq_cluster_data.to_csv(folder + 'ibaq_data_mapped_ptm_compartment_pathways_copies_d2p2_complex.tsv', sep = '\t')
lfq_cluster_data.to_csv(folder + 'lfq_data_mapped_ptm_compartment_pathways_copies_d2p2_complex.tsv', sep = '\t')

# %% [markdown]
## Mapping to Structural & Physical Features

# %% [code]
!gunzip uniprot-human-filtered-reviewed_yes.tab.gz

# %% [code]
uniprot_feature_data = DataFrameAnalyzer.getFile(folder, 'uniprot-human-filtered-reviewed_yes.tab')

# %% [code]
uniprot_feature_data.head()

# %% [code]
# first we map pH dependence and temperature dependence onto our data, which we consider physical features

# %% [code]
temperature_dict = uniprot_feature_data['Temperature dependence'].to_dict()
ph_dict = uniprot_feature_data['pH dependence'].to_dict()

# %% [code]
all_mapped_ph = list()
all_mapped_temperatures = list()
for i,row in ibaq_cluster_data.iterrows():
    protein = i.split(';')[0]
    try:
        all_mapped_ph.append(ph_dict[protein])
    except:
        all_mapped_ph.append('')
    try:
        all_mapped_temperatures.append(temperature_dict[protein])
    except:
        all_mapped_temperatures.append('')
ibaq_cluster_data['mapped_pHDependence'] = pd.Series(all_mapped_ph, index = ibaq_cluster_data.index)
ibaq_cluster_data['mapped_temperatureDependence'] = pd.Series(all_mapped_temperatures, index = ibaq_cluster_data.index)

# %% [code]
mapped_proteins2ph = ibaq_cluster_data['mapped_pHDependence'].to_dict()
all_mapped_ph = list()
for i,row in lfq_cluster_data.iterrows():
    mapped_ph = mapped_proteins2ph[i]
    all_mapped_ph.append(mapped_ph)
lfq_cluster_data['mapped_pHDependence'] = pd.Series(all_mapped_ph, index = lfq_cluster_data.index)

# %% [code]
mapped_proteins2temperature = ibaq_cluster_data['mapped_temperatureDependence'].to_dict()
all_mapped_temperatures = list()
for i,row in lfq_cluster_data.iterrows():
    mapped_temperature = mapped_proteins2temperature[i]
    all_mapped_temperatures.append(mapped_temperature)
lfq_cluster_data['mapped_temperatureDependence'] = pd.Series(all_mapped_temperatures, index = lfq_cluster_data.index)

# %% [code]
ibaq_cluster_data.head()

# %% [code]
ibaq_cluster_data.to_csv(folder + 'ibaq_data_mapped_ptm_compartment_pathways_copies_d2p2_complex_physic.tsv', sep = '\t')
lfq_cluster_data.to_csv(folder + 'lfq_data_mapped_ptm_compartment_pathways_copies_d2p2_complex_physic.tsv', sep = '\t')

# %% [code]
uniprot_feature_data.head()

# %% [code]
# let's now map structural information, including Coiled Coil, Beta strand, Helix
cc_data = uniprot_feature_data[uniprot_feature_data['Coiled coil'].notnull()]
cc_dict = cc_data['Coiled coil'].to_dict()

# %% [code]
# we don't need the evidence information
for k,v in zip(cc_dict.keys(), cc_dict.values()):
    cc = ['COILED ' + item.split(';')[0] for item in v.split('COILED ')][1:]
    cc_dict[k] = cc

# %% [code]
beta_data = uniprot_feature_data[uniprot_feature_data['Beta strand'].notnull()]
beta_dict = beta_data['Beta strand'].to_dict()

# %% [code]
# we don't need the evidence information
for k,v in zip(beta_dict.keys(), beta_dict.values()):
    beta = ['STRAND ' + item.split(';')[0] for item in v.split('STRAND ')][1:]
    beta_dict[k] = beta

# %% [code]
helix_data = uniprot_feature_data[uniprot_feature_data['Helix'].notnull()]
helix_dict = helix_data['Helix'].to_dict()

# %% [code]
# we don't need the evidence information
for k,v in zip(helix_dict.keys(), helix_dict.values()):
    helix = ['HELIX ' + item.split(';')[0] for item in v.split('HELIX ')][1:]
    helix_dict[k] = helix

# %% [code]
# helper function

def flatten(xs):
    """
    Given a nested list, this function can disentangle the values and just give you the list of values.
    """
    result = []
    if isinstance(xs, (list, tuple)):
        for x in xs:
            result.extend(x)
    else:
        result.append(xs)
    return result

# %% [code]
# start mapping
all_mapped_helix = list()
all_mapped_beta = list()
all_mapped_cc = list()
for i,row in ibaq_cluster_data.iterrows():
    protein = i.split(';')[0]
    mapped_helix = list()
    mapped_beta = list()
    mapped_cc = list()
    try:
        mapped_helix.append(helix_dict[protein])
    except:
        mapped_helix.append('')
    try:
        mapped_beta.append(beta_dict[protein])
    except:
        mapped_beta.append('')
    try:
        mapped_cc.append(cc_dict[protein])
    except:
        mapped_cc.append('')        
    all_mapped_helix.append('//'.join(flatten(mapped_helix)))
    all_mapped_beta.append('//'.join(flatten(mapped_beta)))
    all_mapped_cc.append('//'.join(flatten(mapped_cc)))
ibaq_cluster_data['mapped_helix'] = pd.Series(all_mapped_helix, index = ibaq_cluster_data.index)
ibaq_cluster_data['mapped_betaStrand'] = pd.Series(all_mapped_beta, index = ibaq_cluster_data.index)
ibaq_cluster_data['mapped_coiledCoil'] = pd.Series(all_mapped_cc, index = ibaq_cluster_data.index)

# %% [code]
mapped_proteins2helix = ibaq_cluster_data['mapped_helix'].to_dict()
all_mapped_helix = list()
for i,row in lfq_cluster_data.iterrows():
    mapped_helix = mapped_proteins2helix[i]
    all_mapped_helix.append(mapped_helix)
lfq_cluster_data['mapped_helix'] = pd.Series(all_mapped_helix, index = lfq_cluster_data.index)

# %% [code]
mapped_proteins2beta = ibaq_cluster_data['mapped_betaStrand'].to_dict()
all_mapped_beta = list()
for i,row in lfq_cluster_data.iterrows():
    mapped_beta = mapped_proteins2beta[i]
    all_mapped_beta.append(mapped_beta)
lfq_cluster_data['mapped_betaStrand'] = pd.Series(all_mapped_beta, index = lfq_cluster_data.index)

# %% [code]
mapped_proteins2cc = ibaq_cluster_data['mapped_coiledCoil'].to_dict()
all_mapped_cc = list()
for i,row in lfq_cluster_data.iterrows():
    mapped_cc = mapped_proteins2cc[i]
    all_mapped_cc.append(mapped_cc)
lfq_cluster_data['mapped_coiledCoil'] = pd.Series(all_mapped_cc, index = lfq_cluster_data.index)

# %% [code]
ibaq_cluster_data.head()

# %% [code]
ibaq_cluster_data.to_csv(folder + 'ibaq_data_mapped_ptm_compartment_pathways_copies_d2p2_complex_physic_struct.tsv', sep = '\t')
lfq_cluster_data.to_csv(folder + 'lfq_data_mapped_ptm_compartment_pathways_copies_d2p2_complex_physic_struct.tsv', sep = '\t')

# %% [markdown]
# Mapping to Transmembrane Proteins

# %% [code]
!wget http://pdbtm.enzim.hu/data/pdbtm_all.list

# %% [code]
pdbtm_data = DataFrameAnalyzer.getFile(folder, 'pdbtm_all.list', header = None)
pdb_tms = list(pdbtm_data.index)

# %% [code]
pdb_tms = list(set([item.split('_')[0].upper() for item in pdb_tms]))

# %% [code]
uniprot_feature_data.head()

# %% [code]
uniprot2pdb_dict = uniprot_feature_data['Cross-reference (PDB)'].to_dict()

# %% [code]
tm_list = list()
for i,row in ibaq_cluster_data.iterrows():
    protein = i.split(';')[0]
    try:
        if str(uniprot2pdb_dict[protein])!='nan':
            pdb_ids = set(uniprot2pdb_dict[protein].split(';'))
            pdb_tm_intersection = set(pdb_tms).intersection(pdb_ids)
            if len(pdb_tm_intersection)>0:
                tm_list.append('Transmembrane Protein')
            else:
                tm_list.append('')
        else:
            tm_list.append('')
    except:
        tm_list.append('')
ibaq_cluster_data['mapped_TM'] = pd.Series(tm_list, index = ibaq_cluster_data.index)

# %% [code]
mapped_proteins2tm = ibaq_cluster_data['mapped_TM'].to_dict()
all_mapped_tm = list()
for i,row in lfq_cluster_data.iterrows():
    mapped_tm = mapped_proteins2tm[i]
    all_mapped_tm.append(mapped_tm)
lfq_cluster_data['mapped_TM'] = pd.Series(all_mapped_tm, index = lfq_cluster_data.index)

# %% [code]
ibaq_cluster_data.head()

# %% [code]
ibaq_cluster_data.to_csv(folder + 'ibaq_data_mapped_ptm_compartment_pathways_copies_d2p2_complex_physic_struct_TM.tsv', sep = '\t')
lfq_cluster_data.to_csv(folder + 'lfq_data_mapped_ptm_compartment_pathways_copies_d2p2_complex_physic_struct_TM.tsv', sep = '\t')

# %% [markdown]
## Mapping to Aggregator Feature from Määttä et al.

# %% [code]
aggr_data = DataFrameAnalyzer.getFile(folder, 'mattae_et_al_S2_aggr.txt')
aggr_data.head()

# %% [code]
aggr_dict = aggr_data['aggregator'].to_dict()

# %% [code]
aggregation_list = list()
for i,row in ibaq_cluster_data.iterrows():
    gn = row['gene_name']
    try:
        aggregation = aggr_dict[gn]
        aggregation_list.append(aggregation)
    except:
        aggregation_list.append('')
ibaq_cluster_data['mapped_aggregation'] = pd.Series(aggregation_list, index = ibaq_cluster_data.index)

# %% [code]
mapped_proteins2aggr = ibaq_cluster_data['mapped_aggregation'].to_dict()
all_mapped_aggr = list()
for i,row in lfq_cluster_data.iterrows():
    mapped_aggr = mapped_proteins2aggr[i]
    all_mapped_aggr.append(mapped_aggr)
lfq_cluster_data['mapped_aggregation'] = pd.Series(all_mapped_aggr, index = lfq_cluster_data.index)

# %% [code]
ibaq_cluster_data.head()

# %% [code]
ibaq_cluster_data.to_csv(folder + 'ibaq_data_mapped_ptm_compartment_pathways_copies_d2p2_complex_physic_struct_TM_aggr.tsv', sep = '\t')
lfq_cluster_data.to_csv(folder + 'lfq_data_mapped_ptm_compartment_pathways_copies_d2p2_complex_physic_struct_TM_aggr.tsv', sep = '\t')
