# Supplementary material for: In Search of a Universal Method: A Comparative Survey of Bottom-Up Proteomics Sample Preparation Methods
Source: J Proteome Res. 2022 Aug 25;21(10):2397–411. doi: 10.1021/acs.jproteome.2c00265 (PMC9552232; doi:10.1021/acs.jproteome.2c00265)
Supplement: Supplementary file 5 — pr2c00265_si_005.zip [file pr2c00265_si_005.zip › Supplemental_Material_Scripts/Mapping_Protein_Features_LFQ/lfq_data_mapped_ptm_compartment_pathways_copies_d2p2_complex_physic_struct_TM_aggr.tsv]

Protein IDs	LFQ intensity 25_CMP-GH	LFQ intensity 05_CMP-GH	LFQ intensity 15_CMP-GH	LFQ intensity 12_LYS-GH	LFQ intensity 02_LYS-GH	LFQ intensity 08_EP-UREA	LFQ intensity 28_EP-UREA	LFQ intensity 18_EP-UREA	LFQ intensity 22_LYS-GH	LFQ intensity ref_LysUREA_11	LFQ intensity 30_SPEED	LFQ intensity 10_SPEED	LFQ intensity 20_SPEED	LFQ intensity C6_STRAP	LFQ intensity A6_STRAP	LFQ intensity B6_STRAP	LFQ intensity B3_SPC	LFQ intensity A3_SPC	LFQ intensity C3_SPC	LFQ intensity C4_SPC_SDC	LFQ intensity A4_SPC_SDC	LFQ intensity B4_SPC_SDC	LFQ intensity 21_LYS-UREA	LFQ intensity 01_LYS-UREA	LFQ intensity 11_LYS-UREA	LFQ intensity 06_CMP-SDC	LFQ intensity 03_LYS-SDC	LFQ intensity 09_ACP-SDC	LFQ intensity 13_LYS-SDC	LFQ intensity 16_CMP-SDC	LFQ intensity 26_CMP-SDC	LFQ intensity 23_LYS-SDC	LFQ intensity 19_ACP-SDC	LFQ intensity 29_ACP-SDC	LFQ intensity C2_FASP	LFQ intensity A2_FASP	LFQ intensity B2_FASP	LFQ intensity 24_CMP-UREA	LFQ intensity 04_CMP-UREA	LFQ intensity 14_CMP-UREA	LFQ intensity 27_ACP-UREA	LFQ intensity 07_ACP-UREA	LFQ intensity 17_ACP-UREA	LFQ intensity A5_EASY	LFQ intensity C1_iST	LFQ intensity A1_iST1	LFQ intensity B1_iST	LFQ intensity B5_EASY	LFQ intensity C5_EASY
Q7Z7K0				7.567285217961632	7.6228561794324845	7.77036591876311	7.663832795231394	7.690311285731795	7.674328275278852		7.566543548452964	7.6069292623911515	7.644212027590925				7.488564816741738	7.617199609291268	7.34818799679229	7.450279908254263	7.4131823713296505	7.285107029566812	7.273741836211047	7.428572109261869		7.4820012619602965	7.489114369378919	7.533441574084827					7.4958494852260165						7.306425027550687	7.50559761373201	7.485494285010971							7.585889172397744
Q9P260		8.536621562182411		8.362821634847993		8.531759840241662			8.424799994656599		8.398495550138136	8.382881167181436	8.368993085165247					8.336779832983643				8.459286917242387		8.39998505610245		8.350751817816416		8.369642518405259					8.343585820691402			8.347759217930468			8.337359412001355
iRT11	8.307538823439272			8.821886743342423	8.133921940423772				8.38936102996373	8.212853189947111	8.278204671684168		8.238598034264363			8.122838194089265	8.234188147853201		8.161487791087453	8.177276711258587		8.240524288112363	8.32010472484188				8.064532861131578		8.256067982688279			8.213331780706593								8.178861887156875				8.127396390776607			8.272607333120826	8.020485585796552	8.087142279383809
P48426;P78356		7.30629632863675		7.29907126002741	7.354607782789264				7.198876927243553		7.262071212617293			7.315823457751156		7.26528962586083		7.234314768012676	7.254257967223835	7.32512552621693	7.256717745977487	7.215796132589833					7.25956998964356		7.256741792625255		7.259832699063484	7.302287626976212												7.214896807560221	7.247506824149921		7.298853076409706	7.202951245040243	7.152685756036786
O14907	8.003675902548784		7.965356946491841		8.072690955012868	7.868321094828437	7.768993086199116	7.929107143668571	8.020609853377705	7.840068437233279			7.891359020206378		7.833344763389635		7.943247125137861		7.934003275342911	7.7883946545809115			7.855070698381383			7.910923079693263				7.877163940897159	7.756027212973441						7.904044385398402		7.855561553338426	7.7964633172379685	7.81891836436694			7.968268083086399
P23497		7.2396747876467815		7.078819183098848		7.143857575593957	7.120178938471115	7.121559844187501	7.079253622430078	7.05869168281923		7.0451664480652285				7.0549575960124065	6.9718832504644945			7.036389328665692						7.007320952922744	7.046182890740882		7.097396150641503		7.131939295210424												7.002338880892056	7.0980896903639525					6.998455511497231
Q13825				7.279803779994103	7.30087796598857	7.3151092956447465	7.26578446784052	7.290257269394518	7.265690255685065			7.233503760341135	7.198849453292451				7.146034962602502	7.234694407142218	7.171228996725051	7.257270482298884	7.161397952545797				7.23620965371706				7.129238610131926	7.121461353545985	7.159717546180215				7.242516582365605			7.023417089841105	7.154667377622576		7.2024610706294			7.2886739197645145				7.192344395046124	7.226522575863549
CON__sp|P05784|K1C18_MOUSE;CON__sp|Q14525|KT33B_HUMAN;CON__sp|O76014|KRT37_HUMAN;CON__sp|O76015|KRT38_HUMAN;Q14525;O76014;O76015	8.698422448256004	8.609615749953065	8.282712723035267	8.64282051555666	8.8531626167421	8.718426947248076	8.695507943507245	8.408748606184243									8.362614401819402		8.229758611221373		7.981029911893201	8.660903405996724		8.445214876056218	8.515396917260585										8.332721164289127					8.204364204621005	8.393733099829008	8.285489796846294
Q5TZA2;Q8IVE0	8.251540888649977	8.335176972770027	8.330799190836649	8.308244176740606	8.355528142300658	8.361652299973937		8.332781719862915			8.248463717551031					8.328155261969947	8.45574299644849	8.653347606600809	8.550839605065786		8.323128293125121	8.276139985350142	8.24824308305462	8.30847904016173											8.253047085711408		8.152074202768228				8.271609301378833	8.280692164285117			8.168261710182875			8.320893709631825	8.437924879631431
Q13572	7.5789484916621115	7.496832820038692	7.582165671549571		7.563647177202555	7.493834322971856	7.502713823571336		7.606209333228022		7.561459171241916		7.599096702210489		7.439253724017898		7.481614592266936		7.365075958528464	7.527127013839176	7.610212864974371			7.476280806025541	7.45484486000851		7.424440587526477	7.536027875350012										7.364044179182894		7.437306531324273					7.459995256047391	7.347583686308583	7.4193939399274225
Q9H9L3	7.172982189505869	7.103564280050957	7.155669981719812	7.147428968698656	7.187210399650053	7.343507062114426	7.16790781000148	7.216086692421913			7.121756758487815		7.062769949815128	7.104008850999243	7.100818395731537		7.081491328525699		7.189265668934548	7.168291188851266	7.3444315745748625	7.214949760615447	7.079687627611336	7.08012119950948	7.10707423141207	7.107549129744687		7.08464776085473	7.123524980942732		7.146809962775871			7.083753377570011						7.140759370870369									7.093911741049379
P18846;P16220	7.912392126330234	8.022593314021462	8.03842144564246		7.929362719262021	7.956696564894651	8.008472419302722	7.9655779579105275	7.88752728178802	7.792020278993058		7.981963498779465		7.975321497489644	7.828814513928006	7.940586205514169		7.94174988129444	7.876275588677879									7.882644052100083			7.9442605329428515	7.951167459700895					7.89148170383952			7.777202004126829		7.823663295217094	7.847541813268176	8.106904498935643				7.849296540834726	7.76051295201679
P10412;P16402;Q02539;P22492	9.084075567778674	9.323004450774041	9.327706231071694	9.174699288370775	9.27177192803563	9.279347492410732	9.28602960050819	9.283007075553755	9.290702243287855	8.443137767395287	7.88480668829891	8.250102705064625	8.35654211194876	7.810595398886774	8.252634615712395	8.002295682554934								8.14135569220389	8.478653057295336										7.673776346268827		8.080337823247566				8.008003671840159
P53801	7.539439950378438	7.432648660013107	7.48969135537646	7.388456452700266	7.547885417913373	7.457018502993809	7.549946887976733		7.54267607366537	7.289008911539463					7.282418170877648	7.175221800343053	7.127202017590354																								7.207338095288357		7.158000429146473
Q9BVL4	8.630234586230271	7.904093133539673	7.928037206406883	7.8112934274442685	7.89911981540302	7.901605422591311	7.861307347518023	7.924067257243995		7.314604473213435				7.27795284703881	7.391640703492388	7.31714366202289							7.316871567348347	7.288718600266807	7.397296776729685																7.231673436706146
CON__sp|P08779|K1C16_HUMAN;P08779;CON__sp|Q9Z2K1|K1C16_MOUSE;CON__tr|Q3ZAW8|Q3ZAW8_MOUSE	7.500620636267675		8.880367640113693	8.419393939927422	6.8870825415010435			8.651733396610382	7.133538908370218					7.3778524190067545	7.22276847934858	7.755493728415119		7.615729167792064	7.758995111589785	7.191674531959229											6.7611532322663495											7.190051417759206							7.488282724898554
CON__sp|P48668|K2C6C_HUMAN;P48668	7.369290089438681		9.03108514803948	8.39317142883689		7.245882647517261	7.170379076423075	8.429461576757229								7.4501875018958374		7.2735568135298365	7.209220023064993												7.0104271727170495
Q9BRP1	7.739588165454516	7.630499065006644		7.57189508440376	7.855973201168544	7.62914445582237	7.610936831232662	7.637559771361207				7.572139419778374		7.643817725199263	7.604355673882896	7.639834980302741	7.510504795892782	7.159115821827769	7.665702914037439	7.608172892061739	7.633710784879226	7.658516983735857				7.336339635820782										7.783496237224517	7.618246884828071											7.065392961561992
Q9UNX3		7.434856209740375	7.086359830674748	7.997897275474923	8.089940418498635	7.833191750754783	8.139721704815205	8.136086097384098	8.128915978453836		7.473632926873841	7.557374848241307	7.006765452451993	7.044539760392411	7.127039973455082	7.06307052564296		7.477714385297959	6.986807550890891	7.072507235528804	7.44103494628343
CON__sp|P13647|K2C5_HUMAN;P13647	7.841628474485579	7.103974669386388	9.168762575622358	8.93376559255666	6.976294943480539	7.22855433653901	7.16127813890771	9.074779882331933	7.1801545594533485					7.669242476851367	7.344490519241893	7.567731962548069	7.5155957002684515	7.559703188795468	7.263209848572749	6.782458290778543	7.36314170969795	7.14888016912823	6.3057381922083175										6.645864199438345		6.2503223970760065								7.237116270535057					6.626371167309944
CON__sp|Q86YZ3|HORN_HUMAN;Q86YZ3	7.623538723585489	6.94333620204965	8.67387758577765	8.557723693662176	7.0520009801013	6.993193663312605	7.4015383901659435	8.60536970055632	7.052693941924968			5.91308235084374	6.018991594705612	7.579337644449712	7.141167468646232	6.741301329755493	7.390246045109222	6.622514504672569	7.092334589521021	6.754722829651694	7.915484258497155	6.6719684743511065																		6.183611449218432				6.460386607286208				6.356733161785513
Q7L7X3	7.6800724997599055	7.891331132728481	7.839239151140379	7.857272173564041	7.702275403569469	7.865269839900711	7.852534886941947	7.706956621276928	7.671422791052663				7.708760723690316	7.668208807724213	7.76090476496295	7.761912810669808			7.465323354978444	7.766345913010545	7.808170445887295										7.67837267930482			7.671866788772563		7.634557874185073	7.332357653425112			7.522574632691176				7.6537526331259995	7.753107909153827	7.669642247025738	7.568530255057246	7.701947718739429	7.724734504534161
Q8TBF4			7.104589527179372	7.091103944090286	7.113809702672945	7.115277591395901		7.293605603192818	7.114977744785308		7.158151325392703	7.144106973049323	7.150909873701122	7.145351816558461	7.3411970321468285	7.11293997608408	6.986359630636347		6.951152880108043	7.074560467802895			6.978102875863164		6.976120618299816						7.031892987710475		6.96253033104224		7.2557306852816295	7.201670179646581	7.107786384315953							7.1004739362576546	7.04758635707435	7.206771923055583	7.090328606823422	6.964353929292193	6.9364534196116665
P02792	8.105578304052036	8.04080006125653	8.148077976762506	7.757790662606551	7.942350390281371	8.048519487922654	8.072396966521762	8.017951068830742	7.898752598305005		8.072396966521762	8.071145290451083	8.052732407403218		7.261833620575751	7.538548600297088						7.172953027546354													7.816062240931099	7.667210053653095	7.727524991013015			7.17327370145258						7.465308479587306			7.312537003107304
Q6UVJ0	6.867691354035719	6.958128893197729	6.933299964287337	6.863667779005754	6.928447063209182	6.95498981771614	6.859264422603913	6.854737085279443	6.897132043382094						6.852754390805389							6.856952322409202											6.8269166471849205			6.938139300765631		6.687938984153523					6.912636485044619	6.8525836751668345	6.859486554304861	6.924294796302125	6.885299011939668	6.881264795499598	6.864196518975846
P60002					7.849419413796899	7.80526971665388	7.860745153935435			7.638758735424253		7.854718880828582		7.665027217492617	7.690116304327723		7.746034489811741	7.825367688570896		7.744621514112928		7.697586747337411		7.727459920857909	7.689814797140689								7.539941314954773		7.739034087085792		7.590663534673626	7.63866892784539	7.758306181725307	7.730394628081679		7.627744674722776			7.928380487793358	7.798035707765237	7.893017888311534	7.649519832658967	7.816685313096868
Q05D32		7.457018502993809			7.500003068051694		7.5031094366713695			7.619510720838498				7.5060989599284405	7.436989087788538	7.459392487759231	7.467178777943031		7.492215433604093					7.574760270266501	7.594514091618564		7.456031831895234								7.416557301191479	7.418732056873297		7.514720373648135	7.557158182475332	7.476701233677596		7.399777524488799			7.342797591459368	7.362708610909318			7.48267353350333
Q9NP73			7.361179901813601			7.36660971039243		7.374638384120188		7.244178125022544			7.2561161466543815		7.187295054693738		7.263801707916311	7.280191247872142				7.269256027417773			7.249296215544277				7.2709581850920975			7.266490408311144	7.305566313515304			7.343290402353433				7.3160332821256615					7.243162115101051	7.349685397810314	7.268086304447384		7.328705711568874
P29466;Q5EG05	7.490744837987661	7.469851458673805			7.4377030097263495					7.431797841638306	7.462742301833842	7.522652853412771	7.471936804594729	7.410591669883119	7.376832349290807		7.400036923514113	7.349782453363471				7.354185298625861		7.35197014444686												7.418467020946601					7.498779063286594	7.3724885434930245			7.386249196708923	7.470116353151004	7.445962076324096
Q96CW6							7.713423335653093	7.692026888237468			7.944615901155984	7.5929979189881065	7.437813958847346		7.515489693987064	7.654936613939629	7.578581911401869	7.51406936691494	7.560014288007842			7.600352031418173			7.562150059232882										7.3533198442427095	7.547590121770153						7.582801717665471			7.572441739911853	7.590752693877779	7.533517862016968	7.706290957258763
Q96NU0;A0A1B0GTE1;Q9BZ76	7.436607849008911		7.4099162243845464				7.413769018024154				7.2529500691842745					7.3289094048711885			7.382359297519319					7.59124274258351	7.514985810494037	7.347603193325987		7.418500159284101	7.541479394657279			7.373665842991645	7.33288262705961	7.446381812222442			7.275426536741639	7.534546439654068	7.41047354272833	7.528543920808697						7.353377594888645
Q9GZQ3		7.6010926094938975		7.550179415708499						7.538146266199038		7.56696751468097						7.527023785510104	7.524616783710046					7.552643885207573	7.52543355342882			7.690621303119178	7.5183823155453435	7.5580962877857685	7.474595013522642	7.473953859292526	7.65349230229706	7.661111950769952			7.4169399175410415		7.525563058270067			7.48475525370956				7.460957948559966	7.468509791154421
O95379																	7.288338669395164		7.328990855449429	7.232029937620133		7.26394363421885		7.265431066826713	7.277288244921026	7.4076967576338975	7.328216457500718	7.360820535237942	7.317958924700952		7.375901268009488	7.330474651486137		7.291435454927122					7.282078054577154	7.146034962602502						7.27177192803563	7.231953569198981
Q5VZ89			6.915964104078813		7.019199401055288					6.915663603505773		6.9956395813883425	6.981401774326939					7.059487684274447	6.893051223353465	6.937678340705568		7.001603924149798		6.9528795836955375		7.142264291170022	7.118793627944349	7.031610414723481	7.01422642938923		7.159025491224905	7.050186349675361		6.972040757958484	6.970174798291309	7.025100961046814	6.997556748209356		7.084933574936716	7.125708925972653		6.952274079080296				7.235225345011866	7.431009750333691
P61326				7.0984014222700775	7.150111425128782	7.006252051369365		6.987987845453299				7.044069150468914			7.2556583731712525	7.245956605650197			7.173885240368792		7.1656893760176175	7.162026432421177	7.13994202306998	7.156155260889687				7.338376799232071	7.299550878499019	7.3456285464563065			7.351989455435632	7.2533864729877715			7.232894509156013	7.116806915962344	7.150971232062612
Q92609		7.197776611271387		7.26394363421885	7.231877187346479			7.219453537076811		7.128431581093246		7.17064302283611		7.217562899669429	7.169703816994572	7.215584694181615	7.103632705209741	7.1787180191057685	7.185683780318504	7.133794300604513				7.127752515832973		7.204309944940537		7.144480800902749	7.179752806897498		7.085504639426498			7.160048139552876	7.127396390776607		7.132931749214915		7.217904874202665			7.1798389280231865
Q9H840		7.412913925823307	7.352568386179309	7.475845452146163	7.667406252047724	7.35566219858541				7.322694690306876		7.532537814560151		7.149403879508583	7.1211328899984085		7.393153864908232		7.341770750028927					7.4417736628051845		7.5266881238843135	7.452461139325121	7.4126956916035	7.397557661270421	7.260429175577935	7.590953235187985	7.40844349315213		7.395850376018781	7.283911526303729				7.3014423795704335									7.385927854125336	7.381331722457893
Q96B01				7.36543182249042							7.452690912613325	7.516680775406827	7.446878752254525	7.443184729150184	7.392063511718452		7.305308367864144		7.353666232982902	7.343644880252506		7.3094811192361036		7.4588945733474095		7.3976967356393635		7.441679428503809		7.40932434660407		7.494822225943779	7.426592582305156		7.322818621007395	7.33627957435033								7.571324433379397	7.3862135037167596	7.361538971269279	7.329682569297099		7.409172018991404
Q96EH3				7.233934796730685				7.036309443724438			7.269746373130767		7.266960398597696	7.1804126328383235	7.3163687904089905		7.358201437211247	7.3201878434032635	7.087142279383808					7.287264125798977		7.347154310100595		7.505773828352781		7.267851981315605		7.253846646198501		7.316599302093861	7.290435313665498							7.354972325018976	7.252828768040592	7.3249200500199185		7.383420373245697	7.264534495078272	7.202624523578978	7.3313868009748235
CON__sp|P15636|API_ACHLY		6.280987889004646				6.241098009403334		6.230678781146475						6.12862540487595	6.314877991535813		6.105714510570921	6.1762649421141465			5.87985823728254	6.124764984062712		6.088313315588096												6.028205119905443	6.062920263732663							10.566413920620155	10.131490345694948	10.340404451432455	10.27018954270418	10.135450699345514	10.161757195261726
Q5HYI8		7.410051397550452	7.365487984890899		7.319605679131232	7.380916397460698	7.406829613621544	7.296687123772402	7.380573003066887				7.247359422468937	7.210024073804233	7.2023248128295485	7.229400240179781	7.19041574703329	7.3193559410669025			7.317770922950241	7.450403086155366		7.292278228672973		7.3733350499545685	7.459211494015456	7.1783149348321595						7.289321337571469		7.296818701580489	7.184890082199722							7.404919199246314	7.30306639792351	7.181214548490415	7.30425349686627	7.253071336457255	7.3427384165554175
O95639											7.3540700043067275	7.2698163773458235	7.327951214568193		7.213544318537667		7.318376415222796		7.253628730193754	7.31031087991934	7.300160536951353	7.422704717376792		7.357534654597579				7.237141427338836			7.235225345011866						7.400365273349939	7.203794139588068							7.5289423974157295	7.510317079843343		7.37405145002372	7.287039927517243
Q8TEY7		7.334775331677955	7.33685982091681											7.440184654070886	7.448474428212161		7.209595432000856	7.466897264016924	7.268250255446948	7.362896967802544	7.330657234711394	7.264416387198535		7.367896123114806		7.444606827822978			7.3776158305597805						7.28632171425687			7.318042454918434					7.326417795554389	7.368175274549376	7.456411586105177	7.536949636360645	7.496348355776995	7.413919742033654	7.412779640820297
Q9H3H3														7.27948442902921			7.2897004101287095			7.308265533209933	7.301702630953145	7.328766829591525				7.304727429383633		7.305587802072341	7.333991061569507			7.310225849183502													7.352549100916226	7.157970243604713	7.241870088685619	7.269022334729233	7.3107357840545
Q9H0U9		7.503491066293381							7.57282515110873			7.500209021715108	7.646197804180806		7.414505394200718		7.543248315911594	7.5232520780246945	7.486557985431452	7.538385197019912		7.47938813599586	7.491543779150172				7.377670439334323										7.484883253001077						7.431524584187451	7.5070053327802775	7.579543525429977	7.407067825614143	7.499013128638771
P63172										7.473749657013478				7.417936463370464	7.463026521086427			7.372249014063955	7.078348049555357	7.344372621906474	7.38298906196446	7.311032969791041			7.4628769551925		7.2751961417856235										7.3100982718562			7.3563892115442755			7.440231936226789	7.479200881112783	7.386855529184724		7.354338976788081	7.209434582190905
Q9NVC6		7.2455620166559624								7.330555809062996					7.1656300623761835			7.088950734218036	7.145786670174155	7.271864830219395	7.13433651094868	7.161607546908397					7.248144987287778	7.19534605834842		7.299855814704268		7.226316296939335		7.268835289996586		7.232792884145159	7.152685756036786						7.185031920432769	7.3252487652875375		7.159777672787248	7.1303337684950066	7.189686782592971
Q9UJ41			7.285782273779395	7.167465028843088											7.256837965904041	7.410085184269148	7.251589557275781	7.272908612690247	7.234567897635686	7.234820879807401	7.29907126002741	7.232767474176343				7.218640521413849				7.2345172835126865	7.24816951330681				7.2328182926273605	7.109409790546366					7.1593566116222265		7.170584381939194	7.271144317949078
Q9UP83		7.390334447511852	7.321598430465344	7.356217134219735		7.26444001134421											7.237719631996254	7.224688417457288	7.314983145039124	7.355144896174567	7.263328284986231	7.316536447403556				7.491221576239283									7.2232102977758625	7.2808741725572155	7.274988681770685							7.26252227971205			7.276208966604858
Q8TAA5		7.17064302283611				7.171463165083844				7.03261876085072								7.137828663756581	7.125578849002185		7.14789264483285	7.211787762900892		7.082569964269923	7.099300726233463	7.01089331310438	7.097985729984783			7.135609636028679				7.210211471641834	7.09847066565063	7.144760960776074	7.118330874057302		7.074157919697316	7.092896010921856					7.169880072874387	7.1529912100386195	7.164858246962555		7.04945061813155
Q5T440				7.483416112701048										7.444528811317135	7.427291314527863	7.480940678248571		7.432712805125387	7.412981052757543	7.380988656432105	7.411316604067546	7.390811509786938				7.46451935385668	7.453776859690442			7.519736139308187					7.445012287887958	7.4550886060409525	7.431283331807261		7.288428094800999	7.37675939540488					7.366871029983701	7.373022402788157	7.3368198287917386	7.404508729103299	7.3988424030292705
Q96DX5														7.391658328722475	7.300291066777081	7.339153196257359	7.1733319803686495	7.082677680648112	7.099887727411467		7.066624050983426	7.117271295655764				7.267265619762563				7.2539676634149615				7.271818381611661	7.244549242897895	7.291102330356134	7.273949892550008	7.258900556783608		7.225386827388403				7.276989989368231		7.190807760131902	7.361274422562206	7.330494942302217	7.360801612967852
P14406	7.795678457939073	7.901801480044619	7.880813592280791	7.97350192493289	8.212160959753383			7.871707172500694	7.960170996630194	7.998172121939441		7.973441910494613					7.980217055557441	7.997399491678851	8.014436527831672		7.846522668416287		7.909144002878739	8.006252051369366	7.999274121938199																				8.04758635707435	8.053923150548576	8.030842502824918
Q96B49	7.706444662615846	7.8579473115560035		7.766717638657985	8.024608796126557				7.756704555572157	7.503899583379192		7.619176840766776	7.309012348775427											7.671848297927331	7.863953022100917		7.5771354862775855																			7.444497600790215		7.610521762895915	7.633912622723591
Q6ZXV5				8.009110806132213	8.031691168625146												8.023005397249934				8.026042721005139			8.092018470752796		8.0701117827822	7.982189795189174			7.936996024018631					8.009960531470597	8.022552084185014		8.012752887491216		8.014394516273535	8.132131560165341				8.100405011565888			8.095831624938334	7.907588697309848
Q53S08;Q9H0N0					6.932027064062622					7.10809123558122					7.107345665472095				7.228194969963351				7.124960450789545	7.177449920971825	7.134782529381855	6.980934627595919		7.044696517110194		7.114944415712585	7.00238207493276		7.081995025272298			7.376668185810529	7.269676357629865							7.064083435963596	7.172048034180255	7.1862498207790875	7.146190073315927	7.122870922864435	7.095692282839792
Q9NR33				7.338317018854097	7.522509437992878					7.401228167498113		7.469011558655687	7.373573981307629										7.227063592342826	7.344981413927258		7.453715751700767			7.297344614534694	7.3539931244194845	7.355221572460413		7.281487887940081	7.393013327901293		7.278707883337975	7.415090257671115	7.236914963627505			7.1906957924917325							7.447344117675954	7.354972325018976
Q8N5I9										7.333769600873475	7.384872894492921	7.3808983308391545	7.396164462603818	7.447313108823568	7.37768864073337	7.450403086155366		7.042496757433736						7.331730892815457	7.425990446453526		7.2873089515699725	7.369197297420316	7.362896967802544			7.350984143686028	7.338715399363528													7.237619129946189	7.168114286819532
Q8NB37											7.324055986814951	7.332175783830423		7.227475343482371		7.200877845749026		7.289165152649889									7.207688213335581	7.220683277974345	7.208710019906401	7.206015876763344	7.272004146243442	7.27618597407067	7.216297886630392	7.228810845011355						7.231444102917431					7.418732056873297	7.380807986456165	7.246498580795801
Q8NDH2											7.529699779764321	7.552303109338354	7.831601055400998	7.516138576717075	7.518606053180559	7.53406420039254	7.285692301854088	7.292898175018025			7.350248018334163						7.590997787350715	7.623187243897059		7.4875201604175725	7.464608760852755	7.478292269661063	7.52750101098112	7.592110108627508				7.361614527024846		7.431058041942025
P61165				7.210719715681002							7.278707883337975	7.409341268596782		7.251273113674372	7.254354692053167	7.248194037940857		7.275909968670912					7.317059958740005		6.979402674968801		7.205366787866476		7.348519036207146			7.353550800764121				7.303822199862847				7.07838430874819		7.194764024110887		7.385391754215386				7.271027994262323	7.292167430784293
Q9H8V3										7.274411883425874	7.36287813578893	7.356733161785513		7.385320224200911	7.406352797297394					7.256308749121934	7.345020661542115		7.319855273667932		7.277975746223223	7.297651103243182	7.299812265495717	7.357972941336858	7.302742079723163		7.312325482315131	7.311223910432456	7.25589936673046	7.311223910432456		7.333648756514701		7.364307046581609		7.300943128080553		7.349704810656211
P25208								7.282418170877648		7.250346800440827		7.304145712763788	7.368268285168433	7.297059824075058	7.251200055472181	7.210986973832146			6.76938471197391		7.0484029561527395			7.298263432540114		7.293892667053009	7.389272429175553		7.251857137271416	7.27953006497544					7.211414245077975	7.330819466495837	7.243583675998191		7.123623004751274				7.113843118937487	7.265313202554297	7.293384655649437			7.288159763323878	7.317185507615435
Q9H0U6										7.4396642103262485		7.385516903399025			7.16301220977483						7.441867876663801			7.446614823664267		7.452476461326989				7.308244176740606		7.249614102344581			7.300204051252466	6.944102498128102			7.2545239086857	7.304512069624235			7.308927063394053	7.5389254503035845	7.427599698924868			7.487788622845595	7.481456961417008
O14936		7.048635988432649				7.15603399192362				7.28264476718974		7.0943313492770965		7.421422933126055	7.352317610936827	7.377124042346456		7.193597610298094		7.217668151286279	7.383869200802545			7.296138453408722	7.408799437522527						7.30087796598857			7.3101408017961935	7.322115878973959				7.361293324243575						7.436019449430434	7.383060976930993	7.387015887361571	7.304792016492227	7.3205201586614885
Q8WUB8										7.148756851321792		7.184606266687136		7.053462604925455	7.001949941084268	7.11968469182405	7.167848798590029							7.125448733060263	7.14813973650122					7.1240475191100305															7.153601474288411	7.140602308020332	7.07733156112899	7.130205069581069	7.101128175838757
Q9UG56										7.320374802023668	7.425224365425839	7.347154310100595		7.347486138076573	7.387176186349882		7.425420089084946				7.311117842662505				7.277540455117431	7.354895604711061				7.394083775678255									7.296774846740312	7.307474643569412				7.45046466200715	7.506545618777679		7.448428035011636	7.421702618946589	7.400019635065158
Q12913								7.494697123110737	7.559882696306285			7.530507054537145		7.485252816960325				7.447344117675954			7.436305797450854	7.429477732043453							7.4383841070347145			7.396321420755798	7.513297524212919		7.418301291319746		7.417936463370464				7.474434813681758	7.443544600663356		7.572464986592188		7.425566823965259		7.434249452396475	7.3952215205735135
Q9NX57												7.678718636397352					7.5529600806943495	7.6677890507903115			7.545752318433979	7.426641367561445							7.578421435187347			7.436989087788538	7.481456961417008	7.562364249463112	7.656701768115071		7.453578227278419						7.433017365093436	7.602841018681458	7.79348305801577	7.572650915252359	7.59142080510421	7.585189916062663	7.687243499380741
P49757											7.371455781913017		7.3589812256253495							7.496639099180746	7.467208400375476	7.490702747711716				7.549518221241424	7.428863408299256		7.504742636271688	7.558312486160559		7.5696313664036445		7.489198854250677	7.353011711033453	7.448103143768015	7.397366361265288		7.4878733659884515						7.482015576450712	7.42525699216178	7.438700532900737	7.388065660469642	7.434712580645523
Q96EV8											6.944334591970782		7.005566571133294					6.868221103547364		6.885095359497535						7.278753600952829	7.078348049555357	7.026778328659529	6.993978209142487		7.009323393381013			7.001647191346038	6.910757767236911	6.925069602905093	6.946506302819625		6.979019980438029					7.05207803048417	7.165244326125311	7.059411937438656	7.142452040066341	7.003762020828246	6.9328338362594
P62166											7.411232371541069	7.52200058318427						7.191814171998342				7.138523737279158									7.423933644837305				7.426332301677428	7.332115143703462	7.365768688002193	7.401297125021583	7.358296608355735					7.351274376359436	7.473413973260984	7.381566295796572	7.415774383209107	7.37737911315744	7.358258542400596
Q9UFW8										7.308393649976259		7.337239562543717	7.353223576097456	7.313403162886471	7.308735110028762			7.371326513861746						7.283934113456609		7.331892724102216	7.3241795297179		7.280942405998698		7.34519723192998				7.245636029406203	7.2747349848727385	7.2582780152430315	7.294642553602872	7.254548077108974			7.332357653425112		7.279370318179108	7.311902131419489	7.377215156263061	7.416890030173012	7.241994489156781	7.3038006237651745
Q08AM6																7.230142252318642					7.172310968521955		7.280168465210791			7.280373466150119		7.2605722081234925			7.210826638678256	7.229502662085074			7.224170351689182	7.194014546374698	7.195567580659728	7.2383974131812705	7.238472656948356	7.223495940962395	7.227629649571009		7.229349020167703		7.204309944940537	7.194264516025517	7.218010042984363	7.188872260771339	7.194653071952934
Q9NW08																7.123263475902825			7.1396902216529226		7.064270752974006						7.237543738142874	7.187999872404835	7.161158292206182	7.193708832395354	7.136308267255813	7.2456853642332355	7.238196699379014				7.14789264483285		7.236310482432331		7.09822826550294		7.11554394803222		7.229937685907934	7.216139500603143	7.165392726769811	7.038461196178564	7.164561029265557
P03897										7.230551096295085														7.239424618007431			7.638049748264389		7.4146057124645495	7.345138383110101					7.405994841191804				7.570624654273884			7.258924482876879			7.319189369204891	7.2198202071472375	7.234770295160916	7.308009186238258	7.298307137328508
Q8IYS1										7.070776462843435							6.999913132416571										7.171023995785723			7.086039331268039						7.04945061813155	7.002166061756507		7.063183187967576						7.221596785740263	7.168644776887817	7.1465311220074454	7.167937312700578	7.112236230868939
Q9Y546												6.570110765355413										6.534546439654068							6.51514499476482			6.4814712938587				6.575257141709751	6.7058722613037505	6.5578920015603845	6.607261960538938	6.530148450992933						6.972855178927604	7.0603200286882855		6.551376796104808
Q3ZAQ7																										7.777216512043379	7.945621201498303		7.828150558451385	7.675695872866943	7.7510942584892115	7.855712939811527						7.794195165127173	7.771212547196624	7.821080983726803						7.819964865530627	7.858843862383276	7.653164256151881	7.674815229803586
Q8IXW5																										6.708063798992019	6.67833624673218		6.72936730519278	6.677980868888067		6.745847398075337	6.666377560933491				6.777274538863595	6.793573881716318	6.737844390553415	6.778433450091908	6.777354313084209				7.180584596602956	6.875703544054377	7.143826390839561	6.725413377349978	6.699707678110052
Q86WR7			6.8673319338287095					6.967552656091081												6.648291689621283						6.845004966938521		6.777361564559516	6.8454391374078885		6.784902449886655		6.776643080505562	6.752232887721093	6.80330003106248	6.882068944436148		6.799126796399881	6.748606609186903	6.673039348116644				6.854676400808799	6.807960995928133		6.852010067084306	6.869865092841935	6.766999937510079
Q8TAF3							7.532448609572284						7.375882991545229				7.41084469135838	7.44103494628343			7.50200354465664					7.46217330470679		7.491067394653293	7.535218143517183	7.4749734329483575	7.456290100882691		7.512817758564873	7.496334505996816	7.518684991893028	7.482530584131741	7.482602064699064		7.48118455511733	7.546468629699748	7.418185242939565			7.60658556450204			7.40298317314118	7.402502112664219	7.417372034852321
Q9P0W2												7.157033449661203	7.125611371897464				7.147645412501743				7.157063700382623		6.849327262334538		7.1165745397769165			6.972647091574639	6.9622840786578895	6.980171599686484		7.13786028215286			7.12165831249807								6.947536646305293	7.155336037465061		7.197197827487803	7.175975431749513		7.195650622404186
P86791;P86790																		7.146190073315927	7.012330955580147		7.1108926008022175					7.246720103107109		7.2556583731712525		7.229784197840634				7.213730203854841		7.13640344813399						7.186080086091452	7.088738365273999	7.206771923055583		7.211734422876027	7.433993721794708	7.227012095991085	7.333265860726174
Q9UKJ3;Q7Z570				7.226032503344959														7.262925469331831		7.228426025467109	7.242789809478676					7.528531060635411		7.394013663157313		7.28264476718974	7.370919992170919	7.322012438582401		7.432279641645456		7.264416387198535	7.2799405728395525							7.293583513496117		7.429106008332696	7.319126888281839		7.36332987888716
P0CG08;B7ZAQ6															7.325720858019412						7.281714970027296		7.3485579654364575		7.373004004767274	7.243434936520088	7.294796781409242	7.348577428742616	7.268086304447384	7.267054335651413	7.267875419318898	7.349063728125951	7.2491494200445175	7.3260079677596055	7.3266430361026345	7.4478089849718145	7.395396294000116	7.292588312465555	7.307709923404807			7.242566272809812		7.33679983134811		7.164114820984341	7.181757863468677	7.333930674396657	7.314035845679718
Q9Y2Q5																	7.1862781034453675	7.4099162243845464		7.148047093599335	7.134495855834674	7.126813010041553	7.152074202768228					7.160648574436162	7.105884708669233	7.203848463746235	7.231571525528415	7.252221753598687	7.153082804361832	7.116508123737346	7.091491094267951	7.14569352390422	7.1713753667449405	7.060697840353612			7.136308267255813	7.018991594705612	7.0553783313750005	7.454204375035515		7.250956439331893	7.194680812649945	7.221179420598498	7.278479223046323
P83876																					7.450664723252152	7.3522404201822305						7.506180204804162	7.6862250139838615	7.585990583835894	7.572395242817844	7.6472753613043984	7.578203551149766	7.579932145636578	7.472727202912817	7.388296625651904		7.247211970742112						7.5761339452331775		7.773735262480931	7.634618317387402	7.542651176455405	7.537025310604068
Q8WUK0																	7.266372831224603				7.084003990608029	7.071697945221614							6.934291354504282	6.945960703577569	6.900951257784278	6.929434253484342			7.015946243657567	7.146065989177396					6.940541386425187			7.160198326116569	6.943667605632727	6.913495959617124	6.890951685136349	7.259331024917654	7.0713664367591305
Q58FF6										8.564855361185195					8.166015456323775			8.41946007278607	8.461798557525109		7.4937925310696665	7.496998797740092	7.988393947138329	8.658516983735856	8.36300994273886													8.683677298818692	8.781389120778691						8.313867220369154
Q9UKV5										7.377979759421654				7.347505649475902	7.422409256609699		7.404867911689591	7.5031639757248	7.385820687071886			7.417222504433769		7.350286792896209	7.404457393046749	7.331467788291031		7.3178127081508215	7.413433888381856	7.409696478217953								7.4132494567875025	7.3646260289550405				7.318292949219194		7.325966963701425
Q13535										7.334996280243225				7.288874945835279			7.47717915679053		7.412225275871112								7.421192468305749	7.304339704892339	7.278296208091274	7.3290315750108395	7.324220702877004	7.39026372702938																7.316473583615084	7.338017993470888
Q9BQ15;Q96AH0										7.412527744472011	7.48781687239723								7.316410710725809							7.419360869721284	7.33344727449675		7.3152143931652605	7.40017520633539	7.362765126555426	7.348635813428045						7.341849824084752		7.375864714311806			7.391288048595298		7.279872181802656			7.44870631990508	7.446226401778163
O00746			7.256862005896403	7.252197455364876				7.196949540973997			7.220787776165875			7.215452492883251		7.222560409165224										7.35791579857913	7.312875222239046	7.330291991468156	7.252027329652786	7.225671043081144	7.2741347478789615	7.253362239833068	7.360801612967852	7.300943128080553										7.142170386276096				7.211601044145239
Q8TCE6;Q6NSW5			7.2635650609608575					7.223625716693796																	7.261928672990642	7.342679233587477	7.171082577357526	7.301594211829356	7.300182294646901	7.119387873622336		7.131682809461406	7.0515383905153275	7.2298609486549905										6.975615597966895	7.052540045934022
O15230							6.988487609008913					6.968907695597085		6.94350440860623		6.97610226420963							6.864160893813251			6.928206319208992	6.932575223498291	6.971656153837279	6.967922206730518	6.980444263574333	6.995437743136134	6.963882228928777	6.966836048605387	6.917363697393179							6.7710139217726715							6.934675163041473	6.925110887122185
O43464;P83110							7.550986177622661							8.143170993200178		7.625250698540985			7.392028293417179							7.591687762073113	7.570367785823502	7.604107200024207	7.58732924660681	7.5328435212032385	7.530045938427391	7.5350914864303675	7.57578805001599											7.563564139238513	7.539088650475033	7.540504659129166	7.5026455779779235	7.4409562854218105	7.481901047314525
O43493											7.060471192797679																7.152318927424646	7.2201604095245955	7.129464309782377	6.988585709308133		7.088313315588096		7.011443562022075						6.977796743463811		7.050418427245135	6.9688003811708725	7.0339060370266875	7.133730466624549	7.078565559317117	7.078420564914	7.19835462473694	7.166962663857167
Q96SI1												6.842896178508545			6.990622962726038													7.009365898346244	6.949048292315664	6.9602614285392095		7.0482863931061255	6.949721700449582	6.977751033547874		6.93383134761889									7.224351745013417	7.082713580171332	7.184038078626889	6.992853841483632	6.967281140108125
Q9C0E2																										7.215663995648447		7.195650622404186	7.23620965371706	7.300095257323717			7.380645319190925	7.251394850040104	7.291057894434276	7.311393565000522	7.186419489155475							7.397522885718343	7.315361486979335	7.341750979265175	7.383689725437604	7.30425349686627	7.253725595250898
Q96AT1									6.981347375318676									7.088277875995935								7.04233920456355	7.165570740632901	7.124732397720029	7.062544381346465	6.950968162888327	7.04871363808097	7.068519806000911		7.0741213059062975		7.002986340856785											7.147181472192797	7.141292960081593	7.122281427209923
Q6NS38															7.227835305775587		7.1604685311190375		7.203304916138483		7.187041040042328					7.151369850247461	7.235881798629642	7.206798900381547	7.198904399456732	7.308094652042313	7.2133849249163875	7.205258512004059	7.265996370495079	7.167287789900931						7.190611797813605				7.293804359919337			7.257342526505176	7.334111810731147	7.262617181538574
Q9BX95																	7.0739381906352525		7.020154031638333							7.173710602815911	7.154576116917886	7.185853669934142	7.16773075170648	7.1654224008145695	7.229835366557266	7.164947372621842	7.28237283742438	7.192818257048295			7.135895575564019								7.130623201682595		7.0718083918331285	7.205637359479429
Q9HBH1																										7.135355309408775	7.208441356438567	7.142952307343432	7.132099521916504	7.172135696649566	7.259474419531076	7.242789809478676	7.167465028843088	7.22536098037266												7.034788831251184	7.118330874057302	7.070481175066019
Q712K3													7.629552301541317				7.550692983024587									7.661320395449693	7.665693536558747	7.670375750798652	7.595330849805335	7.656021498642462	7.591587672438799	7.683182171097453	7.644802810753064	7.60531582254542										7.703205370695486	7.698274576674367	7.607133204391567	7.651714028350917	7.5672969802876375	7.554464930904987
Q9H553																										7.122183100093868				7.105407985809177	7.174699288370776	7.262118715431877	7.177796133292215	7.164620489079711										7.581756292310844	7.509229412797779	7.371141778446181	7.22177925693969	7.530571059737016	7.548892834136418
Q9UJX6																	7.30666087655063					7.251686878168492				7.432760907742915	7.3871049496595065	7.4866146430072025	7.499755794663781	7.370216920815891	7.378670385207983	7.428491158175518	7.290435313665498				7.378543247161644		7.384030665240514						7.445650899094502
Q9Y303			7.201069231151306											7.348071099079888	7.292521884574141	7.250273586232246	7.203658299456246			7.158121150337495		7.191730393362857					7.35351231653885	7.49439116438789	7.247236549506764	7.257078305966568	7.291701770729981	7.290857876502888	7.326110460970829	7.262379888077364	7.177709606083182		7.189827063120662	7.074011446008945							7.095273988098182
Q8NAN2														7.33253944689011		7.210826638678256					7.227320982548845			7.182842458558692		7.1673173347481764	7.148910993109356		7.187153953785416	7.198849453292451	7.1376705372367555	7.190779770928019	7.184492688528423						7.199755177253475					7.151339200296363	7.161038412422962	7.124732397720029	7.171901890731724
Q9BRX8														6.660618865279015	6.690904554054967	6.693559880453842	6.660495506382359	6.579737879001956			6.622566290857468			6.46250281495166		6.741868263073189	6.691143403420096	6.763772297497823	6.857308368289819	6.84723940770799	6.830614327866972	6.884342147647059	6.798947438488166	6.752248254177775	6.713036690905041	6.788973968308834	6.768904367159911		6.8067292804028545					6.784617292632875	6.829142893228554	6.854257446692839	6.833210880282609
Q7Z4H7													7.200576926754848	7.030882953109667	6.901316621286563	7.013932120711204		6.916006262963645		7.024485667699167	6.948373838387079			6.691885651387701		7.1638170938993255	7.067145278885395	7.018783688874697	7.107142105833073	7.125708925972653	7.1482940974347455	7.211173956728494	7.028774526500088	7.113776283837032					6.974299790082769	6.965149940202607	6.8204970207913975				7.025960909856379	6.886473804278622	7.058426024457005	6.9021008414654705	6.967089103935155
Q9NXC5														7.122445256281956	7.128463891064761	7.165748681559414		7.197859231738088		7.2061779975199975	7.161787118745523					7.091244765907961	7.080410007155637	7.12251077061032	7.082857148596409	7.090046322457356		7.159386700961755	7.123557658003949	7.141669216966209	7.197721522226865		7.191758321370448			7.145538235712233					7.144356227368183			7.112269768417271
Q8IZ21;O75167																7.305329869187608	7.304318154490057	7.283052342854391	7.421225399340183		7.305630775996965	7.24890465056168				7.5428378707488655	7.544291338384566	7.597739051839585	7.263304600287296	7.313888302113868	7.293030905606437		7.395955096788144	7.475787371974642			7.27063226051252	7.286186916941038		7.260548372636979		7.43092925238497
Q10472														7.43757617601409		7.404269108905424	7.347290975856103	7.3476812126349005	7.314814887210721		7.375499008019384	7.389449612680073				7.45982957814908	7.297410308897391	7.456107809306933		7.407764695761827	7.4021925778788225											7.269396182694991				7.456593750244408
Q7L5Y9							7.015946243657567							7.022139570398392		7.040760524228698		7.018908444316327	7.034146977106046			7.082102884327094				7.0754009555138975	7.080229524884867	7.073241647611999	7.052809328140562	7.019365574572488		7.097465554474156		7.030275802889288								7.00268431298973				7.159206133646325	7.04758635707435
O43805					7.354646170068372	7.17805561153123					7.2622374497415825	7.3705685987670515												7.284295348230526		7.369085920821508	7.375041441672926	7.310565872283199	7.314499227973152	7.320831473445246	7.307046535218019	7.190051417759206	7.345275684620778	7.369512709425735			7.211814430456818	7.398078960675112	7.563421751494202	7.401590072406656	7.305222351923695	7.300204051252466
Q9BQB6																			8.141857223238368	7.971475318550596				7.904601954034845		7.960066262468352	7.9378437413538885	8.027594211826226	7.999678503114867	8.156912425700018	8.156700552582016	8.065056603356018	7.991602596418446	7.97870993292072			8.197418407510018	7.987478566261709		7.952366170207073	7.88295122325061	7.889167190483171	7.918502139636174
O43657														7.073388381115178				7.201615582313943	7.168644776887817	7.151461787124331		7.171814181051147		7.096284178244864		7.249589657772943	7.317624643080059	7.345589353740649	7.345687328898848	7.286097028814482	7.296094529820123	7.28438560999577	7.343762975285702	7.192985379093162	6.979174921231318				7.046963154123424	7.025797241310292	7.0741213059062975	7.106700732362354
P57737																		7.082066934285113								7.020444155366574	7.104316364511727	7.021767972682406	7.051229723493163	7.013553430541676	7.051962449783047	7.031287248876998	7.006466042249231	7.106768665176806					7.049721822152435	7.025592568851674	7.103906298088718	7.087177811761157							7.057552001054533
P02462;P29400														7.250005028486895	7.245734693456585											7.441066406639263	7.484114690762653	7.495794019774868		7.387763443621556	7.431749632226934	7.393908473148264	7.462248215354998	7.438114963661999								7.229425847920695
Q8IY57																7.316347828733098											7.375992638795608	7.414622429922522	7.382701282954905		7.35740117513951	7.508502785144994	7.458320509318077	7.343053922912849				7.204879333760662	7.295325147042704	7.334895863011881		7.294928933093567	7.191730393362857
O14972														7.019531684531255	7.017492446477275										7.001733712809001	6.880859305083518	6.966587536022791	6.963258798937091	6.986243095659338	6.909759222959559	6.875379629291861		7.023170121121397	7.029870564003953						6.94236526839039			6.947320967148683						6.893378881718685
P10253																									7.623704027415405		7.392573856408141	7.37359235519894	7.358562976661055	7.2452411489044595	7.310608356458523		7.36027145440294	7.433225625237405					7.239399593115787	7.22855433653901		7.387193993696869	7.280919662709336						7.164323108568294
P21359						7.2908134155608035				7.307089365048616					7.428199609263877		7.4010212292086655	7.317352849677771	7.312980861723379					7.374949870524949		7.340067166132954	7.346392098317329	7.389626723926727		7.332660600270635	7.325966963701425	7.414772858093331		7.315529533213849					7.3539931244194845	7.263020283104046	7.325659309801641		7.237543738142874	7.4175381194013275					7.318292949219194
P18074										7.180068500901219					7.35846786387692			7.250175948083925	7.299114883600537		7.066102196766773	7.217904874202665		7.237040791379191		7.220108088040055	7.430816530184321	7.218062617826375	7.274942566083686	7.254161220847426	7.242367476911438		7.206475061816686						7.225748524181864				7.221570712166461			7.176351757603071
Q96DF8						7.08109515656134						7.4903658785708265	7.199151571205089					7.152716311106409	7.1704964057448475					6.954170120993136		7.087284391453761	7.015024263324626	7.053385799817482	7.1301085203609365	7.161008437306002	7.154971441544471	7.187266838179294	7.079362164393046	7.061565561884839										7.082749476727281		7.065990289233776
O95807															7.10809123558122		7.173127969938208	7.257510583190615	7.245784017077525							7.251930085030368	7.253095585849032	7.462727337772099	7.2348967457315885	7.382503324211151	7.237820110794065	7.383905086976909	7.313065354813511	7.250566369040124				7.160918499539781					7.164858246962555			7.091702121717148	7.105918740286373
Q9P2N7;Q9P2J3																	7.12260902357599	7.109207196320066	7.202787915033841					7.190667796070649	7.212427332726591	7.27763213161403	7.209434582190905	7.250566369040124		7.168909779122361		7.259402728142589	7.252221753598687	7.239849820690192									7.157063700382623		7.331528518868691
Q9P209	6.859288442320021	6.952278926468576	6.872942537153981							6.791690649020118	6.786041210242554						6.848072057313766	6.878056230530515		6.84641752958803				6.8096203096378405						6.768956122135301		6.661831608631833		6.769827636132479				6.771403730304407					6.785778137195531	6.917825729599523	6.740993931584886	6.770712131572854	6.78830274115268
Q9H1H9		7.280031744138702						7.244994166139669	7.207041620935394					7.308841761261316	7.2426159575692655	7.266795959846667	7.246523199966574	7.275955981753744			7.295017011881458		7.236134016815431	7.258397804095509					7.297059824075058	7.204581175577571					7.195705974747098	7.242640797817615	7.294488271007257				7.1945975852425095	7.28397928423848					7.303239268651996
Q9BV73										7.726425624114809	7.427843005705534						7.549812209732531	7.507896332029873			7.568917133510204		7.693463127219531	7.7217446831520125	7.781583058363248										7.5874303223714055		7.522209416262479				7.764041562478695	7.758798385977002	7.848078219136116
Q9Y324					7.278181784567518		7.246793918775155				7.406472050465676				7.593485442184617			7.464772625889805			7.432183324394694		7.29525913648168												7.5544285847220545	7.427859221312066	7.534838061388513			7.498034723687027		7.476831628512261
P16104;Q96QV6					8.31787537841456	7.360971883725936	8.014520538757925		8.254693059411073		8.669344778673157	8.534178463357085	8.56696751468097									7.5855622410293595			7.588887687772225														6.837765150033417		7.512524307323576	7.639576127960717		7.585652453577531			7.950724994155615
Q8N129					7.309587587448228				7.379867289080878		7.2286056503550915	7.340364784402067										7.206663996990936	7.207742052606945		7.17533782879202				7.227398169873655				7.181157317880606	7.267312557831445							7.221388153306345	7.14404463711095		7.26911582689512			7.166282067316571
Q7Z4H3	7.111396949345607				7.217825980899852	7.237166582685473	7.249296215544277	7.275587740517561	7.186108379813206		7.26403822599312	7.281760372199926	7.29804484260098																			7.1210671674677295			7.111665695939519							7.214393431255206				7.272514589650952	7.404474505739853		7.082964793777752
Q9HAK2	7.902601130666532			8.05853989793978	8.035789833127756		7.932651302062364		7.92785777235544		7.460852757944295	7.781252594248456	7.819096249955589										7.678991565883618		7.807101870589332																7.556037017455736
P84243	8.572987708198205	7.882473307537075	7.849548393003481	8.234314768012675	7.8510074865088155	8.023293623036604	7.961107719438995	8.079723775139918	8.311329952303794		8.530135638245461	7.451049197579129	7.5172222980279075				7.9250489593247675																								7.866015450645363
Q71DI3	8.706333658648298			8.10493073907774		8.093071306376064	8.327256735425534		8.67423633580693		8.691028418271314	8.307453248171624	8.421077190017021				8.286658524615687																								8.219610719301437
A6NKF1			7.210505790680973						7.304878117698279				7.275932975821708				7.251905770472128	7.423163923850348	7.271609301378832		7.420335383771662	7.333709182897272									7.39243313155555	7.35778243623142		7.240099745587406		7.3168087520530225		7.387870132407363	7.413132050434872			7.350674348233281			7.262332413822627	7.219977256744623
Q5VV41													7.676162989181146	7.476164754322825			7.792139445269477	7.582165671549571	7.657275814173011		7.572918048324465	7.814673687973019	7.441145047559696									7.420087833187218		7.447994792653729				7.556254243143825			7.6066607716609465
P82094	7.6851324036124975	7.640640417289541		7.714840886715916							7.678418215723125	7.801965939102619					7.652101229519464			7.672984022804113		7.654955839016298			7.673306654482202				7.668451149159215					7.65123923597393		7.671441300023084					7.656921908795358
O43156							7.347876199609803			7.191395117112105			7.336779832983642				7.333366655509717			7.370938478687125								7.3677844122811535		7.387674516274786					7.314415013413667		7.280532844451383	7.3908291687001455		7.404303348457783		7.44484079328659		7.329133357214287				7.38737202701981	7.369290089438681
Q8N5A5	7.483972215043934	7.728337546410023		7.614443710820007		7.688223989360849			7.525148506770361									7.774443968924965			7.492983762816976		7.638479273058686													7.623445712523773						7.677834988683676	7.702309882331149	7.553069479363698		7.3735556066389325
P51798										7.552935766136109				7.439948166045564	7.556591933954876	7.549763225468786		7.5417414500957305	7.518039905468187		7.53731527311201	7.500579492363338	7.726947152404178						7.530033122655147						7.570776368794748	7.595749670016262	7.623332005279001							7.5155957002684515		7.580411726277412
Q96ME7										7.254161220847426		7.267805101513972		7.292145267814122					7.335718599714355			7.329397879361043	7.290346300653932													7.365282020572183	7.3027204498961344	7.57404284875949			7.332842266994351	7.2745503849095305	7.256236533205923			7.242715310039108
Q86XI2										7.349840676285945				7.328746457872971			7.330373183183088									7.493053543571646		7.415691010940724		7.281147042024427			7.260429175577935		7.530020306504705	7.415190440943048	7.338556091009445	7.4063187189482	7.395378819822154		7.369475614018333	7.379631796019373			7.338775124933574			7.313255404185037
Q9H2C0								7.3457852819592135					7.40246773080283	7.406080095600492												7.321121832708528				7.315550534421905	7.339987766803348		7.4543111881475665			7.367858889362906	7.334212409393176		7.193903402552747			7.358639051893465			7.390352125833223
Q9H0E3			7.426836453803508						7.311308746000808			7.34966598409663		7.257846501591155					7.172632116686294			7.168202746842631			7.397748877047959	7.256669648687233								7.338755217322839	7.1401936785786315		7.322632711692224							7.315025199312605		7.305716711091365			7.2881150252881035
Q30201	7.047780924741197			7.015820634262069		6.996191962799318						6.962648671928429				6.915779610823056								6.915589764530252	7.073168262265102												6.982705310518887	6.972887539112338		6.9902855638516606	6.979065556997999	6.895809150169131						7.024936968037443
Q8N1G0		7.339967914702601				7.3736842129970155						7.258685162607472				7.167465028843088		7.1336985461157765		7.206123963991852					7.338037934903125	7.14888016912823				7.249711866874659		7.230448921378274						7.234137489450963		7.207634367388962		7.152074202768228		7.230755374041986				7.189349924339198
Q6UXV4												7.054421524462536		7.07983219967722	7.076567630444938	7.086253023817161									6.987880678399849					7.044696517110194	7.045009860905824		7.01694981309756	6.981116103485486	7.111296126482262	7.057970231710706	7.057437868212939	7.096423330595271	7.068668143285899	7.182243411919		7.114844413145024	7.1063269118219665	7.071882007306125				6.9504573511975085	6.972263024275285
Q9NWW5														6.947198374438063		6.967168738994971																		7.066921972093997	7.03181227133037	7.011528153857539	7.066325925362038	7.02840856511547	7.094191524909532	6.972031494392896	7.065318237803737	7.018076063645795		7.142107771731307				7.157033449661203
Q8N8N7																7.368974515652388		7.377943380255784			7.2409982862153175					7.379577433327807				7.403257825787112				7.304813543394108		7.426267207139606	7.471159641981976			7.43012345120029		7.432119101024855	7.486472985206382					7.468435952896273
Q9H7D0																	7.220448065070318	7.161876876828287							7.148386687666821	7.075546961392531				7.1906397978446845		7.28668096935493				7.270142914565645	7.227655361923043		7.2430132311496775	7.276967038147092			7.2637070646074315	7.239249413476724				7.152349508312726
Q8TF74						7.5590923076749					7.5203262936073205	7.503286663558915	7.479056783934414							7.4803519405777585		7.447685069004955					7.5146008741186					7.4361626470407565			7.436035362607869				7.483130655557931					7.458970051628748			7.460912869987286
Q8IXK0										7.01321653962444	7.108903127667313	7.095308861385381	7.132451812729004				7.067628716728246	7.0944012445829365			7.039057018033444	7.1932081084944945										6.993039231806909			7.083359264660818	7.150879191269239			7.089693208784839			7.1483558264494045	7.09694475517694					7.030113752707593
Q9P021											7.024362504353282	7.039731296098691	7.194292281551973				7.0751453270538525	7.137132476008993		7.026328938722349	7.088348752288529	7.110017006792112	6.855985302552904			6.980970928840914	7.009833178608563					7.021230658479703			7.031085148039481	7.020568434801363	7.041392685158225
P51159			7.1193548812964265	7.217904874202665								7.303563215917248											7.279621322484056															7.327440676242755		7.210479042645248				7.247138226100887	7.353608520708639	7.270655548952985	7.214658438879918	7.227346713181427	7.173856138986269
Q9UFH2			7.866429126379579	7.766472335432732			7.779884963192644			7.860649388889423		7.653309012938479													7.997172242782485				7.73851102207967									7.760007594399437				7.827853706435792			7.8689734137783	7.835627166209898	7.792209527807979	7.816831009499495
P62745		8.00285692606112							7.527617013603518	7.668106237932731	7.726197258403274	7.696426289664097	7.6781813741926						7.583595467592254	7.601212290310882	7.580309003570605	7.562506984285355		7.657734505331265
M0QZD8;Q6ZTK2				8.126001456787675				8.092615390941555	8.096284178244865	7.887116335230523	8.149342299291266		8.17773845040172							8.06054675512617				7.993109835880613											8.072213122603381									8.266889932471052
Q15434			7.60776588822628	7.476425827058011	7.514095957729699	7.562292864456475		7.616422996265682	7.4913476841088915		7.399206300671308	7.474420247129176								7.4796184927627545				7.461513533243928															7.457003340403883					7.525316966044274
O75376						7.5863059347351856							7.434888120867316	7.414622429922522			7.379124146070392	7.512977739343414	7.496777480039011	7.511214701136388	7.503777068596706												7.408511314575224		7.527578349505393									7.549309858919498	7.429510040813138
Q9H6Q4										7.275380467527434				7.268320501218538	7.260333794370303			7.2391993420543015			7.302915079568861			7.170613703377405			7.193958978019187	7.239249413476724	7.298372686265604										7.173972532817962						7.18904090790901				7.208844289340738
Q9Y3S1										7.32623342090424		7.180584596602956	7.193653224907199	7.2730707536224655	7.263162464962217								7.290591042549338	7.280532844451383	7.296709056175604	7.3426989621395915	7.274619619091238	7.246670885690703	7.223366126439861													7.30977916448048							7.222378265944956
Q9H6H4	7.452062577420423						7.434728541779758							7.406386872972728				7.357839596537981			7.326130956710794			7.52079784032238								7.394609259103546		7.411131270939564	7.322074505773784								7.4834589150942135	7.212640313534833					7.28744340112945
Q5JPH6																	7.010723865391773	7.07276442105075		7.00238207493276	7.019946681678842							7.019324037153691	7.120902817614527	7.158995376848309				7.09822826550294			7.063746061613443						7.093316601204331
Q6PID6																	7.224377652161807	7.407322907839639	7.262854345416193		7.40270834669195	7.442808892846281						7.196176185039973	7.197556213153536	7.340087013697425	7.296818701580489	7.307517431203132	7.251540888649978	7.22665145045481									7.280783177955887
Q86X27														6.965648469800588				6.966868860393375	7.0090682761922185		7.042142183064956							6.882222760686668	6.992995098431342	6.89496369759715	6.958272344648618	6.987228175119319	6.947899138054787	6.893473245898178		7.011528153857539							6.99135900263795
Q5VWZ2														7.841021415257488		7.893245626785133		8.00389116623691	7.879439965995217		7.860757123081542							7.885751231305942	7.78660947264866		7.956686968180912				8.118727550427005
Q8N201														7.1984646353719155				7.186928096934767	7.364475948787014		7.268835289996586				7.181157317880606				7.434584870449593	7.153479490021924	7.345256072776664		7.079362164393046			7.228964677405161	7.214075208502808
O15392											7.204554060135243	7.040681439373358	7.10171271384651					7.16577833129364	6.989543252124616		6.986157915704422								7.021313365484695	7.038262407104784	6.9247133635412	7.025182934335449	6.949180128268841		6.9480215331411035	6.989925678892484	7.063671053930718	6.996844270375					7.042654253167793						6.990161192898479
P50548											7.497413464686206		7.274319524558622			7.244178125022544		7.174030718038026	7.146128035678238		7.195982630688358	7.151277893904123									7.261024833992398	7.235376922402237					7.173419384081802
Q8NI60											7.316913439164992		7.551413398581146					7.387816791290605	7.38737202701981	7.364701049594699	7.420747654769476	7.369178736637275						7.5009770535891995		7.368602958559182	7.411316604067546	7.389786062316935	7.393382140593857					7.350209240309948					7.390687877285511					7.448752683389127
Q8N392													7.268297087223766	7.289945516176668	7.257942430573135		7.232970712311389	7.304037901904583	7.206096944706567		7.220604887826681		7.223444019809615			7.239849820690192						7.179321944913777		7.212427332726591		7.23200448297183										7.205637359479429	7.268343913951065	7.175279818442384	7.174873528887417
Q49AR2												7.274896445499359	7.356102378113399	7.260739019910411	7.222690464711341				7.248144987287778		7.245882647517261								7.148108857729697							7.285737290146654									7.290212746919528	7.298678450560187	7.347330015316951	7.071403283531469	7.161098356450925
Q9UBS8															7.421899935843169				7.3364797469579965		7.318105092040041															7.380591083226832						7.300986564044174					7.357267654644208	7.370809056545495	7.514800021737716
Q9UPT9;A6NNY8							6.964834536442761			7.0104271727170495					7.00238207493276	7.089869801509552							7.078166708168154	7.078710505328276	7.070628844051428						6.752478685807261				7.005866601875385			7.062694773342393	7.087106744099093				6.9269646267133655
A6NHL2										7.580012112529424												7.426039299392167	7.718011481634652	7.743376477017313	7.5152776037679585	7.865281684995611	7.894255124234562	7.883695496130216				7.864190581651683	7.782443956917726						8.159296426688385	8.138933940256925		7.934225669058535	7.90021960736513
P31641										7.066735795350929														6.963131168842824	7.171726453653231	7.233782715084948	7.154241330167298		7.161607546908397		7.128173014749728			7.199398602359617					7.105407985809177	6.99963938590446		7.04758635707435
Q9H490										7.194042327886423													7.18557048364222	7.215690426253203	7.196977135375119									7.089198366805149			7.091772441419683		7.217983753176437	7.146003933810869		7.158362492095249	7.14789264483285
Q3ZCW2															7.150725746586194	7.166341291983498		7.188168858586696		7.219060332448861	7.224222186084648	7.215082115013175									7.370587100246676						7.2745965422569965								7.236663198703409	7.3605555484026715	7.182357579764533	7.185712099870006
Q96HV5																		6.78268040514634		6.707561660436372			6.624044767982873									6.831831396047397			6.781496874572939	6.822730205260257	6.74510603466555			6.651868950246535					6.712868477066893	6.7116216655471	6.736356656918396	6.613831254971802
Q8N668																	7.184691430817598	7.083538451230139	7.0303973008567615	7.117702061209315	7.185513824218539	7.3173110202068115		7.001344230411601											7.09892047872233	7.151951788707265	7.088879956108052	6.973548084242704	6.97513298465516			6.997622254961639	7.014604533436051		7.409628841637548	7.403429395528963	7.387158378272713	7.13994202306998
Q92889																	7.259139758421019	7.812258080091287	7.802267323210414	7.832285321234867		7.803607317322607			7.230678781146475														7.294267772179458	7.195152133593287					8.39292546917228		8.404560059092356
O00180														7.395972547794993			7.408765550624733	7.404867911689591	7.404645595594691	7.474478510408296		7.380591083226832													7.357477454138898		7.371751107340287	7.444466388020193
O14521																	7.4122084658816805	7.341137638740964	7.362048717714715			7.263849021837472														7.096214585346405	7.457200412793768							7.570028954206655		6.904758810319751	6.9771655213182635	7.442840224963883
Q16720		7.420615770625765			7.373849508088649	7.393873404149383			7.455530047342702	7.358886204405869		7.2980229775546865			7.310863174272544		7.263919983055772		7.324447085505086																							7.129206357747529	7.327624539186778
Q8IWB7															7.338356873353702															7.232106292614658	7.2557547866430445			7.315235409617727	7.383617914519015	7.37101241688384	7.336699830315662			7.3158444447510345			7.258325934748973		7.243310948029823				7.433993721794708
Q8N3F8								7.112973459333155														7.0786380383696725		7.056218581272306			7.0616409340616855			7.104726044109975	7.031327657761131	7.120343562438025	7.13994202306998			7.02771646220899				7.146871903085739			7.133475036838092						7.186334663252949
Q6UW63																	7.536937022704674		7.382773245586702	7.747030953469424	7.755112266395071	7.680417105965339				7.601734148260105			7.693401545754805			7.649110837421781	7.66402111128755									7.741324966758896
Q99942																	7.273394853997137	7.309332019875983		7.20227029773729	7.2876897839360755	7.241197709698056				7.184180195347259	7.279894980011638						7.1562764960030165	7.162654004119576					7.275725867573664				7.23809630768141
Q53EZ4							7.330068635954388		7.372322729498555								7.361784479429873	7.34010686035489			7.460957948559966	7.408375661136076										7.260739019910411				7.337139662724561	7.292322539914916	7.35837273025802			7.377488383376133		7.337559087628736				7.319001899462316
O75629																	7.294664589500175					7.377069364819653	7.272375437300545												7.35351231653885	7.332175783830423	7.404063614883892				7.559511632301378	7.38261131289349	7.3643633546157306				7.63626718257371
O14817																																			7.219322508419337	7.209997296082369	7.256886044558126	7.255778886667017		7.246276945434062	7.369883489335479		7.300225806768157				7.160858530679992
Q9BVK8																	7.047975405279086	7.067925949681522									6.962160900084924					7.077803798076088	7.073864922903		7.504307716556399	7.466585904594887	7.522405106114798	7.158543410440671		6.9901345373455035	6.934604486950432		6.93617180205911				7.055416559840489
Q86TS9											7.370587100246676						7.125188384168597	6.965906915495192			7.108801724122026		7.0935967686082275												7.117569563463827	7.1730988177662285	7.157517208532612	7.043205038887658					7.080482179068043			7.059563417901268	7.126293790693266
Q9H5X1																		7.304275050477128			7.30224432095016	7.225257576924099	7.192149125018534	7.193541988566217									7.201096565039467		7.230167816346191	7.259235402198733	7.416989799179172										7.235275876687052
Q9H6V9														6.833586923195063	7.0036759025487845						7.087532975734094										7.036229544086295		7.0143104809633074	6.953450406470215					6.98664187423491	6.990347735974541	6.854190619539315				7.0135955235372895	7.0144365278316725	7.086929024048365
Q14114																7.2886739197645145		7.135832049712681				7.221075016611721		7.185740417574962		7.150049945162385		7.154423973114647		7.159206133646325					7.215558257141162											7.216904498521672	7.223677616130032
Q15653			6.78177690938212													6.757760318887279										7.024608796126558		7.05865374157237		6.864000544407834		6.836159483099046			6.710878617685173			6.715251028878849	6.780677274433368						6.85395360401047	7.0948552900836805	7.070776462843435	6.986422367289674	7.031691168625146
Q8TF64										7.19240017036013	7.332680789215245										7.408121196675815	7.404200621701355	7.238322156375554	7.211280767964129	7.1532659350758685								7.114477539928802			7.195733648273211									7.344195715871435	7.367542273520577
Q00613;Q03933			7.617168151973799					7.598254144718071	7.544340943693803							7.6161918432481315															7.5608149411970516	7.551376796104808	7.611606489380638	7.5698418994037615													7.5361542596834425
Q96CU9																7.438067450453494	7.428102382783436								7.350306178879111				7.526855987125875			7.575684227707583	7.558156353686574	7.535888810090082		7.428037553035308	7.411636538756469						7.5146274324113405				7.521438846195432
O14802												6.846281429780617				6.8644280113281555		6.797572202002034	6.867767913349015	6.831869774280502		6.861283439206325					6.819734719993432	6.869613027172129	6.881293336898102	6.883723878236914	6.913156617327531		6.837569500563237		6.88404163117426				6.986709048064589							6.809418293408548
Q6FIF0												7.394749280700504						7.376795873879716	7.387870132407363	7.371344983082098		7.290702243287854					7.293782280330023																			7.423639019239971	7.299572666758495
O95470																7.303671144664021		7.160768561861128	7.184151775723396													7.201915782740697							7.254378869894893					7.193541988566217			7.1671991432977515		7.244920043912454
Q8NBL1															7.090892625710363	7.29712556152798		7.123688341667586	7.263849021837472		7.088525892431256	7.171843419579579								7.057019124322766	7.112001395486189	7.051422666089034	7.052386095389375		7.028327198467569		7.123524980942732							7.263801707916311			7.05922251252969		7.044304519175914
Q8TCT8					7.146034962602502						7.275656809537014	7.378525081544915													6.973575777473859																				7.435191159685178	7.48390095965289	7.473924693416158	7.17533782879202
Q9NSK0		7.443497677808585			7.417089545270999						7.361236616731332		7.350771183053166												7.447468130949756				7.3950641643312425								7.263967284093983								7.376722913865785		7.370587100246676
Q969J3											7.229912108330147	7.162086240240855	7.082354451330969												7.1539367544609345			7.1529912100386195	7.17900570756482				7.021520064114033		6.9944227433538195							7.015946243657567		7.13494171073536	7.330900559667934	7.136625455760932	7.170026898151117		7.173448514744314
Q9UM22											7.326765845364053		7.277746700027364				7.173157120153469												7.336679827345716					7.35981651710126	7.309012348775427		7.519998529118848							7.372230583250113	7.419757546090986	7.558228421803325	7.554307408805559
Q9BV81	7.578673585479501	7.5809477726878765	7.5628517332249725	7.462891914099998	7.5965091283419985	7.486869510668216			7.556447241472477										6.986301367056596	7.01287938717129	7.058805486675907		6.866216428073848															6.941536277145831		7.0900816180388215
Q03169	7.383402410491816	7.483858200805915	7.513883185611093		7.498172660636544	7.547245355641268		7.6259500456839	7.456988177284566				7.463340441902779				7.473778834646724	7.449169732165201						7.453241873019478																							7.442746221828905
REV__Q9NRC6	8.010172703286779	8.276392863069535			8.280942405998697	8.274527304396045			8.261048643344225
P17066;P48741			9.511228084427307	9.58114149899204	9.621778473651155	9.623001051190283	9.509457914565399	9.561816664318957	9.516204734761518							9.605380475356462
P55211			7.810192179172952	7.787531316127234	7.712851652099069	7.406693433796212		7.498420836797279	7.7666210205935196
O00488				7.455347436394188	7.525614849395512	7.557603433787706	7.626535396748938	7.551620754364174	7.6286136831451605		7.434664693722909																																						7.340741474989978
Q9Y5V0				7.902372809262332	7.947276837759307	8.014520538757925	7.97570746353718	8.01042717271705	8.033705151467853
O75445		8.23724203998423			8.376777635025299	8.24395530197874	8.36017671509018	8.204987704187152	8.10741349748815
Q9BUB5	7.854615707857459	7.889744177206794	7.833268263810973	7.7477379889113935	7.679227966109899	7.797295246134027	7.87719851527179	7.843207853739663	7.756476355853152
P23468;Q13332										7.075802353626826																		7.226496796355519	7.120047194353041	7.296796774713955		7.13586381379987	7.164263608022661						7.093281567567246		7.223132362471588		7.071403283531469
Q6P1K2						7.122445256281956							7.02251085043403																7.042693618178643	6.982479282637577		7.060697840353612	7.030235296012245		7.027594211826226		6.997150385659227				6.960551635353819	7.021850577434325	7.031368062885773			6.948813818425963
Q9NZJ0			6.873454299748952								7.112135602681912		7.044304519175914			6.9299907958821985													6.97593704248311							6.992694872479839										6.9544692484698345	6.959790024001925	6.972059284496903
Q9Y2D4											6.764489966788116	6.84349439753536	6.830588668685144			6.809936612919935				6.783295999352846										7.019531684531255					6.778295991088834	6.801767185164165					6.757282125444405			6.77399111468393		6.835386141677819	6.803381995326486
A8MPP1;Q96FC9																	8.797516824956132	8.78478840945223				8.84454551427857		8.753077236473406							8.946643823267404												8.8481891169914
P04156				7.341592780745293							7.554586062884101	7.420137354593826	7.51240420191506																										7.421324177463862	7.4307843184667535		7.343231294564039
Q9BTT4				7.191842094619106							7.250200359678991	7.249687427805301	7.214075208502808													7.1825002473792	7.117768294926372			7.182129214052998		7.173565017858662								7.188844146546897				7.17070165581607	7.090716448481099
CON__sp|Q58D62|FETUB_BOVIN												7.554489160003819	7.5646778977279805				7.448304295575824				7.585596072930954													7.520103440670985	7.453425371271665		7.456639279342896					7.471144965160633						7.664905104605013	7.528389573590047
Q9H267												7.16699223083011					7.033262875884479															7.2993111354722835	7.192037502713247	7.161427900791294			7.181872159010333	7.1655114107855535											7.115710338012379
O75063										7.460521992900201						7.436210369087054							7.41207396253752				7.384693833518213					7.363028769038011							7.41079409885485			7.36595572266568		7.383007041822538	7.473603739435952
Q8TCY9										6.8670076112248255					6.908940521045363											6.8601522685284575			6.951128579698908			6.829843892181681	6.909994381188338	6.8483738838446016		6.897912861971911				6.861474668857169				6.982253137059153
Q9BXV9								7.0682600937746995			7.158000429146473	7.075911761482778																	7.076239819775025			7.078456818053293	6.861456744653947	6.986278955905991							7.125220936316564			6.961150465660119				6.954372778244552
CON__sp|P13717|NUCA_SERMA											6.4276808163314625				6.285579810729595									6.128334636753716								5.849450126606353					6.234719704621876							9.542713416804324		6.636969064695711		9.539389782072504	9.491109449605496
P20908											7.1968943469112805	7.069889996506938		7.1303337684950066	7.073571728304925						7.1213299979360905																7.206529051682731							7.06039561731991	7.163399932786864	7.170584381939194
O75496											7.259856573859779		7.318814348760659							7.039889797736182	7.181214548490415												7.002295682554934				7.200330565124774			6.950934127461131		7.05922251252969	7.089551882886454
P10589;P24468;P10588																	6.961995027585359		6.959890061670615		7.013763854733933						6.89160435282561		6.965098173209519	6.885587356189656					7.046495164334709		7.034387783589566			6.949736328166655				6.8128064402262885		6.9649334189858925	6.991983214874282
P40424;P40425;P40426																		7.34026560097233			7.349607737748074								7.295940762267199	7.321515581460533	7.310948080329882													7.282622112878062			7.335217116457434
Q709C8																	7.519237161496983				7.502727471403209								7.48945221029981	7.424620328270654							7.410422906967378							7.5288138965177			7.474522202738711	7.358182400479401
Q9UK99															7.110825310054965												7.008216801589691	6.985817028719457	6.967206209265103		6.925301775593714		6.97592786165503											7.348402227577635	7.4499255770562405		7.185202065187894		7.472200430565602
P49914																6.92785777235544														7.061075323629792	7.0917372829916605												7.00842982679723	7.289633539009645	7.152838509892218	7.151676230847047	7.123459619443338	7.134049542740513
Q17RB0															6.924641047417163	6.943385681329426			7.023417089841105										6.910437628775161	6.9311679052276025	6.995156768561856													7.351274376359436			7.322405381067654	7.357191338783729	7.285422274188247
Q9P206																7.434105622462423								7.164798819693456				7.461828549202336	7.632558514532672	7.630315981471349	7.707220896981472	7.535281458211492	7.622441993637986	7.525550109523605			7.445993181787647	7.393698016665414
Q8NC44																										7.2413970416496465		7.371289573064556	7.505733169785892	7.381458046922157				7.419972261274				7.425517917846864		7.294510314733977
O75446													7.22901594276341													7.087106744099093		6.977778460074753	6.998237535944621	7.107277822859771	6.984941158509398	6.9597042590844325		6.954879008027833			7.1242106834362176											7.219348717313578
Q86VU5																												7.3764674572495945		7.343073634451802		7.3163059023458565		7.367672672705433	7.294576439201622		7.155275292730099											7.322177931384976
Q9BQS8	7.49352775559078			7.498324340697171				7.450233707532753	7.428798692062963			7.519118898524826																7.465992220784307								7.4496943356462175									7.396216788290972
Q96B45												7.37489491856698			7.533212629851255									7.339967914702601					7.422113594696833		7.442197464310214	7.4345210012657725	7.45429593073985					7.407033803328038	7.436766739173454
Q9NUJ3										6.725143591132016				6.821107210822765					6.83004947537222				6.7759452316967534	6.757411213649301					6.844551726339273			6.7840606968782025	6.765549349520661					6.8738203051931634
Q99685														7.408545221315446					7.344274349672465	7.389041982497163				7.32508443875409	7.45792729099725					7.322529394341456	7.4231967057406045		7.280714919491007					7.3950641643312425	7.399292898043911
Q9H0L4											6.7758506450728575								6.788274456183889	6.790700255300512				6.839867543543541							6.803511740449681	6.681729544046698	6.814087703302587	6.797586045160276
Q6PCB5			7.073608388456207				7.080770746840722	7.073168262265102				7.090258052931317						7.038858501559766			7.073315020560628					7.043519460245756			6.798484905277157	6.702008100315043
Q9UBT7				6.9606895345461135													7.124471618919488					7.172077256969481		6.98180954983989					6.786914606730178									6.947002154093198		6.914427786043936				7.00518051250378	6.990098994063077
Q9UHP3											7.9563029256375115						7.908243677120895					7.843973624231927		7.7892562801996235																				7.8918718304455835	7.969490462947573		8.036269495742815
Q96B54						7.660874960312619					7.613387212666214				7.475990618602006														7.422589839851482					7.406761529046543			7.391834541693286										7.321846882692888		7.420087833187218
Q7L8L6																										7.4177705311169255			7.503286663558915	7.370439066335774		7.443654067612905	7.423278649642035	7.4379882502195	7.448118620292147							7.413836012930866						7.387532194634351	7.36287813578893
A5PLL7																		7.242963591821483											7.301724311530336			7.307709923404807	7.33253944689011	7.322859923383261	7.2962701975267965		7.271051261492347
O60870																		7.102193508039743	7.045987605660968			7.108362034955172								7.159627340658673		7.144978738020031	7.121756758487815		7.15265519881729
Q5VST6																												7.031246836232675			7.163221026715578	7.126910294600161			7.111531343430511			7.136149586088531	7.143202225049597	7.111900712865614									7.1503879773252805
Q6IQ22																		6.929306505534561									7.038023740045158	7.082964793777752	7.059260404121731	7.109679769252335	7.2873089515699725				7.005223424858136				7.057780176794582										7.020319840357309
Q9BRZ2				7.807386178909412											7.025633511060698								7.912689588315769		7.906394308719983																			7.56168561768995			7.467815215399414	7.576606223610282
P53675																							7.6843874960204035		7.687207803454867	7.736739021533997	7.689868019503733												7.681024035829723						7.671774326672597	7.594646643283831	7.593529735349562		7.541516840831034
Q8IYB7																										7.790995502450762	7.687876614324758	7.79300767042815																	7.851399012881515	7.8378597874988865
O43427										7.274781122605907							7.281147042024427								7.266772463513072	7.246621662695988				7.193986763085695						7.270539094260548										7.335718599714355		7.197831693328903
P19367																	7.153509989300837								7.1728363601227105	7.1944865905497055		7.045948538105335																7.228426025467109		7.113341604795105	7.168409083519626	7.093981703914113
Q8WW01																					7.479589704847995	7.466615567492371							7.45429593073985	7.507545550509421	7.547971508147236		7.506870173286499										7.487604955956124						7.37874301881302
P62491;P57735																													7.392626616474039	7.58601311649554	7.561673702399006							7.4925927832557075					7.619145526346042					7.192316504702737
Q96ET8;Q9NYZ1																											8.416890030173013		8.362369362501049	8.333789738331198	8.353088764833949	8.35314654621398						8.171580201932063
P82921																	7.500689200780834				7.570087392314027											7.5224572751868335				7.506545618777679	7.445557502431367					7.3014640731433				7.3505387432018106
O00479												7.453088898561432					7.282486162186108		7.283527364861694		7.15712419550487			7.358163362913068	7.477265995424853													6.858843862383276
Q8NE01											6.855961099446975									6.843126839694776	6.866612199818185							6.788627885957548		6.85171075795042										6.878780227214815						6.764751322324621		6.80285578893633
Q9H6K4											6.56871787552972		6.845953377722449														6.729731595287036									6.665946657439112								6.906189534168934	7.0764948050097205	7.01203535914953	6.7768899666394615	6.738875649054812	6.954941643064743
P19256						7.415040157367443																													7.3992755799507215									7.658707618456519	7.404560059092356		7.455301771657076	7.461663569340875	7.447313108823568
Q96BW5																					7.343310103162342	7.353743170753935															7.130558899864014								7.331427296520743	7.064457989226918	7.127525924587694	7.21045229296202	7.267265619762563
Q4U2R6																													7.1088693291162315															7.288025535388363	7.334192291524873	7.247875109624604	7.124243308946649	7.060584531360865
Q9HAS0																								7.357324882740209																					7.3589812256253495	7.2980229775546865	7.34752515999869	7.320042375479645	7.376065721586172
Q9Y6I4																										7.3858385500839985				7.347973660278038															7.274942566083686	7.349510643137483	7.309332019875983	7.373629100649668	7.422770348036467
A6NJ78																					7.110320296840297																							7.149403879508583	7.109983294819893	7.170026898151117	6.995222638289314	7.165244326125311	7.146065989177396
Q96GE9																										7.443028170214855																		7.521870011498159	7.602830180692315	7.658497915660603	7.654465333520146	7.631372733732714	7.617713089863428
Q32P41																				6.966625056469636															7.085754244209699	7.047780924741197									7.114944415712585	7.187041040042328	7.088773767310448		7.006166425485431
Q96IZ7							7.302525732960741		7.283911526303729																		7.288584544967285																		7.552083897851289	7.495141769555622	7.395588463568243		7.383905086976909
Q9UDX5																		7.761130650202826	7.726947152404178				7.72587897734696								7.664228164679745							7.60366391547776	7.439853534766448
P46199	7.476875084758506								7.430945353168403	7.338735308799518				7.331184266586083											7.379794843276982					7.232742062720737																7.319647288183423
P0DJ07				7.16283314387816					7.035109402944576			7.301312195372246												7.270329397089858		7.055493006677846														7.190331698170292
Q9BW85					7.20577258209842		7.138870857319504		7.232716649778168												7.175946470095546					7.117635817389494														7.106496870138972	7.118496199911788
Q9UGM6																														7.238020998675949		7.328175661438323										7.313065354813511			7.413668506282474	7.636497926133204		7.374968186299234
Q15155									7.425452701120848							7.249100477182922					7.451771089158385					7.383204771148647				7.376941757146759		7.268297087223766										7.453593509920521						7.24880670412872
Q5R372																					7.093036252945163									7.0514998191327445		7.049101678208557		7.020858281918316								7.043205038887658
Q6ZP01						7.338576007749808		7.383617914519015	7.349199794429999				7.469306445431168																												7.632224391213061
Q9Y3E2									7.300182294646901		7.26444001134421		7.267711326726692										7.278387725209282								7.2835725779669245										7.300160536951353	7.226419448648603
P81605														7.608290637808986	7.129399836135896	7.120080134129453	7.314814887210721	7.175598779518376			7.27653073433479	7.018742095762382
Q15036														7.150787130965364		7.146840934035067		6.897005440554987			7.069520100835226	7.166844375831949														7.149188310536008
Q96LJ7																7.405226797459939		7.422392836227372		7.459498032619692	7.364982261632262	7.4117206929377355														7.431588895527995
P35580																7.497648266994226					7.093386660001371							7.101678351027969			7.040206627574711	6.995437743136134	7.080698622871129
Q9UBH6														7.192985379093162				7.123949591081828			7.117768294926372						7.171784940554121	7.162504664521149					7.180670552957893														7.32174337820423
Q96RU3					7.986659788272094									7.646971956581161															7.87567463291369		7.8148932285434505	7.906738974075942
Q9HCJ3	7.2459812555626195												7.226780286814562															7.189799010639827	6.981093423145929		7.212453961040276	7.072323438293041									6.838729485933575
Q9UHB7		7.05579865953248										7.032296344739473									6.9382344381138195					6.88160146454071		6.944448124624132																6.791725727933097			6.941725048999923		6.962535065296876
Q96JG6																					7.066251361968962																							7.143919938385837				7.177824971864681	7.195484523033764
Q93062												7.144200460183879																7.197059908060209		7.301637582726872														7.167966813395621				7.2459812555626195	7.165244326125311
Q9NQ75																		7.468170031172339										7.415323982699692		7.444169754768573														7.413919742033654		7.510397539514154		7.440326485098404	7.403309303826869
O43314														7.578581911401869												7.60654258313457		7.641523684670228												7.317582839780199				7.526946348157999				7.506572674252514
P27449																										7.744363403545267	7.775625009186624	7.717420836722375											7.669009883050939					7.848817003837372				7.887673552454447	7.854991867500404
Q9BW72		7.7799786753300575		7.838364172651355	7.7797695974111445			7.58813719481919																													7.411400820260078
Q8NDF8		7.526390976036641	7.374363357525028	7.193569800322616	7.133953844517957									7.1709947020363005																			7.270119598618903
Q9Y2D5		7.195650622404186	7.199892243526319		7.3037790465955315		7.227372442289636	7.249271753073101						6.968450258491678																											6.842858762445293
P54259																									7.660457542748348							7.34966598409663			7.221596785740263	7.099300726233463				7.357477454138898			7.322426052405953
Q16773																								7.2482185611900745											7.247703281934172					7.3692158574101425			7.339053735709139	7.139595758469972				7.085647288296856
Q32P44													7.286501378953569									7.2070146586829								7.352741915020753	7.316222037426815																7.274111645265349
Q9H6E5	7.355298235211169										7.270888364698832	7.294311880902013	7.220291185665156																	7.207041620935394	7.274204048346953								7.2948848870000305
O95084														7.119882457984983	7.044029909946466	7.072102778885176														7.067219688974141	7.023746163152476		7.027512692448811			7.205961823059634	7.061716293159897
Q9H0E2														7.203658299456246	7.5080446543468815	7.22050034561473														7.084933574936716										7.104452967322291
Q8ND24					7.369827892525328																							7.290991232025503		7.265148138815467	7.326069466588894													7.229963261979429	7.278410601475816
Q96FZ7												7.335598296533003								7.2990494465975395									7.331022171041829		7.317352849677771			7.196397284437343										7.2664198658791035
Q13356															7.13586381379987		7.051654084113286	7.234086825138971	7.116840102412664									7.154302219684665	7.20104189554268
Q9P2K8																										7.328032845033525	7.3522404201822305	7.360195664606159	7.264747008353527		7.332074712247686	7.263990932681312	7.258709100569827
P0DJ93																											6.903041126114253	6.914575846991349	6.936729830641065				6.905299259979959					6.960841648374215
Q8NEZ2																											7.2055562056939175	7.203087306472447	7.263754388840006		7.218771755960492													7.161338049858543
Q96G25												6.846176232527335	6.835817354293473													6.802109807607621	6.6401831919213405		6.6186232866463826			6.600112161995479																	6.633922712153877
Q99618													7.2286826097129655														7.258637282724076		7.320831473445246			7.312494707189671	7.271144317949078	7.205204363948145
O94913		7.849327262334538	7.825322238204593								7.888516461074945																	7.666030998292724		7.712935770420799
Q86YV9											8.306081745657977														8.43771886133624	8.099231615080882		8.270911639410482
Q0VGL1														7.340919793400163												7.3707535781045035			7.333628612518691						7.425403782148611	7.3378185287717015
Q9NRA8														6.374234952152577												6.43207092726408		6.41033850091073	6.451632947456991		6.519250299839527		6.448829944865182			6.552473530697344	6.467756051244033
Q02224											7.547774705387822	7.487689734941669	7.533619558418768	7.405329281802876	7.476744702972677	7.453272461446163		7.421834173504778
Q9C0D9												7.3793236507533155	7.295830894958585	7.310841945164296		7.2747580543520085
Q5HYK3																6.898681311244297	6.959913876767155																									6.940546366552379			6.9470610295060045	7.0267374942387475	6.9789789574442045
Q99538																																							7.059336177389288			7.100783962075867			7.184748197627941	7.193291602579516	7.451141420792763
Q99640														6.686278678067201		6.6399245471023365																											6.626935446018323		6.826806652529976	6.896200925970138	6.746859848907722
Q9NPA3											7.409442786708956		7.425387474599958	7.1233288669263475		7.1314903456949486																													7.32236403543911	7.298110431135712	7.297300812771479
Q8N5P1										7.005952286887383		7.143982292223977	7.152165990675555								7.0473138158153885								7.061226225119115													7.041826762637544
Q8IVM7						7.7079276831885455										6.863078872778444									7.736157375273132							7.7099988280251885
Q96P47															7.0427329796217215	7.25678988192681									6.9232751125874445	6.7273785694514885						6.831569053980177														7.162713725583078	7.190555792335172
Q96EN8											6.949809459362667																											6.986959738600613				6.965145234367298	6.956749343029963					6.876171636593311	6.852626360368086
Q86YT6	7.27177192803563															7.234694407142218										7.250297992339864				7.229733023094578	7.240199675289158
Q8NHP8																										7.00650882777529	6.945227243374065			7.055072382449418	7.062055247375354
Q12980														6.819274062712717												6.549530474736012	6.582847113905814				6.528183691932005
Q9UNS1																										7.174379665748987	7.1057485555269935				7.125903968407924
Q9Y4H2																										7.5240194404102905	7.56220956711611	7.510437763760357		7.494988973683168	7.472112573021508			7.528685357587024												7.392538679469689
P03905																										7.066512277856596	7.036708721569886		7.039612381896724	7.150725746586194	7.150049945162385			7.034387783589566			7.100818395731537
Q7Z6K5																										7.289967791686734	7.387140569465301		7.331346301652567	7.311329952303793	7.25779852915303			7.3687887768411136														7.414103889258189
P35813																	7.5043213143923	7.588294121462958								7.590741549978214	7.591520933198543			7.427404955310274	7.545925329355843	7.482787859132658
Q92625																										6.805521247092086			6.779899381760794	6.801780895252934		6.802212541654175
Q9UHK6																	7.1927068066128585									7.277379974667254			7.337499194579443	7.2657609167176105	7.255369004266441	7.227346713181427		7.223755453657241
Q16644;Q96PN8;O43930;P51817																										7.1761202110560856					7.306768038315406	7.142952307343432													7.114444172445254		7.107820267248048
Q7L1W4																										7.12165831249807						7.160378481462862												7.234669108188906	7.2456853642332355		7.344451223686138	7.147738141119988
Q12834										7.194764024110887														7.167258243043628	7.171726453653231										7.107650826146487						7.107345665472095								7.188168858586696
Q96ND0																		7.253119833886887															7.2549828788959045											7.351757666879034		7.317478313923019
Q9UEU0													7.145009840142142					7.039176084376041	7.04083959468534		7.027268042466619							6.935063676083661					6.950997333988805											7.030235296012245
Q13613														7.337419324329673				7.268741737412476				7.186334663252949								7.315487527750822																		7.209756222258858
Q96GD0														7.11230330337593				7.128915978453837	7.059146719426198		7.108801724122026				7.035229556350212																							7.219977256744623
REV__Q01082	7.92660479649922															8.064719984440908			8.064233296034752				7.995038177870503
O00468					7.361406717059338																			7.32006315959498	7.307859580598467	7.326663506724679																					7.35566219858541		7.25512771614317
Q86XA9																								6.81786272970964		6.9361265250576825													6.864564474638596								6.896079568435983
Q69YQ0																			6.957755697519939							7.089198366805149	7.203032887014711			7.0839681975984155		7.419972261274												7.104794286486278				7.115111035504348
Q8TAA9																										7.330555809062996	7.286501378953569					7.362689770726164	7.412393339989112						7.4582297982235675
O75586																	7.081455327822574										7.107243897578974			7.1242106834362176		7.143046043337588				7.091455913055092
Q9P2D3																											7.803177055654626			7.665149296054743		7.675090622635834
O95104															7.2455620166559624												7.27618597407067	7.318355550225704				7.274711914167965
Q14746																										7.324878943111994	7.216957207361097	7.183298321075812		7.247875109624604
Q9NWT6																										7.409831719786007	7.409155090402581	7.392151544978823				7.358658068619549
P16520			7.846343298616823				7.744504210143897		7.900836677568153		7.830928529872649
Q16626							7.659811652710234		7.737399400376771																				7.504171714775967								7.44723557700476
Q9NXN4													7.271144317949078			7.2659492899506235														7.066624050983426									7.113441953965322
P03886																7.23149507644823																			7.213252052196396				6.886603514286712	7.232919911693493
Q9ULU4															7.024321442141565	7.08181520063228	7.122019172080031																		6.981641955139982				7.142170386276096		7.110185527411161
Q5TGZ0										7.676281977732945									7.700937239032438							7.7060261148907605			7.678536588070615										7.593009005140628
REV__Q9P2D7																			8.12894825240933	8.156761098306625																			8.089021500795006
Q8NCM8					7.618926262156937	7.665487180782811																																								7.934402491862127	8.187069271230424
Q9BYN0						7.508273780155357							7.485991002770676																																		7.458683164346481		7.265124553159181
Q58WW2																																					7.346470335478755					7.3202917192395605				7.378434242062079	7.459513108363229		7.407543857977062
Q8WVM7																											6.5609701209764735										6.815504695708035										6.5804573730159674		6.7223294807030864
P51946																																			7.179091976953994		7.256621546069706		6.95139580944521							7.2907467156120855	7.181386195083218
P54852																													7.230551096295085						7.213252052196396		7.2895666575924185										7.352066690805194
Q5T200									7.059563417901268	6.932524497050542																										6.888836337885939					7.058122215782914			7.029302593558998
Q8NHP6																												7.492606752874117				7.499645850172348			7.401607298453578									7.544402942363683
Q9BQC3	7.727321614398654		7.781058509003423			7.758646997920775
CON__sp|Q14CN4|K2C72_HUMAN;Q14CN4	7.476208277345551		7.912530259018773	7.6203338898866395		7.36657236618312	7.371252629124939	7.696906554242494
Q5T749	7.516984639533111		8.103119253545714	7.747303026415069			7.426267207139606	7.803825699793988
Q9NZT1				8.250005028486896				8.099335277685958
CON__sp|Q5D862|FILA2_HUMAN;Q5D862	7.161248180332738		7.4627722284106115	7.288361027472952				7.301247088636211
CON__sp|Q8N1N4|K2C78_HUMAN;Q8N1N4			7.114777731971562	7.109511052229932				7.291457654149244
Q02413			7.697734853261521	7.608194302754008				7.757213769093111
Q9UJX5															7.194153436165099									7.159386700961755					7.145724574880668		7.185797047446199
P34741											7.00774777800074	7.010596736206526																															7.036549054479153	6.996507294163544
Q9H2Y7												7.522939542252115									7.35281901669987																7.349432951816721						7.368770198590221
O00257																7.633155246643283	7.365656428528389														7.752839449720396
Q8IWT6																7.0482863931061255	6.970611835918372																				7.0012143252861785						6.999982627873279			7.00483706093831
Q9NRR3								7.523056769525441	7.608022987653282																						7.552424845704086													7.567673206614556
P05997																															7.540329474790874							7.5851108969871746						7.459060608254322
P17544;P15336		7.276208966604858																												7.235578943330128	7.226393663018083													7.115843404112816
P54802																										6.7917327433756975				6.841321921758325							6.879245017120303				7.03148925570975
Q93045																												8.382953100015042					8.407067825614142	8.385713493567232
Q96QI5																												7.413986713695285					7.54024185611511	7.430880946452891
O95684																										7.362218500326052										7.156821635591626				7.17539583139403
Q8TBZ6																7.065392961561992										7.011739561388318			7.098816717048941											7.0646825662285115
Q8N3R9																						7.264652570846897																							7.284295348230526	7.423442491075262		7.308692442201257
Q9NR48																											7.218088902860845																			7.341869590349321		7.387443219918934
Q9NPI1																														7.164531296305431																7.101265784991335		7.116009679424738	7.160738568112582
REV__P49454											8.320935195468595																																			7.494850021680094		7.297629218364148	7.371695749117709
Q9NZI7																																				7.313192063634804											7.086039331268039	7.065318237803737	7.080806804334363
Q6N069																																														6.97172105070626	6.979484637084379		6.8879603249798
O14879																																														7.187379693239217	7.206502057588685	7.35237549500052
Q6ZNB6																																														6.791739758704975	6.762656060839693	6.924289626283591	6.884081333949813
Q8WXI7		8.013595523537289												7.927211195235351																									7.8975171294005255
O00124																	7.603642280263075	7.659317087843722														7.507855871695831
Q7Z6J9																															7.2095418220166	7.208011148892835																7.243385345371658
Q9H9E3																																7.161817040167692											7.060886623004662					7.15554857715353
Q86UA1																			6.822573406095486											7.003072595967675						7.004235366359468
O75394										7.397279378853592													7.288271588254821		7.351177653684284
Q13158											7.275932975821708	7.276024992238579					7.300530269612207
P15408												7.399466041004344
Q9BVT8												7.470057501672914
Q8N884																						7.279621322484056										7.300138778165712				7.32395300754292
Q9NVZ3																						7.249638545540417						7.229579462665645		7.276116989163544
Q15771																						7.138113146487167											7.017200343523835
Q06547																						7.0074917332953355
Q6ZRR7																						7.29907126002741
Q9P0P8																						7.1351962796066015
Q9UID3																						7.191590726379211
Q96QR8																						8.079145053332748
REV__Q6ZVM7																						7.662304418226188
REV__Q7Z7L7																						7.76443767680167
Q6BDS2																						7.914348446910391																											7.201697475739228
Q9Y6D6																						7.0621681733517825																								7.471467740710164			7.430558769522758
Q9NQS1											7.013637612453532										7.185910285040714								7.150848506669523
P43353;P48448																					7.265525335219074					7.237644257639192
Q96GQ5																					6.707885138249601
REV__Q7L311																					7.783081356276696
A6NHQ2																					8.19937116139149
Q92526																					8.430607111301399
Q3SXM5														7.323540846098012																			7.654128391261812																7.325843928293292
O95365																											7.303109622057102						7.2033593015223
REV__Q8WU08																																	7.151185918086074
Q9P2E3																																	7.563777633362166
O75815																																	7.364288275614437
P33981																																	7.398946404901307
P14373	7.237040791379191						7.198079476171031
Q8WYJ6							9.324303037486834
O60840							6.678008215971998
Q6PEY2							6.8770025574116485
Q8NDX6							6.934089213688241
REV__O15123							6.960156716186225
Q8N4A0							8.076166939344933
REV__Q8IUS5							7.9144700943227715
REV__Q99676							7.597782913323428
REV__Q08881							7.577870780409522
REV__Q8NDA2							7.573672102480581
O60814							7.670310806792949
REV__O43157							7.721868297555803
P34931							7.223755453657241
O94919							7.422507765868076
REV__P35573							7.406829613621544
Q13367							7.36287813578893
REV__P04114							7.334895863011881
REV__Q5VZ18									7.411973057685323
O75569							7.447963830226745		7.255320757365109																																			7.088136088700551
Q9Y3D5							7.279849382396823		7.441333727689481
Q6QNY0		7.880785019335494
REV__P82933		7.786076748435112
O94880	7.532180884618628	7.46037156183465					7.472683329613041
Q8WY36		8.775763316054972					8.874232418162416
Q96AJ9		7.235503196494338					7.324776158816457		7.261857385629898
Q8WTW3																																							6.678654928163045					6.634295856390155
P27707																																							7.407169876483705
Q8ND30																																							6.801684915541319
P78537																																												7.410541047893913		7.462218252646241		7.428474966147409
Q53HC9																																												7.193681029541281	7.2576785748691846	7.1708188980336685
O75879																																												7.065766387622749		7.083717563898948
Q05209																																												7.360044045322261		7.2549587346578495
Q96EB6																																												7.369401413696624		7.14050804303818
REV__Q9NYC9																												8.273718712686195																8.063783560597356
Q8TB36																																										7.378724861550567		7.2907467156120855
Q9NWM8																																					7.060546755126169							7.23792056635038
Q13371																																												6.876316007769871	6.870836813321135
Q9H0F6																																												6.272096998770794
REV__O43660																																												6.350209240309948
Q6P0Q8																																												7.537516872039572
REV__Q68CJ6																																												7.611532133890776
REV__P26196																																												7.4344092075875
REV__Q8NEZ4																																												7.348382756417916
O43896																																												7.161547673125727
Q9NXR1;Q9GZM8																																												7.154028149603197
Q16342																																												7.145103133146382
Q5VZF2																																												7.134973540005915
Q13472																																												7.077222510411053
REV__P10586																																												7.096144981294344
O95707																																												6.887319042404639
P0DJD0;P0DJD1																																												6.809108352564942
Q8IUR7																																												6.830396176483469
O60241																					7.481428295114561											7.413484174317407
P05166																	7.076057595762826															7.336759833698248
REV__Q8IUD2																																8.092931075673553
O43164																																6.8101652845431495
Q6P1X5																																6.724595327263685
REV__P35590																																7.068890554257935
REV__Q08999																																7.044578954876613
P49810																																7.258086284327979
REV__Q8IWU6																																7.2849718546478694
P55196																														8.12635872706927
P48382																														6.9926109487067265
O95229																														7.3190227334304145
Q9H467																														7.35928515389347
Q15650																														7.302979936748249		7.3574202461454155
Q96FX8																														7.4730195783661	7.3378185287717015	7.385481150169245
Q86Y37																										7.0244446171313495		6.951021641742535
Q9HD67																										7.000086850211649
Q9UKR5																										7.50505496600964
Q86YS6																										6.688562190298332	6.81101837705843		6.850125259486936
Q13625																													7.836963058621722
Q96ED9																													6.743486246339917
Q96MF7																													7.145445036137805
O14662		7.090610707828406		7.286546283516697																																											7.154028149603197
Q9Y5B0				7.278227557594742																																											7.286141975203335
Q8N1B4															7.865334983925065																																7.987648392357622
P34059																																															7.749086706550194
Q8TB72																																															7.867361405695515
Q9Y605																																															7.81105192911632
P11277																																															8.055913223916148
Q9UL68																																															8.267336024963642
Q9NSG2																																															6.761424125480513
Q9P2D0																																															6.878602212959431
O94782																																															7.352780467571325
Q7Z3B1																																															7.391587823509949
REV__Q96T58																																															7.22796379146686
O95628																																															7.160978460120009
Q9P2W9																																															7.16660770308391
P35914;Q8TB92															7.085825533520743				7.016448318259037																														7.110017006792112
Q9GZN1															6.5767213355919525
Q9Y421															7.756856622130164
Q8NE63															7.483501713269355
P40189															7.278776457955645
Q9Y296															7.2576785748691846
Q86Y79			7.107752498740163						7.098851307028005
O75886			7.699395404516225
Q7Z7F0			7.444013550586799
Q8N5F7;Q5M9Q1			7.192316504702737
Q96RK0			7.253580289562183
Q9BRT8;Q8IUF1;Q5RIA9;Q5JTY5;Q4V339																																													8.689938972510104
Q5M9N0																																													7.748583365202317
Q969P0																																													7.730378468587643
P17693																																													7.637109305101649
Q05639																																													7.6009946642881365
Q96RL1																																													7.496292954006043
Q5SWH9																																													7.282055370683707
P17535																																													7.373665842991645
Q9Y4C4																																													7.330941100576426
REV__Q9UJU2																																													6.401279886667168
Q5VVQ6																																													6.765743041421045
P43365																																													6.725666660314179
Q6P4F2																																													6.692159256081884
Q9H063																																													7.204743832688799
Q86WA6																																													7.145445036137805
Q9HCK8																																													7.110758008879888
P63027;P23763																																													6.870333663294578
Q9UL03																																													6.996082419169424
CON__sp|P0AEX9|MALE_ECOLI																																													6.944985767425724
Q96PE7																																													6.9598376638608945
Q5W0B1																																													7.727590051420147		7.753613695870938
O60293																																													6.965272274026404	6.986879175279922	6.9797076778407
Q9UHR6																																													7.323623309685443	7.300552008792885	7.294157480769691
Q9NV70																	7.410524172586189				7.4388270387221676
Q9Y6X9																	7.0775859063672435																								7.079398339019855
Q99941																	7.820424791044998
Q9Y4E1																	6.597333122976736
O75592																	7.118198568045036
Q0VDG4																	7.134272756620629
Q92547																	7.138523737279158
P0CG39;A0A0A6YYL3;Q6S5H5;A6NI47;B2RU33;H3BUK9;Q6S545;A0JP26																	6.95032103321541
O60282																	7.0413137153458605
P34810																	6.998664665151168
P11055;P13535;P12882;Q9UKX2													6.9818457780296805										7.040641891544537																		7.05903300496378
Q08AG7																																									6.86417870675984
REV__Q2TAC6																																									6.605466664135371
Q15119																																									7.279210512601395
Q9H0W8																																									7.4515101179343155
Q05513																																									7.348265911123662
Q5VV67																																									7.398998396499194
REV__Q96KP6																																									8.000520840936186
P22090																																									7.714245911017894
REV__Q15393																																									7.686654141095464
Q8N5C7																											7.175366831061349							7.161308095416216
CON__sp|Q7Z3Y9|K1C26_HUMAN;Q7Z3Y9																											7.704099016416959
O75554																											6.765728145110631
Q71RG4																	7.396548037987132																	7.349083168779591
CON__sp|Q3SZ57|FETA_BOVIN																												7.357210419006122						7.250493191840607
Q96F24																																		6.166933094871154
Q9ULC5																																		6.503736222654338
P31323																																		8.049101678208556
REV__Q8IWV7																																		7.033343323135224
Q9Y4D7																																		7.091983332237311
O43752																																		7.1505415413740865
REV__P12081																																		7.139028547485683
REV__Q6UWN5																																		7.27415784926368
REV__Q08495																																		7.331366551785781
O15066																																		7.364025396850448
REV__A7KAX9																																		7.382431316835748
O60361																																		7.511709608433287
REV__Q8WZ64																																		7.627386341698366
O95613																																										7.288070282643248	7.2582780152430315
REV__Q96PE3																																										7.69749960260602
Q96PE3																																										6.972642466278624
Q9P2W1																																										7.229451454151763
CON__sp|P02768|ALBU_HUMAN;P02768																																										7.308692442201257
REV__Q6ZS81																																										7.3690116538841455
P84074																																											6.99333480979236
Q96IV0																																											6.748048409911639
CON__sp|Q3TTY5|K22E_MOUSE																																											7.717637222456485
Q5H8A4																																											7.333588321723421
REV__O60290																																											7.429962111395364
P35749																							7.181157317880606																				6.929311616174098
Q5VYJ5																							7.708038280528237
Q8TEU7																							7.1955398965493185
Q9C0B7																																								7.221518560322279								7.312959735882106
Q99592																																								6.846231928364984
REV__Q8IVF6																																								7.512390854819099
Q9BYB4				7.377269815439006																																												7.046963154123424
P36941																6.993903341793256																																7.032336659845735
O95415																																																7.556157711807152
Q8WUH1																																																7.650550349239411
REV__Q14330																																																7.436893809463851
Q8TF42																																																7.303563215917248
Q96EC8																																																7.34482438798976
Q9UPZ3																																																6.7412619318907705
Q9Y4P1																																																6.681186947172141
Q8NAF0																																																7.142295588289763
Q99759																																																7.104896629948965
CON__sp|Q8BGZ7|K2C75_MOUSE																																																6.945562130557064
Q8N5M1																																																7.010850957373923
REV__P22676																																																7.055913223916149
Q6NW34						7.463773578899397
REV__Q86WZ0						7.38246732201583
Q96EK9						7.233630580164463
Q9Y2V7						7.139879086401237
O60437						7.35981651710126																														7.504443675760434
REV__Q2M1P5																																				7.875159692319408
Q13733																																				6.9843562621469175
Q15047																																				6.981206813001122
Q2WGJ9																																				7.27916484306227
Q562R1																																				7.471702335979557
P09104																9.427469879551813
P17813																6.946167227151618
P78380																6.976982386743072
Q92796																7.1596574112477045
P30038																7.192678939534541
Q8WVQ1																7.181700704415961
Q8N4Q0																7.374216605428374
Q14161																7.2868829198267875
Q9Y5Z4																7.289455165670285
Q7Z4G1																6.254620574310027
Q9NSI6																6.682596291460554
Q9HBT8;P0CG31;A0A087WUV0;Q9UJN7;Q99676;Q6ZMW2;Q8N184;P17025;Q15937;Q8N859;Q9UC07;O95780;Q2M218;O95125;A6NP11;Q13360;Q9HBT7;Q6ZT77;Q96RE9;Q86XU0;P36508;Q96H40;O75346;O14628;Q9NPC7;A0A2Z4LIS9;Q8IZC7;P52743;O75840;Q96N95;P57682;Q9H4T2;Q9UC06;Q9Y4X4;P51814																6.582688206299978
Q5TCX8																6.545628696992848
Q9BXJ8													7.084862139048422
Q9H4H8													7.16025838620267			7.084576277934331
Q9H9F9													7.331204524275846			7.085112113266837
Q9BVM2																		7.053846426852252																			7.271957712534224
Q53ET0																																					6.043990665878134
P47224																																					7.5344830177047015
Q8NC96																																					7.40849436021236
Q8NEX9																																					7.453058297202773
P07205																																					6.826178502434343
Q0VAQ4																																					6.685634271001954
P10827																																					7.019614715691417
Q86VN1																																					7.193235941639754
O14647																		7.484114690762653																									7.363066419188178
Q53H47																		8.120343562438025
Q5TGY1																		7.142702245737616
Q9NYP9																		7.342876478791114
Q15345																		7.211307466668955
Q8N0Z3																		7.275955981753744
CON__sp|Q6NXH9|K2C73_MOUSE																		6.892828941394521
Q5EBL4;Q969X0																		6.620094394032491
Q8TDI0																																						6.9104002639112485
Q969P6																																						7.178084432879212
REV__P78508																																						7.905612412895181
REV__Q5ST30																																						7.796754673661961
Q14687																																						7.6358254182207554
O95926																																						7.4910253356283
Q9NZC9																																						7.390740866952916
O95406																																						7.443200381940077
Q7KZI7;P27448;Q9P0L2																																						7.43628989417964
P13716																				7.392890320703347																												7.524979982127119
Q69YH5																				7.005609445360281				6.792650787933511
Q7Z406																				8.282803314291728
O75526																				8.544502121829595
REV__Q92887																				8.608012278215345
Q8TC26																				6.091877899629413
O43353																				6.2938485157306605
Q96K19																				6.47798897625089
Q9UHB4																				6.818093869146636
O15162																				6.7887126663222634
Q8NFI3																				6.786573978023827
Q5VVJ2																				6.931610406362962
O75140																				7.043480170022551
P78317																				7.0336247712192606
Q9H6E4																				7.028977705208778
P23025																				7.010215125214226
O43567																				6.999730653915303
REV__Q6WCQ1																				6.990689523647667
Q8NEV8																				7.125123272551998
O14497																				7.082138831393448
Q9H410																				7.089799173036164
Q659C4																				7.227861005955013
L0R819																				7.283595182754537
Q15361																				7.25978494553307
Q9Y4P8																				7.329194415088451
P22681																				7.394223966772368
Q96S38																				7.400486181791204
Q96A08																				7.791873028434707
A6NGY5																				7.498282978661371
Q96F07																				7.624983003206901
O75600																										7.016155511951455				7.015401673702949					7.193708832395354
Q7RTP6																																			7.096666739975382									6.950267468013588
REV__Q6ZU80																																			8.58164250733799
Q9Y2D2																																			6.16625245195416
Q9UHW5																																			7.214737909644464
Q99878;Q96KK5;Q9BTM1;P20671;P0C0S8																																			7.608194302754008
REV__Q96Q89																																			7.488508413029602
P25054																																			7.49882037810471
Q96NH3																																			7.504130905935453
Q12981																																			6.533314397744376
P55160																																			7.045244720478147
Q13303																																			7.063633545230784
Q5PRF9																																			6.910880424437922
Q9BXF6																																			7.002554808148482
Q7L3B6																																			6.959136831170374
Q6ZRI0																																			6.973714217147518
Q9NWA0																																			6.986601564949333
O00418																																			6.706350738028585
O75037																																			6.8296189240805285
Q96CP6																																			6.829978817126658
Q92759																																			6.815909650886774
Q96EQ0																																			6.807244048014467
O00459																																			6.746875406653806
Q969R2																																			6.783059886133313
Q07864																									7.4760196460713155
Q5MNZ6																									7.270026322312294
REV__P27448;REV__Q7KZI7																															7.7351196340818715
Q9H6U8																															6.906932728200933
P55061																															7.2564772062416765
Q96EB1																															7.243707586661791
Q12756					7.471629038569736
Q9BPZ2;Q99865					7.048791273848409
Q96FN4																			6.051306910817974
REV__Q8NB66																			7.966301335974664
Q9UPQ9																			7.2823274992385265
P56277																			7.380663396340583
P14649																			7.331305798553269
Q9NVU0																			7.345941960917179
REV__Q8WTT2																			6.685114469046539
CON__sp|P02538|K2C6A_HUMAN;P02538																			6.720944459446079
Q6UW78																			6.705281983780886
O95214																			6.926795029613981
REV__A8MYZ5																			6.939654012754752
Q8N138																			6.981229487420001
Q9H4K7																			6.958855226218978
Q6P087																			6.87738862514732
Q96G74																			6.817439756340005
P57764																			7.209300495159705
Q12926;P26378																			7.179350682348487
Q9NY65																			7.114711040558363
Q9Y2H1																			7.0980550396692434
Q9HCD6																			7.007577098304338
Q01814																			7.052116550549998
Q8NFV4																			7.0392554438064865
Q96T58											7.637549766074398								7.506450911340324
A4UGR9											7.868615053470974
Q8TB52											7.36852860897939
Q69YL0											7.126748141560192
Q8IZP9											7.226342087163631
CON__sp|Q5XKE5|K2C79_HUMAN;Q5XKE5										9.274365706447425
iRT8										9.213544318537666
O95399										8.62242127397567
iRT4										8.718842015788256
REV__Q7Z745										8.723718303826033
iRT10										8.902802171548286
iRT2										8.875136534578582
iRT7										8.86503287013333
iRT5										8.980267051520983
iRT1										9.013342904345347
iRT6										9.030478280622408
Q7L273										6.045557669136548
Q9NUM3										6.0258381642297
Q969Y2										6.110556042755381
REV__P48357										6.1543326612423055
P42229										6.271446613801764
Q9H254										6.251662549989795
O60294										6.1910316088486175
REV__O43506										6.228785200980649
REV__P19367										6.222794481113707
O60739										6.401727861654499
Q9NPR9										6.431218975198852
Q8IXQ6										6.299964668624155
O14957										6.319980017164956
Q8WXB1										6.3144571227346775
Q562E7										6.340622555361112
REV__Q9P0T4										6.369512709425735
Q9NQA3										6.674466148003077
P50225;P50226										6.678390894445093
Q9BVX2										6.68019949175602
Q9UMS0										6.68085200753364
Q8N8U2										6.64992844308875
Q8N8Y2										6.65898389025032
O15013										6.757282125444405
REV__O95900										6.763944347159184
Q13557										6.790010563708042
O76080										6.778107818763836
Q9C0K1										6.772776304152249
Q96MV1										6.709091795839467
Q9H9Q4										6.7111320723068415
O15243										6.718219264122996
O15379										6.713473742208743
Q8TF65										6.715443411095216
O95793										6.73152430111034
REV__Q8IYB8										6.72845929870224
Q9UMR5										6.738534811433684
P20336										6.744324282497985
Q14CZ7										6.746011107751926
Q14576										6.595110255778039
Q9BT25										6.588282914297251
O15047										6.558600583342568
P56937										6.578776695691345
Q9BRQ0										6.570192561095726
Q32NC0										6.470425192639137
Q7Z4G4										6.487915731359767
Q8IX18										6.534394211412905
Q9ULH0										6.5060041550265835
Q5SGD2										6.516852550818354
Q96ES7										6.511656132123304
Q9GZP9										7.210050849875137
Q8WVT3										7.1984646353719155
Q4G0I0										7.197501096143259
Q8NHV4										7.1974184075100185
Q6UX65										7.180899686766231
Q9H3R5										7.166104344841616
REV__Q5T1R4										7.163340305618251
Q92800										7.059904055884405
Q9Y294										7.056027758086362
O75448										7.037824750588342
Q2M296										7.024895960107485
REV__Q3B8N5										7.023951707423388
P55789										7.088136088700551
Q5TZF3										7.088773767310448
Q8IXM6										7.089269093046149
A0PJW6										7.08289303328818
Q9Y4U1										7.077803798076088
Q9HBI1										7.109342269637973
Q8TAP9										7.097500252231686
Q96EZ8										7.099266172031917
P15812										7.139879086401237
Q9NUG6										7.140004950619449
O94766										7.142983554922818
Q96N21										7.142107771731307
Q96IZ6										7.118463139775366
O75928;O75925										7.128140683129993
Q9NVV0										7.123786328615372
Q96JN8										7.001041057986094
REV__P24941										6.98965890503852
Q08623										6.960289982072476
Q93084										6.97805263012357
CON__sp|Q497I4|KRT35_MOUSE;CON__sp|Q92764|KRT35_HUMAN;Q92764										6.97255457629365
Q9P270										6.9710855712302875
P35712										6.909325984793957
P54253										6.95106539227103
Q58FG1										6.9427866031449925
Q8N5G0										6.94485265185328
REV__Q8IWZ3;REV__O75179										6.934124595123546
REV__Q6UX65										6.932362132590618
O00255										6.926687069693683
O76095										6.921780085761591
Q68DH5										6.880024288109905
O00507										6.888769014975845
Q9Y6N7										6.885898101270786
REV__Q99575										6.8640243036114015
CON__sp|Q7Z3Y7|K1C28_HUMAN;Q7Z3Y7										6.872080483205862
Q7Z5B4										6.871362742197304
Q86X10										6.817201652663046
Q9UI14										6.816883977893371
A2RTX5										6.837607375082032
REV__P35228										6.8384208793408865
Q86VR2										6.825692195790477
Q8TBK6										6.831530649162297
REV__P33991;REV__Q9UJA3;REV__Q9NXL9										8.107955772547713
Q8NDC0										8.138933940256925
Q8IUE6										8.17860289034059
REV__Q15506										8.160408500089583
iRT3										8.34861635273833
P18564										8.266349311986998
P52655										7.328766829591525
Q96N76										7.317185507615435
REV__Q9BVA0										7.320042375479645
P05108										7.364269503835916
REV__P24001										7.353666232982902
Q6NXT1										7.346568112114669
REV__CON__sp|P19001|K1C19_MOUSE										7.3413355851809925
Q8IYS2										7.25478968739721
P11137										7.244697601296708
Q8N257;A0A2R8Y619										7.249198357391113
Q86VI3										7.285714796582909
Q9Y253										7.282871245335206
O43716										7.300486787986029
Q9BVC4										7.293716034826109
Q5THK1										7.470204615417725
Q9Y2F9										7.481514288346029
REV__Q8WYL5										7.482816435838172
REV__A0A1B0GUT2										7.504484455223232
REV__Q8NDB2										7.519749262564474
Q96M29										7.433817819614314
Q8WXE9										7.442996851654092
REV__O14678										7.448257884196469
Q9Y4Y9										7.396356292642913
O43286										7.393153864908232
REV__Q9BYW2										7.394276526767822
Q01638										7.408562173692906
Q9HB66										7.417986230686384
Q8NHM4;P07478;P07477										7.906432019818795
O14556										7.926908101705436
REV__Q9P1A2										7.921051473431425
REV__CON__sp|Q6IFX4|K1C39_MOUSE										7.818331484298138
REV__Q9NVU7										7.784781280930692
Q99735										7.796588208211849
REV__Q8N0S2										7.791452037240531
P30414										7.731387283168788
A6NKT7										7.711241856723335
Q9NRP0										7.721282878251546
P30408										7.748172516212009
REV__A6NJG6										7.7673933639249455
P00846										7.60157113500255
REV__Q16816										7.59898737147409
REV__Q96E11										7.589424558095592
Q86XG9;Q96M43;Q5VWK0										7.580423138411845
Q9BT88										7.578513143142161
Q8TD47										7.687091771429006
REV__Q9UKV0										7.640004146531061
Q6ZMZ0;Q9NV58										7.668292710448221
Q969Q0										7.655167258709841
Q9H5N1																																												7.641553426453896	7.543223451486436				7.662143720711271
Q9Y4E6																																												7.450141291342469					7.354511799744273
Q13017																												7.110017006792112
Q9Y530																												7.248022336412354																					7.0750357259221905
Q9H871;Q96G75																																																7.411367135742734	7.355585600061131
Q93074																																							7.169556882432185										7.1440758061985505
Q9NUN5
REV__P48163
Q96FS4																																																	7.9454833568017555
REV__P09493																																																	7.923482348762446
O14576																																																	7.608846822326411
O00506																																																	7.3532813395452905
Q6PD74																																																	7.408070285887185
Q9UK58																																																	7.462383021968959
Q96R72																																																	7.451970549629459
Q9ULW3																																																	7.445868746564016
Q53HL2																																																	7.223962952219193
Q8N490																																																	7.267711326726692
A8MXV4																																																	7.251467875483525
Q9P0P0																																																	7.247113641770865
P10746																																																	7.190135520877031
P62699																																																	7.16699223083011
Q8TAD4																																																	7.173157120153469
Q8WUR7																																																	7.1783149348321595
Q96HJ9																																																	7.139627248480638
Q5EBL8																																																	7.13049458852347
Q93015																																																	7.122739992962358
Q8N6L1																																																	7.0713664367591305
Q9Y342																																																	7.09652766560644
REV__Q9H5Y7																																																	7.088171539864352
O95067																																																	6.692168079170551
Q9UII4																																																	6.675494216497726
Q9UKF7																																																	6.678773236017988
Q9H147																																																	6.735039705033721
Q9UFG5																																																	6.739896559899423
Q96IY1																																																	6.814081039840366
Q96CP7																																																	6.791199246498875
A0A1B0GUL7																																																	6.765094579149493
Q709F0																																																	6.772145605693852
Q86Y82																																																	6.862256638502072
Q01629																																																	6.866133683925496
Q9BSY9																																																	6.865559951763355
Q14571																																																	6.880533496324189
Q03405																																																	6.8752638868747855
Q9Y2J8																																																	6.876119651218857
Q96II8																																																	6.912099777715326
Q8IXQ3																																																	6.903556602798905
Q9H6D7																																																	6.9031062727296595
Q96SZ6																																																	6.92504379827636
Q9H1P3																																																	6.932600584500482
REV__Q8WTQ7																																																	6.936810208100322
Q96BI3																																																	7.0376654933508025
O95900																																																	7.039850177749664
Q9NX70																																																	7.038818787373656
Q13576																																																	7.0306806639999015
P56524																																																	7.0277979433503
REV__Q9NPD3																																																	7.0269416279590295
Q99633																																																	6.9980892500528755
O95273																																																	6.9739955751309255
P23142;CON__tr|F1MYN5|F1MYN5_BOVIN																																																	6.971623701765836
O43708																																																	6.960113872036686
O15182																																																	6.9631642617282665
Q9NZ09																																																	6.962998772078777
Q53HI1																																																	6.073131564940993
Q9UQ16																																																	6.048946503760492
Q15528																																																	6.598867075866121
Q17R31																																																	6.593452219346109
Q5VZE5																																																	6.559511632301378
Q9NW68																																																	6.518513939877887
Q9HB19																																																	6.534495702835539
Q56P03																																																	6.534749327675231
Q5HYI7																																																	6.534901431514244
P78536																																																	6.2765077588298555
Q8IUX1																																																	6.322074505773784
REV__Q08211																																																	6.45546918555766
Q9BV19																																																	6.411316604067546
Q99541																																																	6.386177807790886
Q9Y680																																																	6.394819274573398
REV__Q68CQ1																								6.92990914623317
O15530;Q6A1A2														7.024198232206868																																	6.88488595048149
Q9C037														9.383761524484166
Q9NY26														5.427599698924868
O43924														7.145258576965609
Q8TDB6														7.105986795521472
Q9H8G2														7.1103539826640025
Q01167														7.121625492208471
Q9UKI8;Q86UE8														7.129141845792286
Q96B23														7.082534052872713
REV__Q99689														7.071476967698918
Q9BVG9														7.076531219253812
Q9BXI9														7.0750357259221905
Q9BRL6														7.03450813677917
O14656														7.049799277918987
Q9NRG4														7.055110637854146
REV__Q8IV76														6.898385070444296
P51688														6.892178112830513
REV__P20807														6.888426628727556
P20648														6.919543532141368
O96028														6.912726756742503
P17342														6.908055874098767
O75157														6.905477460877743
Q8IV48														6.906744357302348
A5PLN9														6.870784185387166
P04440														6.854044779137692
Q9Y483														6.844769092503538
Q6IBW4														7.001127700277035
Q92887														7.005566571133294
P49768														6.976515043737925
Q14651														6.968333488178407
P35125														6.9369558543398435
Q13670														6.928390730829324
Q66LE6														6.9539866829103305
Q969E2														6.9563029256375115
Q13395														6.947561148524344
Q9NUP7														6.943672550039964
Q8IXL7														7.28927671903936
Q7Z6R9														7.279027805622721
Q9UK53														7.280805928393667
Q5XPI4														7.253531843527004
Q96BY6														7.2557306852816295
Q8TF17														7.27009628142033
REV__Q6VY07														7.264487255780689
Q765P7														7.2003579455416356
O94901														7.240299582002712
P48067														7.217983753176437
Q8WWB7														7.227732489846626
Q9HCU9														7.226264711895694
P25940														7.40114195519373
Q15800														7.344902908055406
Q6P1R4														7.3346748633401475
Q9NPH3														7.510357311542046
P51649														7.492606752874117
REV__P13716														7.487279816443069
REV__Q8WVV9														7.485849141372047
Q8WZ19														7.66342763898957
REV__Q8NI51														7.5843312243675305
P52739														6.27731117917403
Q99828														6.0897638544916886
Q86X95														6.145103133146382
Q9UK22														6.175453826250483
P86397														6.540329474790874
O75054														6.514720373648135
Q5SW96														6.501442696861227
P57053														6.489297399166685
Q8NHZ8														6.488987611247387
O14494														6.389307871659916
Q9BV23														6.438985119196341
Q9Y4L5														6.781101646554222
O94808														6.753874022960144
Q96KM6														6.762325884457418
REV__Q9NQI0														6.7613187981968546
Q9BZE9														6.62011522500268
REV__Q99661														6.614992075826426
Q8WTS1														6.5803432471725865
Q9NYG2														6.59381753086231
Q8TAG9														6.591520933198543
Q92968														6.589770934458269
Q9H300														6.700444101027752
CON__tr|G3N0W1|G3N0W1_BOVIN;Q9NZM3														6.678946089545405
Q92581														6.6615666102472755
Q96GX5														6.663201340811114
Q9Y5T5														8.597519677949027
Q9P0S9														7.750762880096574
Q6P4I2														7.782823644476091
Q9P286														7.804214421768175
Q8WUU5														7.896851265544261
REV__O00322														7.9694951219347905
Q9Y478														7.027268042466619																																6.984630811612196
Q6P4E1																																														7.38338444699495
Q9UBK9																																														6.97918858982427
O60907;Q9BQ87																																														7.205853695464925
Q6S8J3;A5A3E0;P0CG38;Q9BYX7																																														7.120277720339368
Q9BPY3	7.229912108330147			7.1016439854903135
Q12840	7.387087138661005
Q6WKZ4;Q7L804	7.513084360465144
REV__Q9UL41	7.457048826585631
REV__Q8NF91	7.382935117923578							7.752923840568342
Q9P1U0								7.360725915641955														7.225490200071284
Q96P63								6.75994721387319
CON__sp|P04259|K2C6B_HUMAN;P04259								7.117569563463827
Q8WUQ7								7.223340158878377
CON__sp|P50446|K2C6A_MOUSE								8.030518764843542
REV__Q9NVA2;REV__Q14141								7.607915881388089
O95619																		7.04493154614916			7.263446689109733					7.232284402080395									7.049683089088249				7.086003705618382					7.340543257514194	7.394766780226321	7.553093786437186		7.442354322939399
Q9BRU9																	7.128980523966612	7.090011024007147			7.129077324252736							7.446226401778163			7.3028285882602555										7.229400240179781	7.324981703087369		7.248978095892653				7.2326149831347815
Q15154		7.740780989937127			7.723340720665777		7.617210094557434		7.67170959148784			7.672541166393981		7.6020599913279625	7.655042341331201				7.596377143997599							7.714539310765899	7.652739357685513	7.727850195627337		7.5677907105335365					7.610926193408706				7.5506074306351305		7.626073343067685	7.615718646710097		7.585235063365776		7.630407532886708		7.588652598150174
Q96JY6				7.362840469311725	7.371769558513179	7.356542111948761			7.2965993830817855	7.366535018762371			7.430961453354948	7.310374642047612	7.371566552483734	7.328094057815027					7.311541958401195	7.307859580598467		7.411350292504278		7.2729781090736845	7.373665842991645	7.344333315681277		7.320457868916649	7.238146506431035	7.298394533712946			7.297191289031988		7.269419537511049		7.337199605373581			7.379631796019373		7.398582289334715				7.330576096087729	7.27932466544261
Q9BTZ2;Q6PKH6;P0CG22			7.5838219870820165		7.52456487341781	7.3926442017384275		7.399431417934059				7.398408793614165	7.48002132333105	7.530545458789007	7.465620755854205	7.538749627660235										7.288539850670456	7.5345844883785045		7.422622665102388	7.500099191915723		7.481155870828035	7.497206180703954		7.448567199748096		7.360460871050178		7.393961071337534					7.4285235404207635		7.435844365984441	7.420863020550976		7.409882424518243
Q15390		7.346861310011736	7.3957456299921684				7.329479238387489				7.327767489902729	7.299027632071986	7.305415863838036			7.287017501322102	7.295479132678017					7.300834519161612	7.277609214304091	7.222664456717687	7.3444315745748625		7.337119680002865		7.33537765411083	7.311817411695856	7.32360269525649	7.311160272879129			7.211360859155118							7.160618572399474		7.233224626304768	7.3122408451442125	7.325392500017263	7.253144080570974	7.277586295784763
P49427		7.448505354259451		7.375974366176192				7.5504362752802905		7.288383384399775		7.499590867487432	7.505299241394939	7.524175348324216	7.483573034190131	7.557928059054024				7.553470372213122		7.5159135639515045	7.291035674768266	7.301594211829356		7.6156449919988205	7.452905258057521	7.66402111128755	7.524616783710046		7.623982835033883	7.498765290807105			7.429283828934125				7.19220492541459	7.256717745977487	7.260190683269963	7.29525913648168			7.660713732900333	7.471497072049918	7.478003423598137	7.408070285887185	7.427404955310274
O15321														7.464787519645937	7.453792135344473	7.423671765289518			7.447793497409382	7.393557655663294	7.451233624426789	7.385659886891622	7.37520622109933	7.36659103868917		7.453975401295882	7.475714760835735				7.340582908247528		7.475758328975875		7.514587594363163		7.445401796678264		7.433369746856586	7.426608844666166		7.392151544978823	7.361444508086328		7.440909082065218	7.437798110708168	7.426185825244511	7.283188116453424	7.374308331299816
Q8IWT0										7.198272098469347				7.073058160988836				7.065841034319719		7.008685319195168		7.076786033508079	7.138334282071019	7.104657791008797		7.206933761880598	7.307752687865666	7.177103432436536	7.156185572840975	7.193430723726846	7.191171455728559		7.183298321075812		7.189799010639827				7.1396902216529226	7.090963076595732	7.132099521916504	7.150787130965364		7.120738405542943		7.136498608156699	7.132067481304007	7.184634656586273	7.164085057458859
Q9HCF6										7.495502709882288		7.497427280101324		7.463654135971828		7.464787519645937						7.294576439201622	7.420747654769476	7.554464930904987		7.5895921940578015	7.644605972314314		7.456092614887902	7.377215156263061	7.426494995349033		7.495155657424191						7.5968059465437126	7.508435443270505		7.448768136783969			7.715334683792313		7.490042800264223	7.519407928955734	7.6165385266541685
O75506					7.44507463277493					7.652004461586375		7.546875659391229	7.538158844783081										7.633599734067902	7.748746046975488			7.328032845033525	7.5633149300417255				7.716979408557358	7.373371817181301	7.650472659655893								7.602515761296579		7.764564655849112	7.695744275197323	7.761040310204878	7.785785249373541	7.293141483450931
O95391	7.598790506763115												7.593075516113534	7.545678149792026		7.564914499559935						7.4434507498835405	7.677834988683676	7.548721001589901		7.56763794923849	7.5386616896384036		7.808514805214365													7.5436211115640335		7.627509232044942	7.57923466734815	7.614707434265306	7.711958994766672	7.581300973440315	7.59440360098501
Q13033												7.3989810666581315	7.4964729839273	7.494265937303735	7.505828033854836	7.616044681789984							7.4357010633732115	7.346509448774761		7.551047234924552	7.546937297291658						7.695481676490197								7.466660058040165				7.637459708119001	7.629154656634639		7.551693915127225	7.61631794196379
P01893		7.654532690613644	7.541017292845657	7.631393030712758	7.747605992768667				7.559104293998835	7.760927358774605	7.7758506450728575	7.672818004566182	7.681367888130471			7.642128034288031			7.806797047853278	7.64482248969103		7.641484025790042			7.708972978463079				7.808021814387597		7.692450323406015	7.653540523484712	7.806688614856282	7.711360055066729			7.645294516889896	7.581915541205941			7.790918195214578	7.654070603474727	7.750006699477232		7.6042692643159775		7.636287252098513
Q9H0G5					7.539101201794541	7.53682348331209					7.483030701214221	7.458562312981994	7.532537814560151	7.504185316870708	7.471438407389299	7.495988117870569				7.476744702972677		7.446304113951924							7.43608309864198								7.400227051043902				7.400036923514113		7.396181905200037	7.441538038702161	7.470645657886728	7.4488144936695235	7.514335201826775
P17275			7.223807337592779	7.318480725174517	7.467608105583634	7.445526365746388		7.4346327661741425	7.342205479276342		7.3960772391129534	7.520967995333214	7.352085997501586	7.2887856124025046	7.2706089708231785	7.288047909592119				7.320561680195237	7.236007926032121	7.285219643202061							7.480035703228801	7.304145712763788		7.3680822440064455					7.2491494200445175	7.338735308799518	7.316829691494308	7.3083509485867255	7.264865026366129	7.338755217322839	7.323685147101989
P52569	6.505204261737501	6.536406918066218	6.528054966315465	6.46181355362262		6.535332103321826		6.457412544636192	6.540379534670118		6.462562699054192	6.547146800741823	6.450941579072346	6.491795771313591	6.4767157239260635	6.485124926559822		6.552874973784227		6.4382891343007485									6.453318340047038	6.431106328181145						6.467696879027591	6.443028170214855	6.378670385207983			6.457715410495883	6.439869308078303
Q13751	7.505800931949501	7.537189226243645						7.534964792394666	7.494530263255873	7.48708178619026	7.491599790045869	7.496818985699854	7.500538344560767	7.502345169897973		7.513310843473862		7.536974862573588	7.66958648722742	7.634719037367886	7.4820012619602965		7.468834530432752	7.536798248304418				7.516680775406827		7.512751082510102		7.481442628502305			7.377597626108919					7.45703366505438	7.528029216612985		7.474434813681758	7.3990157256487645		7.417604535440898
Q96FJ2	7.432760907742915	7.621778473651155			7.475293376659103			7.5631012082812745		7.5022222157664755			7.422589839851482				7.614728525224293	7.70612865367693			7.331791586614997	7.351061558032383							7.680344580010567	7.591987892647553	7.666508620659151	7.603836958405402	7.516310566674534	7.5386365612184525		7.510290256640203	7.484598758882028	7.471599716141671		7.43431336152497	7.450433875172564		7.480165100887121
O60499	7.328012438855587	7.272027361236466	7.498379483951146	7.483359036280687	7.412426945009588			7.221075016611721	7.427372489549482		7.694912167328569		7.578971392657788				7.436528382122099	7.527578349505393	7.52190918712611	7.529353344971997	7.668003643911038	7.359740647863716							7.567814207502751	7.5379575437073	7.4533795039767075	7.636006194318323	7.321722674346009	7.364757306571211	7.500456037257972	7.518000379235449	7.414154097680207	7.592187864529585			7.608194302754008		7.418002818524436	7.435780681772596
Q7L4I2	7.668078260148475	7.669670124240467	7.622317660833844	7.496403750481394	7.486090278185373	7.652139930656291	7.552278757969826	7.521138083704036	7.608344148051893		7.4881133818002965	7.501839469038946	7.583799340448967	7.473151083130739			7.441082135962598	7.482887869376486	7.464385208841898	7.3679519677579774	7.496652939250918	7.3578776992298724	7.397887890207039						7.472346820320554	7.442526802021039		7.443090800561706				7.462697408101717	7.4896350977926645	7.416756969168746			7.504552412486566	7.386926806795569	7.47093943756505	7.500195294509041
Q9Y6K0	7.5631012082812745	7.62808226099068	7.566567112993496				7.650074282266017	7.625477081169067	7.767096471322528		7.623920893251629		7.590953235187985	7.650851265176372	7.583300815513483	7.73900240410333	7.5139230883244945		7.553263897869797	7.503627281356413	7.581346526814622	7.535737051730224								7.452583700206957	7.479963798978251	7.472288270339757		7.427323786357247	7.5892009427767455	7.5321298706718505	7.653656232494784			7.527578349505393	7.431218975198852		7.513310843473862			7.3057381922083175	7.391182196261369	7.5711495942828835	7.520155886944864
P17252;P05771;P05129	7.5199591807520685			7.381836799998343			7.512964409862515	7.416124372065471	7.447406128739371					7.169968173996892		7.2628780546823055	7.298088569391382		7.305114808035396		7.394766780226321	7.378597739453303								7.432841066934324	7.516085643024291				7.392820015230385	7.4979657387799	7.4647577316228855	7.371732655383455		7.406489083959762			7.389236983798516	7.470645657886728	7.424326168309295	7.566237093016879	7.567167577177019		7.341948646412505
Q8WVK2	7.255393125707304							7.240324555090434	7.393715558601472		7.34206720353101		7.170789590446391				7.353666232982902		7.326479236380961		7.480495608739412	7.377870612780742								7.235806104602103		7.189209489582306				7.282780668249126	7.223521899211224	7.185768733433613		7.068334313117254	7.291524245008066		7.360119861580805	7.316662147688631			7.145227492652394
O95070		7.609893084029282				7.432135157757712				7.354742123424168		7.472200430565602				7.412477347665235	7.448690864310427	7.390192995028913			7.370661098284324	7.303023169487512			7.360176715090179		7.5016342873085335		7.324652785542988	7.429574651142696	7.342896198385274	7.427063943715794		7.337718762057449		7.4412865653413975	7.297475993324212		7.391552566610928	7.307260642145005	7.400192488592576	7.352028074837365					7.30513631894364
O95396		7.264109156305809			7.237040791379191	7.1719895827021185		7.218824238677402				7.217904874202665	7.217589214965095				7.182671386675478	7.165719029800832		7.164858246962555	7.214790882076304		7.15106325335375							7.222586423390389		7.136117842896476	7.2345172835126865	7.246843122251319		7.202406572639379		7.180297952488594		7.201287854101759	7.058312121108386	7.208172526667122			7.235326402483387	7.22927217882129	7.169439298978941
Q9BTU6		7.338834842291097			7.42802134408605	7.389555888095237						7.371086342494794				7.419641886238553	7.312135025479961	7.427242602231036		7.469939774786342	7.408087256813191						7.450510838167308			7.471291711058939	7.265313202554297	7.4641466264595735	7.384890796530554	7.524045428949697		7.367486376167786	7.423180315104786		7.376120525609451		7.3182512102012				7.546308179871572	7.554755590914879	7.568588895162371		7.304081029459922
Q9UHQ4	7.1260989232886045	7.219663100737022		7.1192558892779365		7.318981064494723	7.1288514233467835		7.291435454927122					7.043912167101254	7.138744663948892	7.064083435963596	7.150879191269239	7.165481742822164	7.123459619443338	7.166696470479601	7.13155450976124	7.072249897613514					7.271283865258768			7.113375057094903	7.132963726130726	7.169850701861499	7.129141845792286		7.1553056661596255								7.012373167222489			7.4418835769867036	7.055684064919413	7.198876927243553
Q8TCF1		7.125188384168597		7.369419964965584	7.421060719191879	7.414338145582368	7.475627611441081	7.387193993696869	7.37837972925074		7.4345210012657725	7.4031205211758175	7.484413737716676	7.346352974450639	7.383204771148647	7.331892724102216	7.259928190374753	7.23246243853121	7.170584381939194	7.481743520420445	7.414672578435721	7.58029758843657		7.239999792886872						7.177449920971825		7.24440083380137	7.215637563435061		7.287734565796488		7.301290494211371		7.2517598545288005					7.354914786058673	7.358562976661055	7.397366361265288	7.413819265173045	7.262142464890878	7.179551791165188
Q9BU61	7.594988881285679	7.662304418226188	7.534076897762164	7.576018677434666	7.613239097616138	7.522978621525847	7.492844167662323	7.625384484356541	7.6785092742385554		7.936347834428431	7.861516489121369	7.639586086673426	7.694043323565274	7.658802904446173	8.045088161542816	8.049721822152435	7.652893914321198	7.735015723450463	7.770741583752774	8.048713638080969	8.009833178608563		7.599981268266425				7.912827626440297	7.6658904211024606	7.830941349617076	7.844023383707444	7.847572659142112	8.014436527831672		7.716545872727093	7.8456808442374975	7.746120213262336								7.762408452089059	7.880150215365567	7.885864212610161
Q2KHR3		7.0643831044121965	7.089162999364932		7.170379076423075		7.091596620810058			7.052540045934022		7.102399399864983		7.010596736206526	7.056942945672877	7.054459837239404		7.0604334067027406		7.105033050393594		6.980648649207456				7.011866356527724	7.094471128641644	7.061979947074878		7.015904377895553	7.052770869474882	7.015024263324626	7.000737673774033	7.018825278003951	7.016364679456294	7.0457140589408676	7.003288158826075		7.075838825974687					7.036189588754199	7.019074729177898	7.070850253427573	7.081239260911698	7.079434510633743	6.959770966595004
P25391		7.522809252603671	7.492788317034429		7.310183327571689	7.547097514903894	7.490702747711716	7.488395583624388		7.450079669621688	7.471365065418019	7.528441028758131	7.390122251506701	7.419906206369594	7.487025189528695	7.467830005178976	7.418218402783965	7.518829675611099	7.502809349389042	7.422409256609699	7.4783067069225675					7.679436982175699	7.498751517890846	7.634910341001711		7.457382246430382	7.645097901234998	7.571289471190606	7.560002326773367		7.452231244405824	7.423409727733094	7.472712578972016	7.439979705223639		7.468406414077564			7.462637542572378	7.1859668927678415	7.4556669551824015	7.611287733324417	7.4458998587126	7.439127342442847
Q96T60		7.319106059309776	7.364438420639926		7.33531745944485	7.407220892927397		7.358353701033265			7.39910236102616	7.264014579980978	7.422113594696833	7.345863628503764	7.321142565229448	7.356599435724971	7.316599302093861	7.251102625414139	7.330291991468156	7.27653073433479	7.326949994165998	7.333003684755698				7.326130956710794	7.365132166964691	7.403703766212908	7.447731541635974	7.3589242153885115	7.328399992372424	7.359930296112102	7.3240971716876135	7.204092838402539	7.27554168840131	7.261857385629898	7.30464129829467								7.314751773715044	7.251273113674372	7.27795284703881	7.2394746634651845
Q92766	7.722633922533812	7.90723395179748							7.608044405736923	7.619009804425523	7.736699207590028	7.713129180751784	7.718734136123909		7.648672200396408			7.592310024255779		7.557988148224913	7.525834892800632					7.679700380871964			7.599632025329982	7.759788675039412	7.426803945514867		7.6066607716609465			7.573660511558021	7.610873000380051	7.6768672926833315							7.5864297599664114	7.6306109114058795	7.620250601959854	7.686368103473036
Q9BZV1	7.221101119961506	7.3533198442427095			7.279233345570139	7.3037790465955315		7.3227153478796865	7.218719266900493			7.428911939148606		7.2733485687491015	7.187971701647396			7.278456350394209	7.335919030990713	7.347486138076573		7.2326912353484625				7.31906439836851		7.211681076299139	7.230346722417477	7.217036258627626							7.251881454552527								7.482687825852957		7.390917452497312	7.261262868792493	7.217825980899852
O14519;O75956				8.045831314347755	8.038222638368719	8.047119038720181	7.998882426483626	8.043244354008484	8.12515582958053	7.949643677636545	7.980498775815473	7.92223225121265	8.016364679456293				7.958181497564948	8.037386652582377	7.99610433010596					8.016406500871119			8.037864555774375	8.00337435401975	7.98789854141196	8.019033163930999	8.023828392534886	7.875715107971779	8.038023740045158		7.984302231979903		7.967253042556989		7.947203278810971	7.942628030974715	8.018617292519442	7.886490725172482	7.894172012566013		8.020361282647707	7.995977231283496	8.021561392037356	8.035429738184549
O14653		7.298372686265604	7.23724203998423	7.232665819431445	7.230985071713554	7.284250210312084	7.3223020096150195	7.24809593109413	7.293958885621698	7.156124946822603		7.232411578420846	7.204933522354144			6.9294444716971775	7.367579534425915	7.381115080709851	7.382071100764085					7.171492427252901			7.1917862475822	7.266607953574509				7.554392235497049	7.425093833965443		7.247261126880467	7.2493940516523505				7.199782593968985	7.239449641457174	7.132739838260885	7.23011668678622	7.486189530911881		7.22855433653901	7.2342641243787895	7.100542850012465
P63218		7.8164534225831686	7.776853668656047	7.844880838468392	7.913564856132247				7.9264402033377666			7.696487443750744	7.816479930623699				7.853892809956602	7.914359026299003	7.808406800306672								7.714187207275066	7.710438945638841	7.80653947526625	7.856396549116469		7.860529652878656	7.884653784654523		7.764041562478695	7.877895178340161	7.850119126640105		7.650744512417744	7.719538439137382		7.689930104018218
Q16611			7.3193559410669025				7.409476620806971				7.3319533952912	7.375297738217339	7.425811271981189				7.409645751770205	7.458562312981994	7.438795415721324					7.38012075426844			7.403703766212908		7.4258601450778405	7.413215915353913	7.351080909463016	7.426690147338194	7.429623102582686	7.4258601450778405	7.328399992372424	7.262403623258782	7.393645386605536	7.385320224200911	7.382053082115315	7.401090219595134			7.338057875419756					7.425175420725635	7.4002097701620615
O95167	7.520837112780868	7.439979705223639		7.485834952683221							7.663945794663576	7.590485161334265	7.64533382934161				7.693981824321287	7.62071888891348	7.758412242094363	7.207445853984251		7.185853669934142							7.4860051863622425	7.5247205856840464	7.501976203024681	7.510437763760357		7.59708059745272	7.562970548743853	7.5532274510288575	7.611043195143434	7.416873399776797	7.299942900022767	7.314520279061685	7.601103490931125	7.265124553159181	7.575811118269888			7.635996153175659	7.6679196853173615	7.600918469409103
Q9H9H4	7.278067330888662	7.351506422929044	7.323437744589586			7.269676357629865					7.407390904470732	7.293340452648696	7.29563306373476					7.14188854970586	7.136625455760932								7.299855814704268	7.250907699700856	7.297497885925698	7.315928382610187	7.283278608610214	7.293362554711446	7.293958885621698		7.1314903456949486	7.262071212617293	7.1867586271816135	7.256525324848108	7.154667377622576	7.28602960050819		7.004020273253242	7.2468677218991155	7.315907399666257		7.255055303557442	7.170555058521209
Q4V321;Q9UEU5;Q6NT46;Q13066						7.8674144500162795	8.027797943350299	8.043126397967226		7.78285944692798	7.925085084946407		7.9185073790119995										8.01828430842653							7.736356656918396		8.165392726769811	7.939394437419627	7.986982114648818	7.8258089590574125	7.738169898063887	7.730265335290636				7.755364068918141	7.694245331215082	7.872395214706643	7.753537099373111			7.518921721978057	7.578547528633153
Q86WJ1				7.242019364975552				7.310884402343126		7.282893886655332	7.211467624439142	7.24027460747889	7.234036154915847				7.200248413515354						7.1906397978446845	7.204554060135243		7.199453479094831	7.187295054693738		7.2517598545288005		7.207822799001508			7.215505378231819			7.255682478545882	7.167435494042036	7.220892249219519	7.250175948083925	7.1590857137143455	7.201233208680875
Q93096								7.464370301282233		7.395361344941078	7.498172660636544	7.301312195372246	7.448195994641067				7.370457573334345			7.185343801582189	7.381241468195862	7.4175049075723125	7.3846221884515435					7.2841147684017695	7.344667305256552		7.479373734640201	7.360385114304637	7.335156899534743	7.409747198741445		7.443200381940077	7.451018452155457	7.410895277968898	7.319896858814888	7.404696909410773	7.464131710707957	7.285061975935162	7.404114997505595
O60573	7.681132650181146	7.571242850560224				7.571301125566269			7.62914445582237		7.645775849389168	7.512524307323576	7.645382964902538	7.3680450262086765	7.32070697430959	7.5795663950709455				7.435923958119165			7.416906659932426	7.35395467937171		7.637999775939676	7.58017200215562	7.598615440961328	7.444684830316479	7.52159568311016	7.454799142393656	7.5759495020677345	7.58126680527367	7.616675022956646	7.461288381866651	7.556917315892022	7.657438322702962	7.582290682718994	7.557916040222107	7.579817881669936	7.50238614687417	7.580799570713377	7.4773528166989705	7.568952287195099
O75438		7.357153175823959	7.340721657313007	7.3684356541018055	7.24355888962248	7.291701770729981			7.300573746885434	7.3260079677596055	7.4228359687795225	7.385909994786097	7.3026988189917885										7.362444773941054	7.323726367155352		7.486996888431823	7.510598623499922	7.418417308698775	7.497289106169357	7.472610197596045	7.543248315911594	7.480452513280989	7.449817679720294	7.446226401778163	7.404457393046749		7.4789991316733575		7.262166213051207	7.3151092956447465	7.150572247668998	7.2958089181611765	7.310778251612534
P62072				7.7075531446078305	7.664388092898957	7.5992715741604675		7.598921759818635	7.708777707890155	7.670487060790351	7.562019113181018	7.559296030204329	7.603036056250522	7.174292455102708	7.405534177964838								7.576375908073421	7.652043171347027	7.715627349158221	7.444684830316479	7.741758083985424	7.7351196340818715	7.653569453627514	7.5617809282506485	7.544365744223857	7.709626072126764	7.557843920244874		7.446226401778163	7.435238988596065	7.325310371711061		7.464415022426169	7.325002252165038	7.600842261159698	7.538548600297088	7.618706887211025	7.2949949938591				7.546036514278356
A0JLT2		7.209273672784876		7.33270097722138			7.256958152560932				7.284340481458097	7.314877991535813	7.476266301258514	7.215637563435061		7.289209782644986	7.203223325290906				7.266443381296273	7.199837422208157	7.268390735629931			7.0903638794717185	7.15124723746237	7.1999744625304904	7.367001630838441	7.20013885385738	7.239074138235893	7.318981064494723	7.209032196836535	7.141982515552804	7.259020174070812		7.132099521916504	7.211227365629982	7.152288344383057	7.344628025694105	7.279119168720124	7.275886960301226	7.352741915020753	7.274642694699326			7.388438697043693	7.037904357312404	7.186560828852073
Q9NPF0			7.2517598545288005						7.506951274030321		7.218666771495871			7.372341156402346		7.163608563431052							7.237317484174796	7.399552586605934		7.443919801103023		7.4172058867643305	7.379305517750582	7.45244581678267	7.393276797494561	7.478638631543167	7.39485426728004		7.395448712315872	7.334172172724606	7.477728841782553	7.439743105539993	7.36852860897939	7.511856634342237	7.422934381307001	7.407798660840787	7.481227577999321					7.43713196609433	7.414789569118668
Q9Y241;A8MV81											7.5501427090794015		7.495821753385906	7.3144571227346775			7.5053128082219205						7.492858129197113	7.472390727626629				7.567026366159061	7.515476441382376	7.709176645496251	7.669447056402543	7.5436707934815965	7.664388092898957		7.526830166234526	7.458078570949283		7.863887670436976		7.721942449312945	7.720423935591404	7.544080452586785	7.655608985767061	7.737423250698423				7.5040084564010465	7.501018159848659
P57721;P57723			7.973308002239471	7.9807803134443	7.8847783768704085					8.081995025272299	7.8912418807634825		8.085326262423989								7.506572674252514			8.103461622094704	7.944462931043235	7.954859733891276			7.9677631981636	7.957640803532721	7.994734965565791	7.932392580550942	7.964575451603501		8.061226225119116	7.979416336395629		7.987773484895194		8.054421524462537	8.020195489753194	8.045009860905823	7.9705560683632894		8.015233976246709	8.041353202046974	8.03338354117312	7.624550223418319
Q15633		7.4496326504700745	7.453364213801836		7.400261610744863	7.4596186239173745					7.535281458211492																7.517960849405003	7.44788641450043	7.426543791568096	7.4176709413251105		7.578776695691345	7.309523709653114	7.4301879703434945			7.428572109261869			7.402089350572097			7.383186799474899		7.327604113814315		7.466393046361356
Q96GD4			7.391887391645515	7.6723472746210035	7.506220821543205	7.513111011656089					7.465189458112298														7.363047594521094	7.485323850912937	7.445962076324096	7.313466472658235		7.299834040645858	7.418682374955734				7.22665145045481		7.428329210721689			7.508300728187254		7.514228887387589			7.295567099962479			7.2735336801512975
O75781				7.489831967461449	7.38519501831988	7.454600977097761	7.430462069819556	7.49724764541591			7.517908137366838	7.408934958678802	7.455712581539737		7.405397591264997	7.537176619544507										7.452399845911442	7.428879585851619	7.47214186084442	7.475104347501863	7.496098992132572	7.404542949770081	7.457276186061326	7.483929463212242	7.55339751012388		7.467208400375476						7.403498004451998		7.479143247978613			7.437766412694732	7.433385757417938	7.454463732751138
Q9HD47			7.324014798036288	7.274411883425874	7.330576096087729	7.24345972997095					7.24831664034178	7.2611200635689	7.257702568376658															7.213305206162794	7.202024895104038	7.078782960196963	7.168733128934079	7.181214548490415	7.189406085529229	7.143014800254095		7.151523067564944					7.169262864086446	7.155093007530402		7.272839105184126	7.230372274412419	7.337579050143133	7.273394853997137	7.221335979533828	7.17972409606009
P20851	7.1844358883083705		7.275057846120968	7.248144987287778	7.259689422716915	7.275817927877539		7.252148854818508			7.298350837719157		7.253677165422924									7.204147125212848					7.225205865965902			7.269419537511049	7.238171603630146	7.257198426139344	7.176525336535	7.240948416033038			7.191562787591726				7.2262905051834165	7.189209489582306						7.246498580795801	7.174437796452046
Q6P1X6	7.448876295154121		7.455849431858154	7.418847959250061	7.463937759305199		7.458260037360323				7.39708795620305		7.431749632226934			7.371861802620895											7.253943462669259	7.3447262179398605	7.497330562965051	7.422392836227372	7.343644880252506		7.39922362152727	7.2820326856053805									7.14637613307539						7.432552424577051
Q8IWZ8				7.245857992007197	7.221857435419136	7.299746933493803	7.328318430893823				7.343428289252123	7.285579810729595	7.282825959153527	7.261714775794366					7.219374924626256	7.235200076969275	7.207095540419218	7.250005028486895		7.106700732362354	7.125481265700594			7.170114969496652		7.185627135674899	7.247776930697566	7.159507037477321	7.2099169530089915			7.176293882538767	7.270026322312294	7.230704313612569		7.273695587930092		7.235881798629642		7.209702632120352		7.175714707308695	7.206421065237989	7.259235402198733
Q8WUZ0;Q9BQE9;Q4VC05				7.524396122103842		7.617105230502378	7.6120099114863145	7.588114772097658	7.693797274319623		7.516945017136802		7.5637301992926105	7.702335739606189														7.586846004110501	7.571906722539221	7.545653424096331	7.565387316875523	7.647334060324388	7.678700434998304			7.531044405268237	7.62287687835687	7.540279409140705				7.538649125610171	7.532945375615925	7.577296438279286		7.3921867532870635
P84157	7.752148362489249			7.845959569678106	7.739422016155787	7.729488769179561	7.686868545747979	7.7256993312298565			7.862346087237822	7.851851275681476	7.983702947089247										7.957650379192684		7.984117578175557	7.798298371951381	7.9355223802188455	7.839735656539064	7.99918275792554	7.87654690187364	7.889604202318903	7.892840058194898	7.901491014856743						7.872785398110417	7.932742578750784		7.967384148912561	8.155730671278588	7.969126907868888	7.949282639682136	8.074194530401819	8.106224904896798	8.036269495742815	8.066698550422995
O96007	7.282667420319751			7.4282158115613255		7.254354692053167	7.141387054867337		7.133953844517957		7.107854147536859		7.0975349472172775						7.308051921242662	7.307110778380075		7.2634940417218825	7.356637647372692	7.313719619495093	7.365450544097575	7.212746764784072	7.276277936904663	7.22466252884103	7.378579576115775	7.207041620935394	6.959184542731191	7.22188349178524	7.222248116858932	7.212027711974624	7.406574241410555	7.369290089438681	7.289432863850786	7.303541626948889		7.386106407136076		7.514295336961889	7.376522210604112	7.211280767964129	7.300378064870703	7.374693368545393	7.401641748497771	7.200494821738647	7.265124553159181
Q96S19	7.625137462959535		7.531261715496391	7.509000790741858			7.653935735394439		7.572023086743846		7.554658725857736		7.537491677290796		7.398131056216696				7.412309316059834							7.494349426038458	7.466036775232349	7.462068408086943	7.424505956404404	7.516442820309122	7.466036775232349	7.588898879342541	7.423900918528417	7.488395583624388	7.518434970065523	7.441569462636323	7.439237928332144						7.305071783022292	7.503763453709425	7.423229485156568	7.4683177855649125	7.432022748159077		7.467238020787567
Q9NQS7			7.360934051548386	7.363987829748491	7.309906835568681		7.404714012668899	7.436194462320936		7.254862144280603							7.391993072259713	7.289722698213798	7.294003025725598				7.3413355851809925	7.383528134169761	7.268718346117294	7.381006719296579	7.315361486979335	7.347739717920052	7.376230112913062			7.38015695150816	7.366366915612642			7.324014798036288			7.267312557831445	7.316410710725809		7.358581996718514	7.334453751150931	7.248194037940857	7.250395603057116	7.194458837443526	7.183497610559352	7.26119147205037	7.201670179646581
Q567U6			7.257654580036067		7.278547833775853	7.29712556152798											7.225541877187231	7.2323098403279875	7.295105072809808		7.22125770712091			7.243682807357193	7.258110255321881	7.2493940516523505	7.214631945393139		7.1745830891776	7.327072716669119		7.21192108430851		7.248022336412354					7.310714548718119	7.2259292596782645				7.27953006497544	7.279210512601395	7.194708551575123	7.141512482877423	7.225851810818157	7.199316274253104
Q9Y5A7			7.26245108973043			7.22768107275287				7.367654046647408							7.234694407142218	7.245068275718399	7.203957091681244		7.235402180158032				7.426787690457996	7.268414144576543	7.271562825432305	7.27422714604577		7.219374924626256			7.388136739763074	7.380410247747078				7.459995256047391	7.392714535676295	7.367057590612843		7.300791067987799	7.36078268987328	7.417255737865213	7.595341876565994	7.547725490760096	7.484086199357939	7.2934951434720245	7.256501266211318
Q12872	7.387852352763043			7.419112762875142	7.427063943715794	7.440814659957681			7.348538501257994		7.414973347970818	7.468022226494091	7.420087833187218	7.401193684630026			7.3688073542972985	7.5304174314070575	7.4499563999435425				7.339848783037637	7.322033128631803	7.391728822490743		7.428086176253649					7.435589573086606		7.454463732751138					7.4496326504700745			7.407084835757767		7.381872854498543	7.430155711970019		7.578639209968072	7.399708325240421	7.415440798061818
Q70J99				7.003546693102132	7.100508394501962					7.17087750727558	7.033222646670249	7.201915782740697					6.9748753714305085	6.904244759440455			7.008515007631455		7.071587470514976	7.206096944706567	7.0520009801013		6.9912703891951					6.805826966288537					7.0322157032979815	7.057323705369284	7.051692641798037	7.047469574619856	7.430945353168403	7.323128293125121	7.018409207382068		7.311838593176188	7.1671104785966575	7.223418056905294	6.933801000365731	7.133443097549098
Q8N4H5				7.101781431327967						7.623280310324481	7.758313758324986	7.871485367346791	7.648399046932772					7.235351663177412					7.623238949929992	7.563374278536823												7.626740596252816	7.405790162302506	7.604938489199935	7.53576234847312	7.57734241361154	7.565470007008191	7.630265111233405		7.926229227146149	7.855003996259639	7.627386341698366	7.836969380091877	7.814780145745805	7.679727619897421
O95149	7.1648285343444815	7.3068965975393665	7.278616433667833								7.232767474176343	7.3266430361026345		7.25844571038665	7.206529051682731	7.244376094020572	7.224222186084648	7.31135115757134	7.305200845276408	7.2369904646531475	7.234441351266335	7.214313897424399			7.2702594755266245		7.313635253610334	7.359133216346321		7.294488271007257		7.27422714604577	7.336139398608557		7.216297886630392	7.183526073021722	7.183269843682805	7.223833277236323	7.222820481322168	7.286725855353823	7.290835646600807		7.188056208438369	7.2449447527271795			7.251905770472128
Q9NSC5			7.33665982345442								7.426852707035369	7.541292115342369	7.4303492262795166		7.357019579049672	7.3881189710303055		7.290635526261545	7.407781678633348	7.461273367623787	7.361841115455327	7.332499054918179	7.413986713695285				7.501935187348973	7.366273496850445	7.3932241163612975			7.388207807425138			7.284205067701794		7.3192726631218905	7.314267598628723		7.348655273245765	7.35173834558076	7.419674935053872	7.352259719157145	7.458365857761262	7.359759616415701		7.367896123114806		7.391482044225046
Q6DD87								7.602862693848378			7.538737066175805	7.445059047392219	7.441522325882394	7.42301637471482	7.460612226534829	7.4529205643990695	7.627345370520798	7.439237928332144	7.398078960675112	7.642909468808235	7.692917387309496	7.575753445337528							7.463773578899397				7.3807537708039			7.386873349684179	7.3798491787628295				7.230704313612569		7.247482260677054					7.458426314987211
P07199											7.271237354470836			7.379541187752597	7.607615843243132	7.362199638868886	7.288405740175751	7.3266020919636485	7.212853189947111	7.3395905522680405	7.131105162093731	7.1938200260161125									7.274411883425874						7.363461548826593	7.352549100916226			7.246473960229344		7.295479132678017
Q00534											7.252197455364876	7.215082115013175	7.24467287841611	7.317164585323156		7.201560978116737	7.297672987019453	7.284926786990287	7.402759889900228	7.316117183498905	7.290591042549338	7.376576957056512	7.124243308946649														7.115277591395901	7.107481318911243	6.988304726573286	7.05207803048417	7.250566369040124		7.367933353674787
P13051		7.702344358355768	7.621965191132577									7.370716588539546		7.381926930637228	7.494126753736251	7.460281278177911	7.467844794454893	7.5024544332438925	7.480797157268447		7.529147919800827	7.40389229555942	7.486345453667638				7.4824876901434685		7.457836497725442	7.43314553700034	7.466986182866968	7.354089222152247		7.5338863982276205		7.382179196960254	7.4363535037706585			7.518263819528568		7.494460719390826	7.504430081755208	7.435621430374859				7.478609778601228
Q969M3				7.422097163131711							7.498792835329339	7.461753566125456	7.411855305718946	7.593806465329934	7.613471827163333	7.637469715480759	7.523629425582633	7.605531294496407	7.579612130740304	7.554246808166111	7.549579485257368	7.575453422567347	7.540904815317018							7.62087487242297	7.615760729508764	7.632892380992985		7.620843680202659		7.601288433662402	7.549995851530651	7.552899291746152		7.619468999864173	7.546061218173806	7.520470431653839	7.603750445560115	7.713566139035244
Q9NS87	6.875148113603349	6.933588510196653		6.856360278315365		6.870204856809119				6.812565782008934			6.819984586617214	6.935225033871845	6.922938142749251	6.883547879268043	6.812137615623249	6.9031931196848735	6.840338241877072	6.847973456264566	6.873768037582299	6.930714764640183	6.834948149617437	6.835062451008234	6.852985969031469				6.988643667252679								6.859948464456028		6.822423087088354	6.852382388403969		6.950802822964659		6.840024499678616				6.876183188053738
P42025										7.599052973218668				7.622514504672569	7.67015304519218	7.641632727920729	7.763600179650431	7.807562086072158		7.724464296135418	7.89970015226948	7.739429929468686	7.5592001726827585		7.481155870828035										7.642622776409274	7.651374943913043	7.74982903758811	7.629011823454751	7.591543180751537	7.627078963610722	7.637309570014311	7.587957780623237	7.639396832071146
Q66K14										7.926193196575597				7.880842163346352	7.8562030698302365		7.844464749402474	7.880447716537245	7.861104084903195	7.860793028540775	7.873791268408173	7.902932526700852	7.927924427943308	7.9096148582528585	7.970974150579461		7.849793961764723	7.844849800806639	7.869079102965252		7.929561963868046				7.931172994009782		7.970398021390779	7.932615800390958	7.981061668680551	7.93178321538586	8.021230658479702	7.964792151316941	7.958023665344157					7.809721282524744
Q9BWS9													6.865441562164601		6.786233081943604	6.926779608411234			6.793161529245551	6.9237981936601685		7.025756314534414							6.625723909525756	6.621736969973571								6.838943492320477	6.744206898207656	6.894819862166692	6.972438904471144	6.935507265824713	7.059714845546422	6.895963695510263	6.820109466040504	6.8214676728712815		6.834605064837134	6.702645906884803
Q9BWH2														7.426381116178733	7.404200621701355	7.6379098112624035					7.386231350579525	7.414789569118668		7.32360269525649														7.373996384262327	7.367020284897757	7.350926073869093	7.145972902802181		7.3819089060057985	7.596586100690273		7.573799582215741		7.430413711892598	7.388083431383649
Q9H1C7														7.2965555060882235	7.251954398227403	7.3289297689479	7.239649777166663	7.191367165737557	7.265313202554297		7.144605338714745	7.166726055580051	7.46259263800925	7.282078054577154														7.219191440217979		7.180813775754397		7.2910801129635265	7.356618541969091	7.463026521086427	7.278867873939123	7.378906400023261	7.204635401383848	7.523239060190306	7.363311065636625
P78549	7.263778049022622							7.2094077680963755			7.448613578085622	7.377142266659079	7.365244562017571	7.575857251102086	7.457018502993809	7.446614823664267	7.407832623263632	7.361954365353462	7.386552468761845	7.515608949234481	7.51023660526339	7.556230112321098		7.299332935762522	7.454951515731092				7.393943539315575							7.351313059398733	7.428604485471956	7.484157424365381		7.493165169463191	7.535952027092174		7.455834228396568	7.505678952441556	7.481901047314525	7.550912897527676	7.422573426295597	7.403446548775877	7.413299764081252
P22612										7.4281347940287885	7.427859221312066	7.314309722244847	7.3792148413786265	7.636568128107132	7.579349084842793	7.638918347501631	7.587935348636356	7.46304147484323	7.503232139911512		7.479891882820856	7.596575105475722	7.531670475296586	7.44551079656673					7.418118915654199						7.62591921586773	7.609978381973561	7.621384028481653	7.547823914439136	7.457442840728419	7.5672969802876375	7.5586485809644675	7.505204261737501	7.55744704614936	7.486345453667638		7.575095432014895	7.81101837705843	7.398287305357401	7.33978920494825
Q9NVJ2	7.273209683400331												7.181100079728048	7.529263483415585	7.5059499715036155	7.485877517359114	7.620895665991963	7.5761915676618345	7.389006518306232		7.318501584158787	7.381566295796572	7.387745659608863	7.371160255524272											7.351525754547836	7.620729289557258	7.433433785560857	7.347466625800622	7.212773373519913	7.449462971045411	7.603880208366291	7.404114997505595	7.447607603567313	7.336759833698248					7.309310715788175
Q7Z2E3										7.546875659391229	7.571755402446436	7.454219635660001	7.587767071792699	7.615981597325354	7.6769312636734695	7.598144601640786		7.567202872758484	7.524577851572574	7.619009804425523	7.474551328517133	7.439079939868871	7.580845176707686	7.523668442830416	7.530391821401041					7.568319085095112	7.586170812387579					7.590485161334265	7.478133428100517	7.618058561513286	7.595496221825574	7.604355673882896		7.565363688231234	7.589681573453446	7.497441095076971		7.496265250470046		7.511963531021603
Q9UK61				7.417239121467381							7.387763443621556	7.368714459068627	7.392556268295072	7.523382234911784	7.4752352226041285	7.490506272469347	7.423147531977245	7.392995757577354	7.423688137388436	7.495530462101731	7.465159697646179	7.432969290874405	7.384980295651304	7.392327557983544	7.467326869904469				7.355719638613961	7.292765403851628				7.2861195025903625	7.418549862049742	7.474026765415329	7.458169313632835	7.411367135742734	7.361897744095881	7.415507535592783		7.504076488182426	7.425534220498263	7.394521722674913	7.382899151506837	7.346880849502073		7.288338669395164	7.250420002308894
Q9Y5X2												6.931050846777391		6.890314807678611	6.961838575467201	6.867190441021299	7.053999860693065	6.997919095042042	7.0423785981398765	6.975868181541357	7.000997730357794	7.085504639426498	6.946899102911435	6.98218527041636	6.943993815824756				6.955288381339524	6.887014946152292	6.867803243865229		6.946776391042226		6.9954772406107555	7.056104097422453	6.994827269983604	7.020154031638333	6.95425216032058	7.034267397038025	7.110690697273754	7.003848122034298	7.004794110388712	7.012541972775836	7.107413497488149	7.09652766560644	7.064420548433594	6.933299964287337	6.9656719712201065
Q96KC8					7.6023204898753525	7.663729186583886		7.57992072059266		7.572139419778374	7.5330981124594105	7.549027797744102	7.582097468468987			7.4747697096158685	7.440783181359334	7.5031094366713695	7.414087151827533	7.624364614263031		7.4315728185856536		7.574563675815279		7.539765903183112	7.415941079745873						7.522065854309015		7.407968446402159		7.390634881151876			7.397748877047959			7.469660045463107	7.450864692379766	7.511281613467142	7.295874845217379	7.358144324512175		7.491963684895695
P23511		7.193764432764385			7.302265974502973	7.265195306285716		7.17900570756482		7.068334313117254					7.015904377895553			7.2529500691842745				7.114210528249993	7.0908573959815335	7.019531684531255		7.128786858642598	7.089056879759785				7.087852375163169								7.067888806685398	7.082569964269923	7.1590857137143455		7.0769679521979185	7.22536098037266		7.098332167847684	7.010808597512207	7.090187487575421
Q15646		7.000911062131223		7.127817234480274				6.99278761147015				7.0930011966847495			7.131875187972593	7.298591111297569	7.217194318006505	7.2094882054138285	7.150664353529561	7.175888540992899		7.2171679787711565	7.119618749752575	7.065056603356019		6.966108865967049				7.149865453026262	7.087781417809542		6.956706161396334		7.221596785740263		7.081419324134934	7.1807564923035585	7.168821463009824	7.258206126068828	7.181815014999474		7.2009325358991925	7.2411478624117				7.098851307028005	7.040127441781456
P13929		7.625147758323408			7.672467313068082			7.166015456323775	7.3168506299260505	7.6906567195907085		7.584952815690992		7.584715585805137	7.549530474736012	7.33010925459283	7.159837791071108		7.1028451642454185	7.393890939002799				7.546345212016715	7.906254210248217	7.795970341202955	7.6748519589392314	7.439206335237023	7.554440700454348	7.669372674988205	7.419410474086216	7.456411586105177	7.243856232806506	7.562602114778459				7.421044247742048	7.7443790509775114	7.402450538851364		7.744699699160379		7.452093249017731	7.12949654301666	7.478407754317061		7.313761796292436	7.657982760912062
P54132		7.5590923076749	7.613143854116673		7.57948634605819	7.518513939877887		7.550619653436924	7.501812117075093	7.957477985001928	7.892272738247491	8.012035359149529	7.90316055411183	8.056333034951162	8.208253193072686	8.068408519778162	7.935829592201437	7.965460412647163	7.917731262992008		7.846386601558598		7.974728095235876	7.9331733485576965	8.06039561731991		8.077549580451794		8.06569172809327	7.985332149630441	7.953179601065634		8.0701117827822	8.089657881621529		8.006037954997318		7.961743728564314	8.06295783408451	8.0200296335427		8.018575683467251		8.21722065564452	7.970676889016442	7.344392273685111		8.21677269842904	8.05667621512066
P52756		7.384120341773882		7.305157828786486				7.337638932181409	7.357934847000454	7.349530063796264		7.280327918747676		7.328134861543332	7.377032909310364	7.306682311019055	7.3308802877944315	7.345256072776664	7.306489362708483			7.218115186304549	7.332499054918179					7.327726651642141	7.358677084512974	7.3445690996884645		7.373739318351445		7.352857562406997	7.252173155771533	7.286950215787549	7.243608460959357		7.32329336134524				7.235452691263219	7.358429812930043	7.339749481680876	7.343132763701284		7.346763599371257	7.311287538662283
O14548					7.739888655084543			7.564299066480819		7.643255225024771			7.7974337461453755	7.710988466182538	7.720771020804632	7.275219186782149	7.714220753242595	7.77961813330073	7.775552198402692	7.73548711835168	7.673030127720651		7.792468734910572			7.650511506184857	7.676098904916701	7.778541939633554	7.760339537320451	7.696967640744023	7.776693921478158	7.711343171558509		7.752033074291343	7.780151629245322	7.709354775834396	7.815219008426201		7.656529406233498	7.746828731743475		7.727158844506786	7.789016326793375	7.817770239479186	7.63881859682778	7.6127838567197355			7.718999637878718
Q9P031				7.514056070897002	7.418897622229998	7.449802263626655		7.396948686716338	7.467770843038517	7.386641626135628		7.414789569118668		7.573289438604204	7.499095709829723	7.4150234559817845		7.507869358892674	7.412712482745102	7.448860845607441	7.464564059655464				7.419807105171499	7.3700131875541235	7.502986698753511	7.217773377401495	7.552887132935397	7.192539577314719	7.432696769735502	7.17900570756482		7.500840004617788	7.359569893603762	7.278662160909981	7.425387474599958		7.411602872517545	7.379704269024447				7.413785767719737	7.37254380075907	7.37837972925074	7.346568112114669	7.440421013390565	7.1028451642454185
P29590												7.554779803803794			7.51469382103857			7.550497409936271	7.468450721552249	7.422261450813602	6.96006150122445				7.338416648246358	7.775574042919629	7.539427408845252	7.766293846020573	7.468805018712035	7.409747198741445		7.3292961591399655	7.472112573021508				7.509417599459136	7.806173188079592			7.368342679324224				7.491375703107734	7.467252830236065		7.094471128641644
Q5T7V8								7.554888745101719			7.577744490294273	7.698552881382324	7.495197318365458				7.534825386253692	7.426933964071905	7.510960340217412	7.486572150518357	7.423032771538936					7.434329337337729	7.477280466842588	7.404885008214813	7.471262365845785	7.459075699189636	7.415040157367443	7.461483519803563		7.471174318307337	7.454433228116589		7.435478054171325	7.463579467456968			7.467415700848101				7.4679926595211485	7.480395046016768	7.43757617601409	7.467415700848101
O75935	7.740899303742284	7.6131226860576975	7.779286170071414						7.648642942170109		7.576732845112192		7.609797103812625				7.753583058892906	7.775595886337869	7.578352641510361		7.4140369356649165	7.4386372661686115				7.462637542572378	7.602266232228529	7.5500692865125485	7.519171463821659	7.545133859040489	7.398721036025533	7.462562699054192				7.716237131572411	7.416224317098568	7.608910951652234		7.445105801862532	7.5159135639515045		7.584794676832955		7.740283719681879	7.765512091172629	7.741876131938538	7.68728811516261	7.635654616118119
P05423		7.565930421180956	7.464295755807204		7.530481449815745						7.4481495716859465	7.561459171241916	7.418549862049742			7.424783664419823	7.471086252914781	7.540679772830644	7.336179453437444	7.423475251945937	7.458108820617185			7.472566312473966		7.484356792265614	7.466437559709614	7.427096432549316	7.544043226813659	7.425550522537713	7.470292859750427	7.415640979896154			7.439916624576895	7.451233624426789	7.25324105377265		7.44695634779546		7.47938813599586	7.428264414827215	7.415640979896154		7.4628021529253274	7.60898575723254		7.363367502943486	7.456411586105177
Q9BSH5		7.351448422909116	7.417471693203293	7.404953387586244	7.399085035333225						7.321142565229448	7.412443746544762			7.426511261364575	7.354146870586911	7.602895204570548	7.551888950263276	7.632345920346211		7.540454613671412	7.540367020241258			7.3331045403985895	7.608419051317285	7.458471652384231	7.575811118269888	7.437607887914937	7.528466754056201	7.48969135537646	7.63494053913696	7.564393805276909	7.553531081284317	7.521255798181323	7.5311594654045315	7.6026458934835			7.32990612340021	7.363536770872664		7.371824907328892		7.503273033288787	7.450833933891004	7.563006187061794	7.530033122655147	7.49352775559078
P58557				7.0680002261451715	7.079325986752815						7.195954973023524	7.081419324134934	7.165036479994566				7.196203828621148	7.1758306041622495	7.128722284338426		7.220996697147369	7.27081853307892				7.256405018334166	7.133985746268579	7.161667412437736	7.166163593747834	7.131169383089324	7.088419617016092	7.1665189175409445	7.134049542740513	7.104487111312395	7.198051951724344	7.226084115975824	7.148726016398147								7.186532564592397	7.255513712819534	7.295215123866298	7.121264305229581	7.071219018399974
Q8N9N7			7.36287813578893		7.404577167740624						7.149311505907915	7.247138226100887	7.28458863040394				7.1779979630965665	7.166282067316571		7.265548899120325	7.325371969396705	7.2296562496672125	7.39015762470826			7.335538132443151	7.31527743947181	7.3957630894177635	7.428960464575414	7.4279078644992484	7.355432362470549	7.330494942302217	7.305179337564041	7.290702243287854		7.266866441221181	7.326479236380961					7.347700715272347			7.181757863468677	7.240074759568821		7.152043602487651	7.323685147101989
Q8WWV3		7.470630963684906						7.479935033944336	7.5902174638847155	7.542128005067315	7.542140468855917			7.666349471560198	7.5905966532564	7.683587317572767	7.584715585805137					7.697996093508747				7.657849102464169	7.479805567709392	7.520758564312233		7.70121384321393	7.6828758095679905	7.518619210629076	7.5824042980190285	7.677415309936518	7.690975337932868	7.738415851630369	7.746937632065486	7.674245530630025		7.617503579279065	7.742992065752509	7.567438103357006	7.6095730674486655				7.635503852575519	7.570624654273884
Q15554	7.186108379813206	7.266960398597696						7.177940307008608	7.1749025621783264	7.096144981294344	7.206340057780067	7.204825138405017		7.24890465056168		7.163489358192699	7.217668151286279	7.236864622317388	7.129109586220727	7.087248867795658	7.1283023171643505			7.202951245040243	7.210826638678256	7.208468230265617	7.200659016251719	7.376010910646249	7.157305630327966	7.3413751636446944	7.163042046914198	7.242591115900052	7.194542091442037	7.271051261492347	7.160978460120009	7.129754322802772	7.047080072816256	7.096631975558161	7.2612152722685925			7.132163596050864		7.077948998506027		7.119321886463977	7.079940597152362	7.161637480704591	7.079543007402906
Q4KMQ2	7.222378265944956	7.291057894434276							7.196231470442874	7.213331780706593			7.2707254067824545	7.425322238281249	7.311753861055754	7.341750979265175	7.237116270535057	7.213411494582782	7.198409633537762	7.328848306911196	7.3050072375095185		7.265006605660587	7.249173889407112	7.288830281415853	7.243955301978741	7.2612152722685925	7.271330371066159	7.216614485501277	7.176727757644189	7.199755177253475	7.273302278567656		7.21539960109389	7.188197016558756		7.23578087032756	7.236587640756995	7.310417144932937	7.18557048364222	7.242913946818925	7.400727897737122	7.1862498207790875	7.245710029545291		7.292521884574141	7.278639297890739	7.20477093628552
O43929;CON__sp|Q2YDI2|ORC4_BOVIN	7.24789965088881		7.256043898702031				7.114777731971562			7.34026560097233	7.300747612466259					7.208199417133797	7.371972469694093		7.384747559562928	7.428895762801387	7.482987856595047	7.442464090280285		7.224403557764839	7.14637613307539	7.364701049594699	7.466096174053737	7.31726918670662	7.363856319295069	7.443419461782817	7.526197074370194	7.338914452663329	7.338157564271773	7.414137362184476	7.494279853207477		7.517407053652154	7.429106008332696		7.3209351954685955	7.285422274188247	7.2780444365328805	7.105476121121821	7.11634203918834	7.464355393210834	7.3431721787289375	7.409392030619153	7.327256735425533	7.235553695852755
Q14554	7.110791660771106	7.15463695951842					7.065318237803737		7.095936102180786	7.099335277685958	6.897599603428038			7.119123864810617	7.11048869983667	7.08781689793553	6.991000006469613		7.021478732257528	7.032014034159506	7.0432443540084835	7.056904851336473			7.048480647473502	7.114110356531891	7.121920785563038	7.044226077112683		7.101609617233112		7.078855402979768	7.048480647473502	7.055875039146097	6.997368907406551	7.107854147536859	7.031206419827462	6.985704836332951			7.037784941753637	7.0080463061583504		7.089481202687437	7.018866863150907	7.0790726588531845	6.976606719266922	7.1401936785786315	7.155184159694008
Q9H089	7.6142959557093075	7.5788454222348465	7.720490068450052				7.616391482643317		7.770469074847588		7.75114817988577		7.7152008281950435	7.725069983976917	7.752409569155264	7.7193975864238835	7.699317301021383	7.644300696314782	7.718792228503792	7.802746367297579	7.731314726753937	7.723808546835584			7.67015304519218	7.890800930122249	7.857766573910587	7.881373242836568		7.7599623097917805	7.830800311610966	7.674714208660997	7.789573661872103	7.737224457984917	7.8039212076052245	7.913792666770312	7.839176261863019	7.8523884893737295		7.726001420743948	7.718800526780907	7.5006754887441485	7.662531184125641	7.862441478920574	7.598910823578959			7.849425556532551	7.573289438604204
Q02447	7.23236071235357					7.161787118745523				7.144418518602069			7.119882457984983	7.080770746840722	7.12323077669851		7.084075567778674	7.10274233614457	7.0669591978671225		7.175192788386603	7.1038379160256095	7.088879956108052			7.144293927198531	7.057932227380609	7.054574755294823	7.051384084426689	7.033182413729195	7.095169351431755	7.070850253427573	7.203277720892418	7.066884743129771	6.963646186484843	7.075437461585613		7.079434510633743	6.895378340789036	6.963381666551206	7.1027766148834415	7.089481202687437	7.062243441026478	7.03610966706058	7.003718963823115	7.04166896647561
Q9H6T0	7.426901463081663				7.289744985155116	7.292743271377071					7.188900373175912		7.170349739139184	7.341315794596473	7.342205479276342	7.333366655509717	7.303044784243365	7.208118740738277	7.252367514459899	7.346509448774761	7.2597610667986645	7.325433558346947	7.398148420008631						7.391111613702803	7.3107570183526045	7.364701049594699	7.407067825614143	7.401400540781544	7.3879056895124995	7.340682019245905	7.349122047476354	7.351796306897024			7.46200845578399	7.264369135051616		7.2835725779669245		7.322777314703207	7.250956439331893
Q5VYS8				7.498365698794043		7.439143142151148	7.317896266492956			7.402519302574249	7.454402721339258	7.413702012781114		7.5338863982276205	7.558492569294311	7.499013128638771	7.3899807298820175	7.380826056836341	7.451786435524291	7.349024844207768	7.38095252844923	7.468908300962036	7.453455946777304	7.371972469694093	7.469601132113826	7.4621882878701635	7.454829621338289	7.359304142349933	7.428232013254335	7.354780498831271	7.335959106148248	7.3879056895124995	7.46354959645607		7.479978180780783	7.46125835286184	7.409239726748785	7.41806916354166		7.510397539514154		7.507045872427326	7.2819646232599		7.4349200296496605	7.287264125798977	7.293384655649437	7.526933440590141	7.215611129612849
Q9Y5Q0	7.152838509892218					7.225825991461893	7.259999795081887			7.1569729418962975		7.151921179799905		7.4258438546567165	7.2887856124025046	7.276645593630876	7.302590648306554	7.251053902187308	7.379251114199319	7.266043445936229	7.32672491280211	7.236713563365638	7.268414144576543	7.183497610559352	7.17087750727558	7.318647569003654	7.347330015316951		7.332337449453026	7.315592533791591	7.284701378524177	7.312092690393716	7.268882058732568		7.306038816336349	7.263990932681312	7.25515185098893	7.190303678267582			7.349083168779591	7.187577119055087	7.195152133593287				7.183155915434013	7.265548899120325	7.286860485522373
Q15388										8.07280114940985	7.97859588919218	7.916932724520217	7.960946195733832	7.891236301906606	8.019988159591286	7.90757795170212	8.1210343024723	8.09565744032849	8.043794392325779	8.02358165766494	8.210024073804233	8.070074826267529	8.03818286599066	8.062055247375353	8.106190897263415	8.272004146243441		8.296226287261161	8.349530063796264	8.246916917014925	8.209729428016205		8.373132774549157		8.246055196906443	8.195871989459327	8.287152041125502	8.21693085374102	8.357763381123947	8.169262864086447	8.080373916701308	8.17362325769808	8.056142262059053			7.613662149527831	7.637429684650065		7.729828687726944
Q15648		8.287488208401287								8.282622112878062	7.893112330952311	8.171053287559376	8.13484620892477	8.071661123441787	8.176872286409177	8.034788831251184	7.780598108323546		7.688134945323488	8.043322973574575	8.047858727407457	8.111732856611098		8.373537231192785	8.429687696095396	7.874493414193022	7.776643080505562	7.765206452090041	7.812692812686146	7.808831914383545	7.382485323486555	7.733133039362309	8.150480122270334		8.249565211825347	7.987076081463908	7.922974444373537	8.193235941639754	8.125773949850885	8.154210882206975	7.999308922221231	8.07258073264895	7.493876110852823						8.285332227643885
Q8IWV8				7.164620489079711	7.220604887826681					7.112638510618493		7.191953767152995	7.203332109681706	7.148108857729697		7.008216801589691	7.17379793037046	7.109511052229932	7.210799910396751	7.284994386722994	7.314983145039124	7.153631965002216		7.320000804264728		7.1633104889636865		7.156064312339866	7.104487111312395	7.169645049134955	7.1627734388351865	7.12057393120585	7.164055291893452		7.222170008681765		7.160228357197859	7.20227029773729	7.215716855249523	7.220683277974345	7.182386117037066	7.160558562107558	7.183155915434013		7.285624810675952	7.306768038315406	7.251467875483525	7.153143856513743	7.124960450789545
Q96D71;Q8NFH8										7.080770746840722		7.418566428374319	7.064345657162171			7.015904377895553	7.329987387278803	7.131907242774386		7.036149629745853	7.19412566176021			7.05922251252969	7.377069364819653	7.261310460100623	7.321991747547265	7.346059433052574	7.256067982688279	7.150664353529561	7.32463221992291	7.346294282041345	7.33010925459283		7.239349539006136	7.222664456717687		7.384890796530554	7.365937022823617	7.461138216074931	7.256092065339013	7.285444782907415	6.884868966945836		7.310629596987806	7.236058366738554	7.289410560885989	7.300769340770549	7.360309344342059
Q5VSL9;Q9ULQ0										7.350015298234692	7.319189369204891	7.387354226971366	7.374253298101757	7.213677101882299		7.205285583500525	7.375444125505117	7.306853748693008	7.4171560299405614	7.486557985431452	7.383150853896175		7.332155571395546	7.311753861055754	7.322384708745404	7.327747071252456	7.240074759568821	7.365469264897712	7.370790564519268		7.367150840883079		7.367020284897757	7.354434998031901	7.453455946777304	7.307731306161607	7.332438459915605	7.4664969037444004	7.350461235597642	7.379341782998977	7.411383978327984	7.359645792674543	7.3799216155042044		7.3591712057167005	7.30031281793437		7.340979216603635
Q86U70										7.039652023581923	7.050495758883855	7.0822466547436695	7.195096710611856	7.071476967698918		7.180584596602956	7.046924174230035	6.99796273088782	7.077840102734994	7.155882358081815	7.216456214915742	7.077258863692948	6.95529319520027	7.083072412284535	7.002511631284908		6.922886278021724	6.89476452816031			6.882911417022169		6.844439895649353				7.031973689091717	6.985852924162806	7.062393937253195	7.042654253167793		7.06126394230025	7.071587470514976		7.0971878725708955	7.07059193151204	7.105816637433685
P25445										7.386534635090479	7.464012366249414	7.246449338267045	7.406914704333214	7.367840271289815	7.364269503835916	7.475830932831453		7.3845326154942486	7.293539330731757	7.436258085890037	7.392855169389535	7.339232748298961	7.419939235077641		7.3638938977741	7.404816618075402	7.506653830565551	7.452185250814899	7.30328247558452	7.314499227973152	7.391129260417903	7.377324467736556		7.451248989796137	7.335477960017436				7.3610475381955816	7.279803779994103		7.318167720128966	7.349219228993889	7.253943462669259
Q99755;O60331;O14986										7.493695000988786		7.3163059023458565	7.377488383376133	7.389520465846378	7.507437560708248	7.55763951524678	7.232919911693493			7.396913862365272		7.180813775754397	7.625271283656851	7.474929785992802	7.538900337140719	7.48943813884058		7.484029210940457	7.493890039253007	7.523343191941299	7.636477866341889	7.492997719864907			7.543235883876958	7.576594710733831	7.52318698495035	7.533187184151415	7.522796221488767	7.542128005067315		7.466185257056047	7.508004207829329	7.554052829275318
O95260		7.000086850211649		7.003288158826075		6.9416902814020425	6.92344090943779			6.975532902335854	7.015904377895553	7.231469590430681	7.109004507541385	6.969359991009367		6.949502225550777	7.092685562937491	7.1075830311913215	7.0700378666077555	7.056485592951115	7.119915410257991		7.037067758042558	7.033383541173119	7.050573076755148	7.093911741049379	7.094750552477504	7.042654253167793	7.008003671840159	7.076713244690025	6.987335503286409	7.036549054479153		7.024239306069092	6.973755740445672		7.007363654312278	7.016239191042639	7.061753967805933	7.073608388456207	7.124145425061654	7.0451664480652285	7.116972822860455
Q99547										7.236789099409293	7.314625519201271	7.44870631990508	7.3176873404861835					7.378579576115775	7.508583581613288		7.29161301693988		7.374839959654976	7.345667735635353	7.406233511374323	7.301745991025256	7.439932395597575	7.492187468730812	7.407781678633348	7.426657628095805	7.450926202822742	7.349335818117248		7.4566089271409135	7.382665297166932	6.985628528951705	7.499343359227368	7.465591024929538		7.426738921636634	7.348129551869214	7.186193249920351	7.341256417431258
Q9NZJ9						7.413467412985825			7.486557985431452	7.347251932885618	7.341731207601339	7.433481808392985	7.41458899436304			7.237594000799247	7.32010472484188		7.390440506647526		7.351641726193522		7.212240888801534	7.253749808139813	7.300008202553813		7.317039030398344	7.336779832983642	7.2403994657386415	7.347895693493232	7.30758160475063	7.210238236161727	7.337039739920378	7.370365030453921	7.358581996718514	7.391764065084441	7.431556741048145	7.107650826146487	7.345569756056392	7.324652785542988	7.378888249590414	7.2386231053847006	7.247531386233569
P28290					7.40514137536295					7.4557582031041365		7.502030884567376	7.484584529282843	7.446614823664267		7.512857759284724	7.349005400943067	7.497220002714487	7.3621241848476044	7.5672381654716725	7.587845609100568	7.557435013998147	7.548610501897818	7.414154097680207		7.535825583884623	7.6444976731332455	7.476135736550997	7.486543819882519	7.538536032996736	7.482902154674314	7.477569793978903	7.494822225943779	7.520090328112842	7.421422933126055	7.374216605428374	7.459392487759231		7.462383021968959			7.458214677865592	7.444138518426493				7.412191655241569
Q53GS7	7.250175948083925	7.261667228774185			7.19506899646859		7.218088902860845				7.161547673125727	7.161128325362499	7.246252312299322	7.0216440360874435		7.2171679787711565	7.225800170570545	7.201205883391792	7.14813973650122	7.216271492970176	7.220212724706482	7.1253836604677065	7.191003634067977	7.1026394836913	7.232258962342701		7.132387781106049	7.140256569677416	7.230218939887381	7.1210343024722995	7.111027151026175	7.152441238058954	7.283007075553755	7.229579462665645	7.191981680800329	7.187407902422553	7.272375437300545	7.2599759281579175	7.1998648337322555	7.150111425128782	7.302374226075583	7.126748141560192	7.141982515552804				7.125448733060263	7.14104194093905
Q96H20										7.537239649381041		7.327501972540084				7.228272002123999	7.4171394097273255	7.442871554821198	7.404354702725426	7.351931519893126	7.392978186542541	7.382737265761331		7.412964271996663	7.464653457449502	7.440279213235589	7.473501567953073	7.4670898985208165	7.3626144018194015				7.409882424518243	7.403995095263681	7.351506422929044		7.36321698715741				7.430864843281459		7.4642361102130295	7.39667001368851	7.428944290035575	7.336399688986083	7.516495710488137	7.448489891511086	7.4126956916035
P41440										7.238221793677805	7.071292733834574	7.3176873404861835			7.22411851110638	7.249222823996674	7.119783586161698	7.149465450995452		7.147490820793314	7.134145219880295			7.299485507161212	7.171609456216666	7.278479223046323	7.328603829080335	7.257246464907372	7.272792760665684	7.191897934475422	7.2697230358846285		7.23236071235357	7.133443097549098	7.098158983460534		7.03726709456871			7.227475343482371		7.152777414797245	7.053884790394692		7.1784301399477375	7.150418694479298	7.091244765907961	7.280282366567866	7.212187604403958
Q13232							7.4604919108553105			7.6666864241923705		7.508004207829329			7.65643362006595	7.576663783414995	7.759070751565228	7.637969789784571	7.617168151973799	7.7439015504851785	7.802459004258502	7.833472232750232		7.597881585468683	7.659516883764218	7.671506075208275	7.689814797140689	7.566013007980442	7.661235134718081	7.589111464400596	7.583368829892705		7.577951127729755		7.614475366090395	7.6785730038413815	7.599555590985981		7.634749248807666			7.616863947041849			7.704802327472533	7.774830712249287	7.697621600334393	7.703274177996601	7.570671341310066
Q9BSR8												7.452185250814899	7.353704703572165	7.423769988626339	7.433305698708123	7.390475853937815	7.404354702725426	7.44484079328659	7.437829806408219	7.383078953812089	7.404097870640489	7.354511799744273		7.4340256963562465	7.422868775433255	7.381764682017124		7.369327200695435		7.401693418440753				7.376138792080481			7.340781107631172	7.372470122841869				7.388083431383649	7.392239560398111	7.435716988220835	7.469498014518465	7.437306531324273	7.428653045262011	7.424881636631067	7.400261610744863
O95714;Q9BVR0										7.483587296968894		7.426950213654976	7.399950474386311	7.402140967292468		7.41033850091073	7.37498650130111	7.383905086976909	7.431749632226934	7.393575203269587	7.335116750280586	7.4091043006765425			7.413685259854929			7.4154241120765345	7.39211633381601	7.450310706005005	7.370883016777606	7.343093345096137	7.502208552047306	7.36608659902	7.317164585323156		7.403172015492252		7.315235409617727			7.3952564808860215	7.3795955549810985	7.510504795892782	7.504158112255195	7.620594061756146	7.558768551816584	7.414354873342867	7.4228359687795225
Q8TE02														7.279507247601757			7.0850764114720945	7.076057595762826	7.188450356186585	7.207041620935394	7.324611653328921	7.144698718643125			6.949824084124232		6.837828243968399	7.050147658020303		6.949570518516735	7.055645859994655	6.823989077992523	6.952031640657432	6.919710759427242	7.12768778753985		7.1084973713482595					6.991925700922976	7.045322978786658		7.076531219253812	6.960841648374215	7.015024263324626	7.129367595722986	7.100301604013854
P51511									7.540979803572734		7.595848805146668			7.699959068649416	7.770041554319668	7.526636460600161	7.455347436394188	7.605628222007619	7.664914499123155		7.457457987982031	7.536457432108951							7.545232871746966	7.533556000958365	7.580822374309177		7.573312639954846		7.542040748530137	7.567778961572183	7.576018677434666						7.469792571286338	7.671496822201875	7.520470431653839	7.521438846195432	7.414003454997135	7.576778880143176	7.475714760835735
Q9H2V7														7.1932081084944945		7.23152056097025	7.19265107066798		7.218693019991356	7.256332818425673	7.151676230847047	7.232589562754787					7.0669591978671225		7.0143104809633074	7.193152436852078	7.161906792067279				7.135069013823448	7.1419198739138805	7.197473535014777				7.320727726644173	7.125416197982755	7.218272853571447	7.25956998964356	7.140225125266448	7.215690426253203	7.211654400553183	7.111867146804469
Q9NV35										7.317101812398005				7.340939602038078	7.313318735498588	7.263020283104046		7.339570682001439			7.334172172724606	7.300073495267144		7.346137730160444	7.335437840434784		7.377433751703389					7.316389751073196			7.348051613068359		7.284520967479148				7.341058434895962	7.272653697429817	7.34523646004688	7.350306178879111	7.363517966582566	7.29712556152798	7.313993695489759		7.403017514222281
P31749														6.948593884124023	7.03929511808431	6.943202579829663	6.880379080506773	6.951143160107553						6.913633741719355	6.985377068591417		7.00650882777529		6.905445066152705	6.967421600602861				6.885253764093625		6.935330892348943	6.979998823973739	6.881875172371667			6.918119494373996	6.965309908271331		7.162892840714255	6.888089591836152	6.878895036410356	6.871613794663737		6.975183569301645
Q8NDH3														7.319522449065454	7.4531500948107885	7.392362752025857	7.392257161341674	7.413433888381856		7.296796774713955		7.375279436336474		7.354703744625813	7.4002443312381505			7.346802686265524	7.297629218364148	7.297475993324212					7.4082738932429555		7.25355606722012							7.36852860897939	7.42171906544582	7.265525335219074	7.398374086151357	7.189602592521581	7.2897004101287095
Q9BYC8								7.569900362684715			7.933203739699537	7.93347210246148			7.710489699751429	7.865234302677488	7.63881859682778	7.663493620419193	7.618780024506215	7.860092336081643	7.701542082028082	7.6970548922725746							7.501442696861227	7.702447770011604		7.671163582606086	7.687742934522578	7.611021924445161		7.5880923482183755		7.72255988875543		7.726042227539425					7.5082333549720115		7.600395629810168
A6NIH7;Q13432	7.512270712493125										7.50745106090197	7.434999791350173	7.509578837434591	7.493597449000527		7.5433229006469125	7.521491131460435		7.507559047346712	7.51129499469627	7.473297152848887	7.4894662813031285			7.360006132229098					7.421735511322255	7.499563373534403	7.495960394881705	7.502249541915224	7.5761915676618345	7.482358982753715	7.498558651186753	7.442542478541404	7.457806229082977		7.28668096935493	7.423032771538936			7.506491502771016		7.466511738486146	7.467445307125425	7.528080714491313	7.47717915679053
Q7Z6M1										7.33961042162556		7.445759836488631	7.431990625786141	7.444794010276232	7.47872517886946	7.413718765061079	7.3227153478796865	7.297081737664986	7.3638938977741	7.348733103798286	7.3460398565698055	7.3440187377459125				7.363461548826593				7.366180057989115	7.34409740359441	7.470821949540013	7.439206335237023	7.337758671493417	7.308201460651076	7.313445370426414	7.35644655550447	7.376686429261915	7.3150882730883175	7.357210419006122		7.36554414002947	7.37675939540488		7.460296326757476	7.3833485177720215		7.38051875807043	7.3833485177720215
P53803								7.5033411803619865			7.810957976821329	7.732731413127401	7.74338431860338	7.462457896455275	7.537302670071282	7.452935870201179	7.480581786829169	7.519526113258743	7.562364249463112	7.49811749111387	7.621612435137533	7.69723806344489							7.311329952303793	7.361557861440523	7.341889355714299		7.3881012015705165	7.38642761768095	7.419807105171499	7.505163549810412	7.494460719390826	7.27263051589404		7.1848617089934335					7.3312652916762255	7.420351882127958	7.450295307402635	7.313656346618031	7.214419939295737
Q9NUM4											7.554985558874662	7.593452219346109	7.522392062867552	7.617482622660637	7.712582363929285	7.572464986592188	7.520090328112842	7.625281575848903	7.512284063281854	7.527591237920567	7.4775408699374735	7.471673018500091			7.5642279988187555				7.342600310415772	7.341236623238692		7.551730490887551	7.518632367678986		7.564618727123926	7.6184142148012555	7.702697579901669	7.545603968481417	7.65540738349723	7.637209449101425		7.540003944850027			7.430897049027258	7.474755154291798	7.47775775330817	7.545838832510257	7.539878676026318
O15504												7.448412569510079	7.456138196550292	7.3857849588433355			7.416157689632185	7.388385425718033	7.372506963362899	7.4284587735155805	7.422934381307001	7.469822015978163				7.381349771059741	7.347447112647971	7.37737911315744			7.421093660217524	7.340582908247528			7.413081723708829	7.504144509308366	7.32329336134524			7.336159426484781				7.438083288767236	7.421143067071665	7.512737746070668	7.439000924079503	7.553676748440078	7.480768447380031
Q9Y5B8		7.254499738917382										7.338336946561072	7.306768038315406	7.352163215705444			7.4109121388630825	7.274942566083686	7.287913647076033	7.342422680822207	7.3819810000434645	7.485451682756521	7.264865026366129	7.318501584158787	7.2635650609608575	7.308884414422017	7.243905770217522	7.327338496518052	7.2100776242952875		7.212187604403958	7.3857134935672315	7.324899497052313	7.300008202553813	7.3044258958093975	7.320831473445246	7.340840549812332	7.268226837664629		7.238673243283844	7.261691002934963		7.282599457384596		7.260429175577935	7.336019211951665	7.337239562543717	7.258996253248911	7.214287382910401
Q14653											7.434664693722909	7.457564003967399	7.511950170375499	7.688028068374036	7.684674840668969	7.641751652976988	7.601679817305896	7.526817255213138	7.716762694739536	7.610553705317095	7.667219398443936	7.603555728624722	7.651016195115969			7.663314504640014			7.624622383339046						7.554586062884101	7.723685483536434	7.474463945321284	7.515582450898226	7.548978724921236					7.5916432806389675	7.772270351298581	7.688499909911576	7.667751719421233	7.526197074370194	7.622473071278123
Q96P48										7.250615146990633	7.360650205119749	7.355087380074904	7.441585173750801	7.326479236380961	7.34713478291002	7.199508348896786	7.227320982548845	7.195373754817413	7.213517756996305	7.3312652916762255	7.32880757016209	7.35314654621398	7.210479042645248	7.273232834043045	7.367057590612843	7.222534393381713		7.159927952895985	7.172135696649566	7.198051951724344		7.193736633469647		7.201397124320452	7.195013562875828	7.246892320153599	7.225309281725863	7.2366883817646155	7.149988456491476		7.264321877763006		7.203549596750741	7.243682807357193	7.306982282551364		7.395029188533373	7.192873971542522	7.243806689744405
Q5VV42	7.183241364422366									7.342481898759516	7.310544628636955		7.21677269842904	7.440263454804486	7.278799313755556	7.232767474176343	7.245413953304825	7.269489594424535	7.348733103798286	7.269979676645324	7.34617687342157	7.347973660278038			7.092860943338818	7.225076561626392	7.135641416386669	7.268507767747351	7.34662676753156	7.407424898794408	7.310055737750892			7.194542091442037	7.253289532254802	7.27081853307892	7.234340087615185	7.217510264294027	7.152624639447619					7.158483112699248	7.1820721038573865	7.263115076181341	7.219453537076811	7.231393123403121	7.191674531959229
Q9UGU0										7.270166229260694	7.3206654666652975		7.30072588307482	7.266795959846667	7.2436580266386965	7.240474363467878	7.3621241848476044	7.342402939715273	7.373408581295595	7.385338107809055	7.365506704077209	7.341592780745293	7.261381837285747			7.255875273391466	7.3028285882602555	7.323870606540509		7.280623891512912				7.295061044577623	7.356828655196462	7.377051137447527	7.376065721586172	7.247629620679114						7.362463624755212	7.296314103353241		7.2706089708231785	7.267406418752904	7.254282150450831
Q86U44						7.511749711344983				7.488141610235919			7.645392791347661	7.527152817088064	7.579040088400086		7.554900848003664	7.578696500975596	7.531555550483368	7.55662809954443	7.558288469433135	7.479229694812041	7.50551625978574		7.444466388020193	7.563196208715188	7.649850642164718	7.612868588840168	7.5721743136130595	7.563836918664545		7.571056317976274	7.56838948649184			7.5011688495213615	7.504457269340162	7.567508647698799						7.400831449116225	7.619322944883176	7.528350978212826	7.528054966315465	7.5618166643189575	7.467830005178976
Q9BU23				7.043008409879952		7.024239306069092						7.106122874006655	7.066214075471244	7.175163774491954	7.121822376752185		7.1451342263614945	7.142264291170022	7.134559577422625	7.163429743301472	7.168733128934079	7.107752498740163	7.130591051963374		7.15378438646937	7.14705767102836	7.191255342246265	7.135800283302111	7.002079626393121						7.104998949299634	7.114344054609816	7.110252917353403	7.189883162646917	7.30072588307482	7.168025808774629		7.134559577422625	7.154941044730327	7.104452967322291	7.067182485523405	7.06020662106735	7.064345657162171	7.153814864344529	7.142232991794714
P01889;P13747	7.915563390424813				7.9313154557076	7.776512319240097	7.976574635033	7.885994104784571						7.999417655135994	7.975362867405554	7.997499967697222	7.95596660960361	8.059487684274448	8.10074952568986	8.062092892630169	8.102296466153602	8.024362504353283				7.792447723880875	7.7510172163074085	7.893406638017588	7.910159984424626		7.900760273959634	7.904380094990068	7.852906758796954	7.833013167851039	7.855216194733363	7.977192984845127		7.853971840567271						8.030842502824918	7.781841507164946	7.953440737755751	7.90187225682368	8.000781027353495	7.926882406087767
Q6P1N9									7.2876897839360755		7.491669793508665		7.435669211926046	7.515516197983283	7.470836637281425		7.56790818266893	7.647715410691554		7.506180204804162	7.603198520676097					7.654792398731181	7.636708498020547	7.673739526049906	7.667172672478868	7.611266474599957	7.581312362231848	7.614158709509175	7.599752109269689	7.619917290433218	7.554912950568335	7.546221759250909	7.517473018760336							7.5760417334419925	7.509834008532962	7.283956699434818	7.388065660469642	7.503613661772502	7.527488119887992
Q5TBB1	7.282667420319751		7.256597492762846						7.274711914167965		7.217562899669429		6.882837481488184	7.287039927517243	7.225205865965902	7.1966458867870875	7.223988882570092	7.238046103128795	7.2516138895435915	7.302763708472982	7.166962663857167	7.160048139552876				7.211013690603825	7.279279007906624	7.1933472563864616	7.260071387985075	7.204065692452478	7.2767604225577776	7.2486352446993285	7.1927068066128585	7.2403994657386415	7.218194027092984	7.189686782592971	7.165155261392066	7.172281761455		7.251126984977872				7.139564266175849	7.269022334729233	7.226522575863549	7.2399498079087525	7.116142653853794	7.1292708601213155
Q63ZY3														7.316117183498905	7.250883327833968	7.37685058584761	7.194708551575123	7.194874947930378	7.05522538385382	7.2169308537410215	7.148941814902911	7.158573556172255				7.032699327492617	7.283391697297128	7.234922031428193	7.32236403543911	7.253362239833068	7.452093249017731	7.296972158656532	7.251711204984457	7.400589790813223	7.359740647863716	7.400900469654636	7.351680376527895	7.109342269637973		7.090716448481099				7.349452375949913	7.121494186241665	7.255103579956103		7.112068504268197	7.099577060916708
Q6XZF7												7.117933835039642	7.180297952488594		7.24632620751237			7.3384963353074815								7.188168858586696	7.328196059948549	7.238948898311762	7.133666623260685	7.154271775993095	7.208199417133797	7.1485101106109985	7.257366538585015	7.201779353725061	7.133730466624549	7.132867788319085	7.084361758551405	7.083215862155997	7.138429020006003	7.052116550549998				7.031448861859383		7.23578087032756	7.127137207191501	7.185117001142592	7.210211471641834
Q96JH7							7.4344092075875					7.534305386957925	7.512524307323576	7.488480208426273			7.470557485217274	7.48637379724617		7.553324635808431						7.517195897949974	7.53878730993371	7.496251398039319	7.525873712419152	7.5009085345095095	7.522131115625487	7.489339625857985	7.529032325426976	7.440310728382506	7.44211901374516	7.442511124934785	7.520208326885991	7.4685688527234655	7.5002639262008834	7.45948295635281				7.479776792192939	7.478465485131264	7.466837974667767	7.474507639116975	7.495904943594359	7.499494631035897
Q9UFN0;Q9BS92						7.275817927877539						7.43187817876684	7.409595019396816	7.529481686378381	7.372193719275734	7.3871227599275855	7.454692449239477	7.48681288633463		7.324467659893696		7.353608520708639				7.2616196765479355	7.420467353076253	7.414956644015667	7.563065577760266	7.332842266994351	7.366329550519106	7.567085209663236	7.5430617980146195	7.495655325147846	7.508004207829329	7.333809874855226	7.4796040990439066	7.355547295732133	7.360290399785712	7.546048866401734				7.608889576262448	7.423524388618717		7.354607782789264	7.478580923742277	7.485749810814252
Q01628;P13164;C9JQL5		8.000694315866355									7.718028107892527		7.81117940330146	7.918931558676309	8.006936451364293	7.863852019929494	7.971067003106813	8.025633511060699	8.152165990675556			7.607444299761739				8.502522708878283	8.48716666735576	8.461873532835076	8.557603433787705	8.484413737716677	8.479805567709391	8.623549056918392	8.514016180400649	8.49112346701797	8.049334335972283	7.948896875740466	7.855628169887986	8.012288739834606	8.082713580171331	7.863780710133857				8.678536588070616	8.665637267434061	8.698030913671676	8.717429161244507	8.715510306677597	8.677889699502835
Q6ZSJ8											7.564310909960603		7.613471827163333				7.398061594105804	7.4683177855649125	7.467415700848101			7.361916618668643				7.535547279176668	7.379885398643749	7.515767905308445	7.519998529118848	7.534660575828444	7.632477538541778	7.542700969448111	7.498668871219551	7.481542948973104	7.365469264897712	7.513190955417365	7.368955945345503	7.4498485102659995	7.410220304865082			7.357229498390283		7.448288825667122	7.3979747508409215	7.3976967356393635	7.428960464575414	7.412477347665235	7.3843892603248
Q9H270											7.245882647517261	7.117238142139819			7.145258576965609	7.2582780152430315		7.32095593690098	7.016197353512439	7.156700552582017						7.092158996391268	7.119024820114783	7.095483185829541			7.061829307294699	7.07059193151204	7.0853262624239886	6.961767442232035	7.142232991794714									7.177161199726047		7.186362940394731	7.1316186643491255	7.091139153825755	7.112437417321844
P26232														7.512484275877902	7.562506984285355	7.535218143517183	7.277081782125646	7.123949591081828	7.236234863090562	7.561673702399006	7.375297738217339				7.68419882272141	7.625507942386483	7.648447836938991	7.535116820802952	7.709761656746606	7.576007148971984	7.6626256349822155	7.614549219416294	7.609049866047581	7.592187864529585										7.6610929962917425	7.801650631931656	7.782608767761329	7.784930955316871	7.5363437672493525	7.5737764068651705
Q8N1G2											7.279210512601395				7.338476414912923	7.405209714384633	7.41418756673709	7.392362752025857	7.348635813428045	7.325289837207551		7.272468210487953			7.375407533308786	7.372285873345277	7.507936788594845	7.392890320703347	7.440909082065218	7.445059047392219	7.475482323576116	7.415056858110851	7.391305688142909	7.328705711568874	7.271493102185657		7.405602455209314							7.369790824030776	7.3931187349197875	7.266701966884088	7.409375110604272	7.432038808454621	7.4752352226041285
Q8N999					7.659183839480927							7.787311669515777		7.842272156213266	7.869736147288511	7.92569876119301		7.7754211082221945	7.8326557815913365		7.690745248135749					8.109848420756105	8.285579810729594	8.28266742031975	8.047080072816257	8.167937312700579		8.238948898311762	8.186815124447454	8.215875395461275	7.991792947343418			7.991314698176611	8.10407720615511					7.677552206268094	7.85686175571192	7.766739932082222	7.841934810980999	7.820549543971786	7.747225308678617
O60671					7.383438335256655									7.639894693554849	7.457685133412637	7.69590175824009	7.462203270516635	7.508704748138777	7.526429745983423		7.554658725857736	7.50797724139145			7.625096279063257	7.591509808994654	7.506477972715658	7.60654258313457	7.533454289670824	7.686394927504539	7.470381086156399	7.445946522756832	7.422639076797502		7.551767063567771	7.540767303210374	7.4883391579275		7.528518200081304					7.555275870769318	7.582824416378794	7.608183597539817	7.56696751468097	7.6328013519549085	7.626237685146901
O95466					7.533199907187696	7.538749627660235								7.366721723757252	7.389166084364533	7.2930751401228635	7.549897918901907	7.35401234566722	7.337039739920378		7.511549159745066	7.325146068490752			7.4543722124188445	7.423426109713137	7.354588587877241	7.253022833611337	7.339729618684604	7.397905263723669	7.339013945111108	7.44551079656673	7.3558727748926644	7.414020195653663		7.396565465184899	7.396147019307023	7.340186237916345	7.360650205119749			7.533581425058706	7.418102332249959	7.367206781435987	7.478205636011882	7.41033850091073	7.370827547784376	7.30984300471607	7.308372299806312
Q8IYI6	7.538083367813495	7.513417382858506									7.309054985186408	7.452231244405824	7.40517554621799	7.569490954348783	7.51881652453741		7.471892851370581	7.336379672186969	7.413601485528961		7.311584347204303	7.415457483406035		7.404628489641919	7.4718342401512325		7.538259460342165	7.648730710936328	7.515370405983716		7.405551248282309	7.539276882190668	7.53859886586218	7.463997445885867	7.450818553829668	7.457609431468555	7.496334505996816		7.420731171441572	7.412494147250635		7.5063426489735905	7.51022319138351	7.379287383990714	7.314141203260571		7.5461600197057335	7.466734198826303	7.347564178414951
CON__sp|Q3MHN5|VTDB_BOVIN;P02774		7.371326513861746										7.420846541601197	7.446552699502676	7.543782557020339	7.372359582524323		7.358715113802131	7.439711549174355	7.459045516794607	7.494933398216728	7.419939235077641	7.540917314258837		7.324261872133069	7.479719235439571	7.390687877285511	7.444606827822978	7.3743816980508825	7.366665720686156	7.426104428096507	7.403137686626381	7.395343869356829		7.348519036207146	7.425452701120848		7.335558188065861	7.394276526767822	7.376868821638668			7.404303348457783	7.561709447291157					7.419476604427339	7.461753566125456
Q9Y6I9		7.300986564044174										7.354665362435607	7.272096998770794		7.5708697052408205		7.3664603142843506	7.384478862850836	7.443309935675799	7.365693851577262	7.391041019671128	7.364194408606938			7.361387820312597		7.359664765369852	7.357649032918467	7.364738555055399	7.314415013413667	7.400088784732035	7.32166055684867	7.359607844797206			7.314520279061685	7.336339635820782	7.4135176950400155	7.318334684226136	7.387745659608863		7.5298408406753365	7.391728822490743					7.459120968849541	7.392063511718452
O60927											7.391182196261369		7.379504939152134	7.48696858549057	7.55057076016562	7.380301710305185	7.490464159065009	7.4688197748230705	7.362821634847992	7.522848343602533	7.4834589150942135	7.488536615801344	7.378615902031224			7.301181972138315	7.35896222304459	7.346919925845621	7.241421951711995	7.221283799492686		7.305222351923695	7.3447262179398605		7.281783071506447	7.289499765873857					7.339650157613684			7.264770614521865			7.203766974960574		7.253822438708073
Q9UBL3		7.351235689874295	7.3174992211071315								7.314793850397915			7.321494866739587	7.245463313364196	7.365918322176343	7.28454352295875	7.2660669817434105	7.293804359919337	7.265053788504015	7.437243061177006	7.258613340802744	7.248341156669196			7.2328182926273605	7.277402904076827	7.270841811533185	7.312579294906139	7.256308749121934	7.266396349188593	7.343191884901407	7.2938705919529	7.248708735600918		7.24064907462068			7.217352319881362		7.239399593115787	7.035629827790439	7.198492133677044	7.2255935481548	7.326192438127772	7.264747008353527	7.210719715681002	7.2462276777673145	7.281941933440825
Q8N2U0											7.816460049744987	7.850388890006446	7.844694579216687	7.849075281859794	7.925394609927012	7.878343675263225	7.8326557815913365	7.750708910837532	7.853369629495179	7.792797775067675		7.7518562395924				7.820812064634368	7.830254961291313	7.777114946448458	7.729245807225307	7.833631516856378		7.823069742700256	7.82759540921197	7.829876020970869	7.9023999966770875	7.991261526856296	7.886123958121435	7.834077201810436	7.913262690278723	7.905034523681188		7.591276134867647						7.8562635413669835
Q9UDY8	7.485764002284948		7.507464560676047	7.4809693767539605							7.461453504288872	7.4071188540464235		7.665759174657852	7.576893946376503	7.581608366032057	7.52095490885281	7.441380884916511	7.548254255962298	7.426527526770914	7.480883275547908	7.536217438060636	7.57016919245616	7.6189471492307375		7.618665088940316	7.634688823826319	7.390917452497312	7.715969935082	7.592121217465885	7.546629020271727	7.610415271187788	7.552996549979495	7.473618333400095	7.542987168420798	7.619708840751085	7.551645142654614	7.564760723032303	7.495669196603902	7.429186844904713		7.518540259958009	7.55037513201731			7.446055386031947		7.55124256062596	7.394521722674913
Q9NV96												7.289455165670285		7.381620410117482	7.339689889966477	7.344961788789682	7.233706654286382	7.390899797173533	7.32935719413155	7.277655047714709						7.56400287446935		7.535243470502576	7.476092206257591	7.497441095076971	7.451279718904047	7.510397539514154		7.43757617601409		7.396129575309595	7.294774752218443		7.409442786708956									7.463952681719408	7.468524557299703
Q6P9B6				7.61528706275025						7.678190485870968				7.733381861231869	7.650346384434088	7.7449497967670045	7.6937533222816645		7.612709702550948	7.694666609972756	7.731266349075492	7.706350738028585			7.8957760261540715	7.521190405188577	7.703274177996601	7.7015766190552295	7.777593547862826	7.804303028952768	7.720101393614298	7.7285079900635925	7.716904404472986	7.345687328898848	7.465591024929538	7.713641721820145	7.695008598315753		8.004149341900058		7.777941290639697	7.7849380813820925	7.701386631408496	7.766323599350623				7.701438454464351
Q01415										7.0842544591112295	7.36314170969795	7.252416090544274		7.241621180791424	7.289142835932333	7.188253327026504	7.107447409523609		7.1665189175409445	7.0732049564885955	7.067628716728246	7.220787776165875		7.180297952488594		7.351506422929044	7.183155915434013	7.341276210721688	7.15944687338747	7.288606890390969	7.200850498091078	7.166873950858819	7.201861216277263	7.098332167847684	7.109308505246749	7.106020819140269	7.153845340080965		7.041747871723266					7.277127671229863				7.232386146131909	7.1675240924202095
P61244										6.926908101705436		6.9312238785523546	6.959732849272187	6.927539735656474	6.7301360039966776	6.760286745187413	6.772593055986294	6.8088858673598125	6.865447482411091	6.890007207924534	6.906184144060871	6.8220176199784595	6.835608142819899	6.88867923485859		6.715251028878849	6.9539866829103305	6.888791457105472	6.800400862775948	6.618184119463009	6.625312450961673	6.782866607064193	6.903138842373094	6.884138045905116		6.817128872716335	6.8446697386131365				6.738740931267598	6.871695501368988	6.794446218531115	6.821323523951671				6.699568917565899	6.721126082811116
Q8N4C8										7.015233976246709	6.934144811792477	7.045987605660968	7.014016229258364	7.013005850015737	7.011908613349154	6.98027614107784	6.955399086639267	7.064233296034753	6.974571559536263	6.937743506056715	6.990556391601571	6.993872510309525		6.975096192120322		7.05088221066403	7.053232148840502	6.9359151699488795	6.981940862651788	6.991638016861687	6.991146299991703	6.866009538136335	6.936950832868742	7.0068937079479		6.981465231225728		6.936875503834175	6.939688943743026		6.934932528722887	7.012288739834607	6.9615634623620695	7.0239106063509205				6.964759182247867	6.8716896656855155
O15118											8.053424204069344	8.10961229030846	7.9702631711546745	8.142702245737615		8.122379732069112			7.917143008618165		7.985278240743891			8.062168173351782	7.920472917883757	8.041787318971751		8.006637159068585		8.115477374186469	8.022552084185014		8.090046322457356	8.046026669702542	8.083681747274301	8.062619583854342	8.043401578910881	8.076858810128593	8.124112792196785	8.066325925362039	8.11149774880803	8.039850177749665	8.039295118084311	8.115710338012379	8.04789762351441	8.294355985145161	8.091666957595685	8.208602574462532	8.104760166638526
P45877				7.1801258751640535							7.152746864026461	7.0718083918331285	7.118330874057302	7.190583795977179	7.187464315292919	7.142670977910689				7.0851478121269045	7.1021591832436854		7.035549803010057	7.143639235274543	7.158272004652084	7.227809604075215	7.217720767530819	7.275909968670912	7.239499684031626	7.19835462473694	7.215584694181615	7.208521972931433	7.176525336535		7.168939213835978	7.185202065187894	7.1153108949104995	7.044186850767364	7.119750623884584	7.122903649173324	7.174989650407334	7.123067243736567		7.229451454151763	7.32296316214142	7.282463499599315	7.264014579980978	7.255103579956103
P50542											7.7621907399180134	7.536987475130602	7.686466450156474			7.803866634284985	7.432359889706791			7.569338790042923	7.693146329479991			7.599555590985981		7.715869694000908	7.7035321083282	7.744832581446355	7.805487265004143	7.8266448450594925	7.7936157939419735	7.8555857787205685	7.824704941028245	7.85776054802682	7.646893624167745	7.702611454790946	7.6376898191184015	7.682893836818082	7.510182947257836	7.6887667629934	7.688526602599545		7.679927320565639	7.629338230295888	7.740709986179607	7.6482428820688435	7.7369459952260415	7.688063696946345
O60645										7.470983487381527	7.499384620400921	7.561101383649056	7.8352021118672095						7.444372736248287					7.422392836227372		7.760460180960834	7.534292696266928	7.533110838105354	7.479532123293082	7.676300280770789	7.796643703785117	7.568565440070451	7.435780681772596	7.495322277215954			7.366310866766735		7.444310290512258	7.384514698685653	7.396635166983693	7.449324093098727			7.4599199557469165		7.434744502327412	7.8624057094948725
Q01484										7.700470069624387		7.5875089205947495	7.5312744950653565		7.4566848036688596	7.237694508664057		7.116972822860455								7.867225818545097	7.81107205910691	7.79539333493129	7.737669627356642	8.10944354706435	7.727394840951908	7.6814131115934785	7.720423935591404	7.994110296518118	7.338197433406282	7.38519501831988	7.829516042693771	7.313719619495093	7.554440700454348	7.479589704847995	6.955442398423812	7.317101812398005	7.3163687904089905		7.611585246253951	7.553251749262668	7.577641134695527	7.5365458175484354
Q96D53										6.875720889815015		7.004192356259714	7.014856420044506		6.941193297297842	6.853509611601758								6.96656408409731	6.937292160711573	7.084075567778674	7.110657037558031	7.066102196766773	7.141387054867337	7.142545884086276	7.145569297792989	7.1292708601213155	7.08464776085473	7.087319912206401	7.001041057986094		6.9324788381811855		6.981927280408841	6.98462631220033		7.097673699449098	7.001257631312231		7.061226225119115	7.004493337547275	7.085896811131588
O95833										7.137227476442907	7.252197455364876	7.35005409357903	7.282690072268219				7.03181227133037	7.128915978453837	7.087568476161784				7.168674229567079	7.14057088863295		7.336459733848529	7.242715310039108	7.242193455822455	7.37692352441803	7.453180689702094	7.341454309753056	7.256813924580893	7.298154151323185	7.306832322684375	7.243781916093795	7.325022800270452	7.271469858615745		7.241745652570644	7.264794219407156	7.159687479754789		7.109409790546366		7.328746457872971	7.224014811372864	7.215663995648447	7.207472789481013	7.272839105184126
Q9Y5J6				7.000824376605605	7.134782529381855					7.059639138323725		7.186815124447454	7.199563211767236				7.017409008536211	6.96414172752695	7.033142177060625				6.96551213648264	7.015527404313787	7.015443587951102	6.931381582756865	7.0512683188703855	6.906782038018952		6.857453117035266			6.866806999681489	6.903973961755032	7.237166582685473	7.134081437462512	7.139438274158168		7.10615688696684	6.849916694094291	6.898571615989261	7.014058277424336	6.990152307895934	7.121920785563038	6.825523482297298	6.863418037522087	6.805901664926027	7.281624151440202	7.054613054556888
O14561					8.09103351605447					8.593540807934989	7.804929579043173	8.036029730656542	7.920175522010023	7.652604075494435	7.864825415466641								8.556893221884698	8.600166689407995	8.65117136609885	8.47458045234238	8.541866182844563	8.373077592174898	8.393083602089456	8.16867422956708	8.147459895847105	8.169027506008932	8.44468483031648	8.349898891403912	8.102708054699875	8.053385799817482	8.136276535660292		7.774013037860904		8.542725863803792	8.566955743428291	8.333548027189908	7.8391007827071535	8.635332923933763	8.491865743196048	8.548426273243635	8.390882141131986	8.190639797844684
Q9NWU2	7.422113594696833	7.439490590389684		7.446739045333934				7.525990150459593	7.415157049086819	7.358448838820213	7.773771822025186	7.661595010666806											7.602754307194317	7.523512352802893		7.480481244061755	7.589793271836795	7.598199376633215	7.644930707913588	7.684432406155796	7.644625660173327	7.644448437303621	7.696644657586308	7.654869319468523	7.663531319592994	7.716353978363673	7.744324282497985	7.477237051142667		7.657944576981328	7.642108232875424	7.651384635714784	7.722304786874328	7.690036513970213	7.767667808999969	7.785557601887315	7.7213736286921355	7.724152938671468	7.6104259215337375
Q15847	7.510089029792779		7.472888033769636	7.647304711806109					7.740117836321156	7.527423658682064	7.670301528285008	7.662247708245663	7.75880595399474										7.6568070667104475	7.448381636854661	7.457397395797503	7.559248104088254	7.713549341074311	7.682596291460554	7.818344681328751	7.544799524402511	7.563433618922764	7.720655356551724	7.7615595087498415	7.63874875772143	7.524422088112752	7.539953841656397	7.496168274174978	7.759388295680206	7.9014256254741495	7.7790695355277135	7.436544276662768	7.527243116388089	7.4449811120879446	7.80685125420104	7.665580991017953	7.719654401198389	7.726376698713115	7.649792282323836	7.660704247070679
Q9NX08						7.365600287908007				7.559751064720213	7.69233568380689	7.689779311941453	7.681295520793182										7.564630561889692	7.528402437953617	7.543844635449512	7.538108528260863	7.6848722798896345	7.62905263772839	7.756225197591558	7.636568128107132	7.634698895240391	7.788776240736422	7.560229533914398	7.58485116160704	7.733951206997193	7.698178868226516	7.611680832142287	7.770469074847588	7.7426858623972254	7.782601603372868	7.783360371594783	7.714807388616676	7.669939511767957	7.555541819633662	7.729958110557301	7.662153175152431	7.715761073380559	7.651897991950546	7.535812937538893
P52435;Q9H1A7;Q9GZM3			7.452246574520437	7.455073375921124	7.441930674550171	7.368472838440362	7.368268285168433		7.373757685249247	7.432472212087323	7.794432274926474	7.905758113988272	7.859678576628448										7.679936395687243	7.529070860303613	7.540742296330543	7.513843279231117	7.574517405361165	7.575014554582114	7.526597709103452	7.510652230175531	7.402089350572097	7.564085828596713		7.598604497005227	7.565599916843713	7.319938439980309	7.394906751054026	7.678108473882829	7.464564059655464	7.485252816960325	7.627027712771981	7.598823323746008	7.504103697911267	7.474507639116975	7.615739688619155	7.6387288016280595	7.598976436886518	7.530775813010409	7.621570915588562
Q9NRY2				7.42563202355732	7.377360898781112	7.192093317452034			7.388616220951455	7.365113431627577	7.441318007475848	7.489212933464914	7.46293678773126			6.929362719262021							7.221492482051523	7.326274399813678	7.317059958740005	7.323870606540509	7.284520967479148	7.334071564740765	7.330007700872759	7.3322970386888855	7.28856219839382	7.256934117890243	7.254451395345017	7.320623955053538	7.246818521210052	7.324467659893696	7.211947743679434	7.16467994075426	7.377306251068199	7.225128287982088	7.299725153975637	7.28744340112945	7.230014409604256	7.419278183187153	7.256958152560932	7.3637247690063745	7.30693944215854	7.4282158115613255	7.43568513794163
Q8WZA0		7.264558112800327	7.346059433052574	7.304102591631656				7.120508124026104		7.3160962096751305	7.400952227860903	7.561435327903806	7.432712805125387				7.087568476161784	7.124634624019139	7.157909866226345		7.212107665547659	7.203277720892418	7.245413953304825	7.336499759145263	7.293958885621698	7.474871583227693	7.4414594689177935	7.287734565796488	7.458002937560279	7.518579737087604	7.45486009814405	7.5323338905150115	7.432536383264256	7.2745965422569965		7.345863628503764	7.29453235734187	7.348012638422195	7.468805018712035	7.234238800347066	7.237895454639604	7.252755971088574	7.22816928953985		7.468642668391511	7.384317564991264	7.355968457653611	7.118231648327027	7.200741090235126
Q92995			7.357000490440923	7.396635166983693				7.289142835932333		7.399119686027934	7.458411201469716	7.4775842552772716	7.407356907485948	7.4135176950400155	7.309332019875983	7.470234032187601	7.375041441672926	7.4373858559663875	7.337059726320525		7.475060713702007	7.460537033141303	7.427778137224173		7.3839589106791115	7.344235034551639	7.339013945111108	7.3158444447510345	7.380645319190925	7.409138161153864	7.402364568884161	7.366180057989115	7.3915701954182165	7.394066248609144			7.453303047718583	7.409865523598587		7.341671887208518		7.480825865259064	7.409814816892981		7.485124926559822	7.459407567166948	7.492481010128877		7.388722700475175
Q9UKA9				7.369586890736344				7.435939874795859		7.490127104735399	7.598330808435461		7.485778193291922	7.491893728792726	7.2978480175434965		7.670329363214157	7.435653285326419	7.490309708301158		7.614148150312444	7.733919151012391	7.4566089271409135	7.558144341170996				7.438225807604529	7.2995944539249225	7.485224400125799		7.497454909613176	7.271957712534224	7.275771900164932	7.593662587746408	7.510129282621902	7.502304189055112	7.433161555829322	7.448335233740176		7.470189906285553	7.422885177830836	7.474915236032773	7.456487497115823	7.396129575309595	7.57422810328016	7.447824471981958	7.515781149022159	7.217589214965095
Q9Y375			7.275863950712521	7.491795771313591	7.174844493655455					7.3915701954182165	7.59954467069576	7.499742053124383	7.465561291969412	7.444060417740776	7.424832653288131		7.417969642214737		7.503926804193511	7.479172065501725	7.469291705846857	7.555408865558874	7.3481490343841624	7.365413100076178	7.405841341068969		7.538975672273216	7.533949907357474	7.588271706842329	7.3599113350135426	7.481112840841518	7.501825793272348	7.453134796556849	7.4062505542265535	7.368231083311129	7.343152471662257	7.439237928332144	7.397157574202141		7.37405145002372	7.430864843281459	7.360422994329249	7.314899024273395	7.409392030619153	7.63382180730168	7.525135545657717	7.520300081549378	7.263754388840006
O95274			6.861624008455594	6.857965381184328		6.90659360173448				6.878981123393737	6.7660259742828455	6.848226076651172	7.002900068611387	6.919580118612772	6.847998108625644	6.818404063004367					6.85487662739057		6.8175058730898055	6.928861649519288	6.886061859195677		6.917836224620955	6.837752530146398	6.8242039608286245	6.709074823918644	6.749148615956129	6.782752030716628	6.790278125167742	6.826541256631595	6.912939086750718	6.89329560217675	6.969527733445936	6.742921422599296				6.823806669747236	6.834916393891602	6.935255281784047	6.898396045930009	6.8749396439092445	6.839968002004455	7.018409207382068	6.965559152806197
Q8TDQ7										7.343231294564039	7.350577491817281		7.395081651173945	7.355144896174567		7.416307587059882	7.559104293998835	7.571510850866108	7.426104428096507		7.413953229155415	7.410760367244587	7.360044045322261	7.320852219831754	7.292056604621469		7.301615897819519	7.308841761261316	7.41207396253752	7.443028170214855	7.439885080817302	7.354991502978481	7.437084345215037	7.460867786735088	7.340245761567932	7.4532265779981905	7.446335194928242	7.3971749769583255		7.497689689521025		7.547060546854565	7.353800865138863	7.525796069711892	7.583244128726316	7.453180689702094	7.475569502127477	7.360119861580805	7.31164792265252
Q8N9Q2			7.112236230868939		7.092860943338818					7.164739384291432	7.144574207609616	7.327951214568193	7.2201604095245955	7.1153108949104995				7.1567610983066245		7.1465621131575565	7.157003196832525	7.088879956108052		7.1075830311913215	7.121559844187501	7.190975657485245	7.15454569242091			7.178142069837744			7.1891533029618895	7.112739022360173	7.144511938703939		7.078202982503686	7.187746269780459	7.213677101882299	7.104111379698969	7.086217415693343	7.064981821697305	7.155943017971837	7.353608520708639	7.258038338370556	7.265336777967918	7.1444496608689	7.277196495795956	7.29156863324215
Q96E52										7.201752062778252	7.311011748981288	7.369735215355923	7.3057381922083175							7.287577809078705	7.31714366202289	7.308756442370633		7.205420915676343		6.965808254379985	7.284656282788515	7.269512944217916	7.117072336585978	7.137227476442907		7.127881943484625	7.158814646724227		7.379450560577981	7.089693208784839	7.2601668268343555	7.146003933810869	7.22618732283988	7.231571525528415		7.319855273667932	7.256092065339013	7.450341501571896	7.170672340315576	7.2024883170600935	7.217194318006505	7.577870780409522	7.510759423680186
Q9Y6G5		7.461918511808955								7.385302339856317	7.483087820798942	7.495238975310663	7.45574299644849				7.490885109453595	7.6580400305141545		7.418516727504681	7.486883665598123	7.446273030751088				7.448613578085622	7.474449379745783	7.472551683114427	7.424048167501823	7.434089638417891				7.438573990218634	7.48746362085923	7.476135736550997	7.412494147250635	7.379794843276982	7.449216046206292	7.398478200219755	7.372119981938335	7.387799009462368	7.37737911315744	7.553701021549961	7.5478485168740335	7.531427820568062	7.432151213896942	7.4814712938587	7.580605691790701
Q56VL3				6.918056561505271						7.0216440360874435	7.162265614298022	7.16467994075426	7.104555391240513		6.985570167200455					7.048325250931222	7.074377537644804	7.035629827790439	6.837253751056873	6.991460885749995	6.972623964601951	7.068482713761754				7.01678271248684		6.845408139621793	6.910464315995614	6.889413764042709	7.069926968752473	6.8994593518549765	6.9691222449298795			6.924527383459034	7.0178260380304245	7.0745238879349515	7.0033743540197495	7.090822163394656	6.946889287237756	7.031852631395629	6.97657921864011	6.970160843037314	6.936201984104542
Q8NBN3				7.433817819614314						7.515078675075923	7.682316593335417		7.4886916983169405	7.493402279262493	7.525731356850706		7.508206402759144	7.520103440670985	7.5729993170909475		7.5670499045174795	7.475177060761012	7.504715466545888		7.5131376612116405	7.4065401804339555	7.546629020271727	7.61294271588699		7.471188994136752		7.533339835991969	7.478797288468627		7.48017947602513	7.56707344160021	7.462427948209778		7.450987704555041	7.467889159261119	7.546777020550977	7.412611726156164	7.471804931575037	7.529122234820963	7.50559761373201	7.447437130951035	7.3736842129970155	7.358715113802131	7.383240712265224
Q9NPF4										7.297432204810169	7.337918272572673	7.400192488592576	7.39238034797756	7.483202037435756	7.496943478887435	7.397296776729685	7.355757927746179	7.452951175463887	7.360460871050178	7.371917139682522	7.39211633381601	7.4119898767888595	7.345334514839895	7.345941960917179	7.447654084487986	7.642553546431938	7.4090027034017725	7.428847230144255		7.435637358142704		7.550118236269641	7.393873404149383		7.364213183631557	7.40805331429798				7.43412160591869		7.346802686265524	7.286299250942829	7.461468512305526	7.476614282032504	7.428717783203831	7.405517106976376	7.380844126464666	7.453455946777304
Q9H330									8.306425027550688					8.48901578291851		8.498792835329338	8.467992659521148	8.452522424089478	8.38658813390779	8.37138191916665	8.36087729710204	8.43460083627802				8.586395992949958	8.47268332961304	8.433705844756943	8.534051502651675	8.591498684505817	8.489424066925409	8.475366058278924		8.452093249017732				8.492508956107581	8.421060719191878	8.495877215295426	8.424963263260741	8.439301107628431		8.513936388414283	8.389449612680073	8.387852352763042	8.36327343669046	8.515794392332019	8.369048788940338
O14893		7.317164585323156	7.26150077319828								7.176235999760872	7.225231722214646						7.216878141702857	7.145724574880668	7.152288344383057				7.232919911693493			7.287712175443486	7.305566313515304	7.367635419790511	7.3210596292066805	7.377779636287982	7.283142863303242	7.245586688974214	7.224740190060544		7.193041072153242		7.151829340131871		7.224481265303632	7.1302694238053705	7.192623200012946		7.260715193577561	7.190331698170292	7.379015286693483	7.372396432423112	7.215716855249523	7.108023509346088
P60520;Q9H0R8										7.292388998301932	7.086893471309455	7.340523430789915		7.524746532301446				7.497261466106855	7.405619522843353	7.4405155211122285	7.529263483415585			7.386409778881913	7.397296776729685	7.666443095740159	7.811078768896435	7.680426170858145	7.546332868319189		7.609935735095548	7.586046913293152	7.599588350209201	7.547946912678907					7.605305046141109	7.340364784402067	7.182870963988909	7.353820094897413		7.423639019239971	7.443826031377537	7.385552653685669	7.4242934715668065	7.523655437470632	7.553785966752555
Q9NVE7										7.228194969963351	7.198849453292451				7.31270614559789	7.2439305368042755	7.186871614364535	7.233173855380943	7.250688303645721	7.236058366738554	7.1830989401001295				7.260739019910411	7.245092976101281	7.23149507644823	7.302677187010019			7.2182991258851725	7.260357641636152	7.298962181920117	7.297475993324212	7.22750106497143	7.208064948147398			7.268835289996586	7.198217072244135	7.21916522183034	7.26403822599312			7.13350697377835	7.233858762564828	7.243162115101051	7.210612766352898	7.207472789481013
Q8NBI6												7.082174775484666		7.428426386440588			7.338934352976385		7.317666442356501	7.35293464355942	7.301355594441124	7.352587670586048		7.386070702406175	7.366647051390854	7.3779979478619	7.37359235519894		7.409781009133202	7.311902131419489	7.329153710792822			7.388971051219083		7.326970450324921	7.3715296320992945	7.369864957856229	7.423081958297231		7.137923512040415		7.266184641650907		7.398217868234877	7.360801612967852	7.371861802620895	7.315781480708604
Q9NUQ7										7.448721774949721	7.339948061694351				7.313107595194996	7.357248576936287	7.407968446402159		7.369067355277767	7.39211633381601				7.417903281991229	7.494154594018442		7.419228563709018	7.435031691929144	7.47973362534305	7.433865800002353	7.3700131875541235	7.425028553520105	7.43447309321308			7.372138417446431	7.464817305625984	7.368565785360332	7.384209999793958	7.378815640272476	7.386445455747283		7.421422933126055	7.494877815637539	7.474784264452135	7.410574796542328		7.432311742649381	7.32576188531923
Q9NQG1										6.918496900197138	6.372764759543742						6.7992853974461545	6.878510306077222	6.8026574419117365	6.8547795593641485	6.891096807188509	6.789531357714472		6.794864318635837		6.784688599501421	6.855755318569265		6.811199527384495	6.738431714820286	6.851080924595129		6.7887126663222634			6.856100248889671	6.81450729544288	6.618790471685871	6.886626068594936	6.728848676824431	6.676821593349174		6.71717102683231	6.846751412036462	6.7904188808065316	6.912997459308414	6.890934937163242	6.841953559258837
Q9Y5U9										7.489353700509419	7.260333794370303						7.8395911628977695	7.9404218462369665	7.842983470122218	7.596212107141384	7.640441682795658			7.611096367331743		7.720614040423462				7.89753912400598	7.881698422460286				7.897824952557734	7.952206209962811	8.040918650748525	7.886896628970359	7.728378134300063	7.824997454329465	7.7329162073263795	7.6863502198648925	7.752371166261774	7.960437478761895		7.484684126687683		7.865944495223916	7.846442270425858
Q9HB40										7.341315794596473				7.345765693114489			7.494822225943779		7.271957712534224	7.356924127614772	7.462278175996719	7.414053675030946	7.362369362501049		7.357820543938364	7.582824416378794	7.416673785333922	7.388811413473523	7.389679843219249	7.385606273598312	7.392028293417179		7.351506422929044	7.4190300290852615	7.394819274573398	7.37737911315744	7.337039739920378	7.363386313749419			7.230346722417477	7.323829400175669		7.456775838007211	7.459935016851525	7.405295123042287	7.356408327038981	7.398078960675112	7.405994841191804
Q9NZD2										7.356981400993131							7.383869200802545						7.380789915324074		7.43980621139333	7.500744044598669	7.457836497725442	7.496860487394367	7.3963911617301985	7.446350734582306	7.4091212312452015		7.336699830315662	7.461048091670658				7.33270097722138		7.4010212292086655	7.358182400479401	7.346587664800529			7.5728367643474535	7.545071964633911	7.522091960012432	7.518566578443118	7.584263360552735
P51636					7.052617000746292			7.020485585796552																7.182014986150735	7.194569839228643	7.704836606211404	7.366647051390854		7.291124546612215	7.562114350588686	7.466140717838994	7.312558149521521		7.376832349290807	7.334654766883241	7.326356346034385	7.303325678218915	7.359740647863716	7.38801234336419	7.529058015724641	7.246276945434062	7.31164792265252	7.189686782592971	7.268858674994137	7.601386312645053	7.591976780398287	7.591921214886638		7.570332746533323
Q5W0V3										7.0747433209410024				7.191674531959229					6.988848687126435	6.965554451402882	6.992734620186335					7.241023219159143	7.175221800343053	7.277173555485786	7.230448921378274	7.26145320274181	7.175714707308695	7.210505790680973		7.245092976101281	7.118661462854496	7.062995401186467	7.114510904848874	7.093911741049379	7.164412344104769	7.114610984232173	6.965582659059384	7.038421445642459	7.032094713052902	7.2366883817646155	7.320644711355398	7.2789364233011	7.274504222655883		7.193124598354462
Q9UJG1										7.286231854028553			6.979866922564903						7.207391977978488				7.25377401967888	7.334453751150931	7.33475523986967	7.212959589036736		7.058843414668761	7.20417426607352	7.11304041808782	7.117966935491767	7.088029717842714	7.119849503211517	7.07928980609866				7.317770922950241		7.234694407142218			7.302114376956201	7.261904911837202	7.223392092448771	7.179350682348487	7.192483819902663		7.233427650667445
Q969F9																7.240374496958233		7.2176944602053785	7.398165783106361				7.273186531523475	7.363367502943486	7.3080305542661055	7.332620219565641	7.2680628778226835	7.216271492970176	7.3070251187186726	7.2848817146554525	7.267382955424234	7.306210508167761	7.214419939295737	7.318793504793296			7.256332818425673	7.2907467156120855	7.279027805622721	7.353165804965758		7.34206720353101	7.325843928293292	7.271423367743581	7.338615838490599		7.355489832903385	7.286254320828791	7.254837993329288
Q9BRJ7;Q96DE0										7.336179453437444	7.429816854306579								7.5644648458139105				7.411518695500651	7.523512352802893	7.231418613908303	7.488635311082129	7.539465032358342	7.403995095263681	7.464876871458186	7.532868987045975	7.533339835991969	7.532142624720334		7.427388722733251	7.52706249900894	7.603901831731672	7.64679568877847	7.40925665203891	7.539953841656397	7.563635315608282	7.461708570064366	7.499233310262374	7.503232139911512	7.522287702784891	7.516231195157669			7.35953193909363	7.4401688922082565
Q9NRY5			7.723110726608857					7.613852388523237		7.641365027415445								7.666321380370017	7.298241578496486	7.7070759915092815	7.680734264688429	7.659050550222895	7.668628159343815			7.947477835338856		7.609007127889069	7.750678068249499	7.811930070679321	7.685786508921555	7.663795122219407	7.6130697613958755	7.680951611168186		7.707382792961376	7.602949383699837	7.598681098907163	7.661377226639747	7.609541052817278	7.57236036673014	7.663813959133895	7.612222088485382	7.6900453802894475	7.573103783163991	7.716854394552742	7.661083518742409	7.706495885648506	7.693084703074858
Q6P1M0										7.312283165791478				7.415874408809005	7.36674038984291	7.377488383376133		7.107718610520263	7.281124309449275		7.240024783218719		7.396913862365272	7.494293768665333				7.2430876795053765	7.26609051627518	7.352799742563313	7.5404671255765106	7.21412826182341	7.287622602486192	7.299376533060346	7.439632648227259	7.375846436309156	7.435254930395898		7.374014740291911	7.418085748212462		7.478854967528663	7.3535892815794845		7.43906413786105	7.33348757837891	7.493764667567145	7.322446722760394	7.327501972540084
Q96RD7										7.008174184006426	6.9622177560753045					6.934665067161195		6.999569835496335	7.00881300905209		7.161397952545797		7.007961033336183	6.993934171088351			6.8659681483191735	6.823435101778779	7.061753967805933	7.032256025890453		7.006337660374551	6.934624681292968	6.944729360303295	7.033745336013975	7.101059354908116	7.079470679235214		6.93925460179678	7.057590038670664	7.110657037558031	7.061565561884839	7.064158372463118					6.979816880514652	6.960988957855393
O15431														7.549236295402541	7.4670898985208165	7.586046913293152	7.505855134068998	7.448768136783969	7.488987611247387		7.47246389660699	7.546271144568441						7.446102033368979	7.586508539462949	7.510437763760357		7.623321666780353	7.458018065291855	7.597651315580316	7.434105622462423	7.5836294530485775	7.497206180703954		7.539941314954773	7.553312488900241	7.56877649030879	7.3842458578199786	7.551364594593804		7.549628490248467	7.383582004606485	7.394836771279156
Q9H0V9							7.268554571765275			7.369419964965584		7.421916374871954		7.416906659932426	7.372617466178958	7.37768864073337	7.34293563488763	7.3574202461454155	7.430671558636988	7.262806923000563	7.419741025140651	7.443810401121398				7.4003479979672955	7.372617466178958	7.371954027140132	7.411400820260078			7.317415586331099	7.34334950209931	7.389201535528334	7.464891761639796	7.340919793400163	7.310162065204453		7.410692896163254	7.3940487208326555	7.315403504634351	7.39776625612645	7.367001630838441	7.407985421308136	7.53773096841162	7.546085920664109	7.596948786692873	7.344529811242453	7.3456481414878665
P55212										7.025674449410344				7.067591548301512	7.1365303235313		7.085183508052778			7.023211292328889	7.035789833127757	7.0824981385057795	7.045205586035056			7.113006940000935	7.107379582804448	7.126877868835267	7.107786384315953	7.074048069062633	7.111967837206072	7.083072412284535	7.097048965011131	7.084969288474987		7.156397697282503	7.087426457036285	7.0690017170456	7.047041103415907	7.132227660733368					7.085861173788451	7.163161374977018	7.107176039066039	7.087852375163169	7.12515582958053
O43432										6.825945143203848				6.806254611933949	6.683596316536349		6.7883168829462965	6.751656252756493	6.734935775274193	6.7152175624010715		6.827427433598773	6.8970329660483705			6.929250284530029	6.968585672733295		6.8916489438705595	6.8105550937578	6.891626648920381	6.930949031167523			6.842709065948641	6.983463903693253	6.898472866564556		6.832055221278809	6.8645585423427296		6.994510715983995	6.832598317072965	7.073094864515746	7.3179798087615415	7.255971638728724	7.163995754641744	6.806213901914993	6.9525406051234935
Q86UY6										6.891660090916463	6.95755940189748			6.9926551211352015	6.964843954797876		7.036828433377113	6.954657303796275		7.08019341942848	7.057818194432099	7.088029717842714	6.958430086536125			6.841759788014623	6.908806599405674	6.79762757198769	6.9799397007098865	6.949429042596753		6.899552404206751	6.77734706148782		7.02861191506623	7.0481697987660175	7.032014034159506		6.927416562122297	6.941387188753738	6.950622822672735	6.971544879495198		7.050186349675361	6.993639000881486	6.9625776712663905	6.984486807306309	6.937387483796548
Q9HD23										7.136149586088531					7.051576958472539			7.123557658003949	7.241048150671644	7.12978653452034						7.227398169873655	7.170906808930748	7.2386231053847006	7.1940701076210996	7.186419489155475	7.237267189503993	7.286209386066009	7.285984642487249	7.176525336535	7.290591042549338	7.4054488163115755	7.08231852210804	7.120113071407684	7.185768733433613	7.142295588289763	7.0981936258632885			7.204065692452478	7.156912425700017			7.166015456323775	7.094785467819558
O00443										7.354665362435607				7.423081958297231	7.431717489646013	7.536785630250699		7.316704039700037			7.279096329747602	7.310926855371693				7.5899049414992605	7.53557258697551	7.495502709882288	7.579817881669936	7.4256157245769305	7.467682084713682	7.570554614307831	7.521255798181323	7.577330920234755	7.609850428773941	7.595419056052439	7.696740704699117	7.615065841343699	7.526119489456887	7.578077357779155		7.517908137366838			7.681404067277602	7.543148849668524		7.425550522537713
Q9HCG8										7.015317833069116				7.0790002523038495	6.992076105939857	6.954314885821778		6.912960314043116	7.035789833127757	6.996257675717031	6.979648514925287	7.043440876244474	6.973594238646963		7.010766233518425	6.990263357364912	7.045362102653348	6.977101433000889	7.042851042550789	6.927534604123293	7.05045709478573	6.789975345977952	6.978349452486577	6.933639112524925	6.9329605509958965		6.967028196682118	6.86395896267367	7.012837224705172	6.945926273431698		6.9772204466353855		7.0427329796217215	6.861283439206325			7.023746163152476
Q9UGN5															7.3886339693517895		7.327644963598657									7.489522560757887	7.4345210012657725	7.479805567709392	7.430284731089956	7.469129537394409		7.504416487324459	7.451878502333504	7.438146636246748			7.34121682814391	7.429655400539931	7.383258681708175	7.393522558323538	7.360725915641955	7.343073634451802	7.342442421031837	7.2777237887624535				7.297213195989642	7.28350475654383
Q9BYX2	7.155123393710713													7.267476801134049	7.076130494543006	7.14307728417362	7.235351663177412	7.185881978409979	7.249051528805085	7.1867586271816135	7.181757863468677					7.122870922864435	7.146902869928199	7.155578931476932	7.120606831056773	7.126391191616615		7.08019341942848	7.117635817389494	6.9721519053360135	7.12881914219451		7.155761012877924	7.17834373897622	7.240773825284193	7.14307728417362		7.368472838440362	7.1325478424655815	7.270469206453198					7.1038379160256095
O14735																7.277150613963797	7.417571328690727	7.32623342090424	7.295325147042704		7.348285387522612					7.418301291319746	7.319709694287983	7.366198747369727	7.369048788940337	7.427534794089044	7.358562976661055	7.45391432123785	7.377870612780742	7.323746975715011	7.420714687488031	7.30224432095016	7.497593030812033	7.474507639116975	7.354127655292264	7.506112501796573	7.3918521590586375	7.310693312343361	7.375187915361297	7.29130223575985				7.280965148097093	7.344058072451301
Q8WWI5														7.430413711892598	7.430639336164655	7.393083602089456	7.392309959892819	7.451556183076428	7.390899797173533	7.3313868009748235	7.388154507768882	7.420780619548565				7.613862954913318	7.604517645496269	7.66032464388946	7.681702430297234	7.693726948923647	7.79560197989418	7.6010926094938975	7.647363406859503	7.765340661589868	7.62471514276597	7.635534009471285	7.4620983811351556	7.451433331837844	7.564559548457054	7.5754995934093206	7.452736852686558	7.476947502174075	7.53647005970165	7.329845165510869				7.518921721978057	7.409713385717299
Q8NBM4															7.452614335023878	7.463415151521223	7.42130771600335							7.399448729814232		7.444435173006746		7.508623974211346	7.507572543764566	7.3900868754237665	7.448829944865182		7.506653830565551	7.443966678374579	7.417903281991229	7.387265215784176	7.583096708442514	7.414204300298342	7.476831628512261	7.545443198827278	7.359759616415701		7.429655400539931	7.478927055582925	7.378307034856813	7.38751440114948	7.4122084658816805	7.396739698711229	7.4374968861298205
Q9BQL6												7.1834406800379496			7.038540686337457	7.174088895463686		7.169351090492418		7.189770956346874						7.10009471501499		7.142232991794714	7.200905191684992	7.114877749892836	7.192901826109565	7.277907045047425	7.212187604403958	7.282123418809911	7.263375650509443	7.1316186643491255	7.133762384787346	7.096075366085106		7.159115821827769	7.230755374041986	7.070739562849198	7.131875187972593	7.102296466153601	7.232029937620133	7.198739540104416	7.20104189554268	7.063708559391418	7.078674273360466
Q96JI7																	7.471438407389299	7.398512899363422	7.4311546090522445	7.499054421197101	7.409764104266346	7.406812593478423		7.426120708746615		7.559116279991961			7.515887084195267	7.50317760941806	7.507734468072263	7.554791909742049	7.535116820802952	7.512537650318858					7.457412544636192	7.442479769064448		7.43909574130175			7.521896128976105	7.4532265779981905	7.51769722521219	7.43657606399906	7.493290714306025
Q9Y3C4										7.342915917084086							7.132963726130726	7.108023509346088	7.089339807771031	7.305071783022292	7.145103133146382	7.3182512102012	7.220761653975142	7.2886739197645145		7.237669383878425	7.221674997070769	7.074011446008945	7.369976134872427	7.260500697739088	7.359190199155811	7.305695228911858	7.243286146083446	7.0726909550128685	7.280601131536914		7.231367631401711		7.1773344555057		7.280396238060143	7.30328247558452	7.335558188065861		7.476889569207684	7.535774996292033	7.5042261205990135	7.267664431738859	7.3062534205221175
Q93034																7.22219604630172	7.047742018180641	7.079940597152362		7.079108857601436	7.092264360788348					7.081023086451334	7.073461729279835	6.923461629594374	7.156851901070011	7.107413497488149		7.069520100835226	6.994044257851974	7.044500562370641	7.236612828199769	7.165659720209494	7.159717546180215	7.066363202258494	7.095552896019402	7.120672623282608		7.130783914588957		6.846807034164103	7.129141845792286	7.1165745397769165	7.198217072244135		7.030235296012245
Q16563														7.838691709151223			7.749040268703457			7.773105956129139	7.517591730711908	7.754852680704719		7.695192634400957		7.9250541203118425	7.81786272970964	7.849781686623911	7.8369757014700205	7.838773554693599	7.8257895006928395	7.84791798333516	7.784210619768278	7.773025397638803	7.928779787288558	7.848546262015005	7.870854354548671	7.8579171938379835	7.814580516010318	7.899333425753886	7.790010563708042	7.818990845068984	7.8294903185385225		7.855658446760155	7.877469252686958	7.8269101776822145		7.758222830403816
Q8NB49																	7.463952681719408	7.410591669883119		7.265596023087592	7.413014612334246	7.370439066335774		7.311923308768361		7.455803819876607	7.314225470926496	7.373739318351445	7.33531745944485	7.4082060347300205	7.35884819009608	7.35204738325048	7.367430471619611	7.347290975856103	7.406352797297394	7.424113595468035	7.393241677449103	7.3227979683463875		7.311414767162359	7.3014640731433	7.350693716924639	7.379957829344701	7.395693247503584	7.35210530333973	7.344942162765236	7.401193684630026	7.343822010762161	7.347251932885618
Q9Y6X3																	7.474871583227693	7.222352239247803		7.332377856457326	7.2755186605118105			7.2745965422569965	7.2878017299302265	7.265596023087592	7.298591111297569	7.2702594755266245	7.161697342108118	7.145289659054146	7.357382103296111	7.310438394815848	7.3065108056433825	7.234061490766386	7.435653285326419	7.372451701409366	7.455712581539737	7.492229415365499	7.419526195575769	7.438811227509573	7.343428289252123	7.539853617925056	7.520915647045442		7.51267105772972	7.406931720475127		7.3972097803787795	7.384209999793958
O43414															7.236537261488694	7.210826638678256	7.364926033789976	7.202188512266052	7.295479132678017	7.276691528845039	7.304145712763788	7.2978480175434965		7.269676357629865		7.122117536313263	7.079181246047625	7.152043602487651	7.276737459201161	7.332660600270635	7.2641564367458855	7.222143969500662	7.175308824585785	7.233173855380943	7.306467918714803	7.429719989249436	7.499109471835013	7.301637582726872	7.233630580164463	7.295940762267199			7.321867580630788		7.23149507644823	7.406897687524564	7.391764065084441	7.197583769035777	7.227989484044257
P24390;P33947																6.99651605010068	7.202215775801132	7.046182890740882	7.046651216970919		6.904656048808706	6.8482199169263005				7.830761838749707	7.82675488069819	7.854196695160027	7.772307034364199	7.852327475818993	7.740402169016284	7.7897851208702935	7.758237986379455	7.7648707467768725	7.908763735757603	7.804364361799824	7.847399894023287	7.866730270771648	7.796255085770202	7.797454517338047	7.321121832708528	7.366908348521373	7.442228840568719		7.567720211997279	7.526390976036641	7.532919914252143		7.42380272480258
Q9NRY4															7.24878221406855	7.226728756856991	7.337539124196711		7.222976449893391	7.260810491066978	7.290924559382754	7.161517733138683	7.308735110028762			7.266560939286841		7.1661339703051095	7.2256193813333995	7.208924831080264	7.210746448898326	7.249760740887979	7.274573464196471	7.2957649612297715	7.3750780647266145	7.323726367155352			7.293252033147825	7.33797810785926			7.286725855353823	7.2230284269722524	7.285152078525091	7.3045766887661125	7.399154333958217	7.268484363846722	7.222170008681765
Q7L523;Q5VZM2														7.274619619091238			7.284250210312084	7.316389751073196	7.38524868240322		7.330515232170328	7.2197154758555016		7.2256193813333995		7.194014546374698	7.2634940417218825	7.301377292349345	7.47969045420215	7.383420373245697	7.331872498488898	7.41806916354166	7.367393197922476	7.388900108354237	7.32209519286655	7.364532234927959	7.350635608258955		7.271586064027271	7.395972547794993		7.273718712686196	7.210933535357622	7.365132166964691	7.2048522369282155	7.243732364552649		7.42646246149016	7.271911273859896
Q8IXU6																	7.3775430081774	7.406182378804428	7.394749280700504		7.405090114038722					7.460732508891673		7.48845200199112	7.469070552031253	7.4963760540124005	7.489846026166334	7.4387479769022296	7.463683999783557	7.441019215250851	7.398547595734928	7.436178554972184			7.417654340805952	7.453104198432209			7.419707981354444		7.433305698708123	7.327992031718778		7.355700492781882	7.398547595734928
Q8N2F6										6.770469074847589		6.857338528257185			6.662190990859007		6.887639802057556		6.913639040158131	6.923549679232928		6.919308259773282	6.724611703375373	6.749504423876142		6.76253602574227		6.8737796531505655	6.801348819410368	6.785080578137339		6.737526586959487	6.735862270520302	6.822802052628895	6.732731413127401			6.77179318927048	6.812391890322166	6.7737791335647355	6.762205758054881			6.8374305990617215	6.856614110332609	6.859270427657485			6.742921422599296
Q86TP1										7.0832875693272825							7.147552664080268	7.094715634328187			7.027838678188945	7.201697475739228	7.077622229244519	7.167140035508358	7.127396390776607	7.086359830674748	7.073168262265102	6.970871989865143	7.080842858834561	7.1165745397769165		7.075729399740899	7.154819436194173	7.109848420756105		7.181872159010333	7.070296518197765	7.201970342349048	7.189770956346874	7.188816030502353	7.035909798456609	7.294378035587241	7.133219456732494	7.115943176939055		7.171463165083844	7.099542528695332		7.036389328665692
Q9BUM1				7.473063417712213						7.627857232638254							7.25594754939894					7.369864957856229	7.5033684361974355	7.5970476485130645	7.561375713830891	7.5013468699329655			7.472595569714741	7.4942241869169015	7.5597151582714535	7.475060713702007	7.482115764675102		7.48428559995001	7.487095934203289	7.513164309131998	7.535901454226684	7.472317546316842	7.5786162914487445	7.5972233473121555	7.451417972989262	7.490127104735399		7.426657628095805	7.426494995349033	7.4166238673841836	7.437924879631432	7.394486703162585
Q6W2J9												7.403943698453202	7.2938485157306605			7.341592780745293	7.137543994554653	7.140288011811867	7.3646260289550405	7.322818621007395		7.225438516805497	7.226883328390917	7.185938589826589	7.3518735766209	7.299202117603422	7.378397900948138	7.387443219918934	7.343053922912849	7.488042802682935		7.318626717029967	7.325884943968999		7.198629599092019	7.189911209692806	7.1862498207790875	7.215981056791863	7.22146640221474	7.201833930474351			7.22980978295254			7.6377998291200475			7.337838479364621
O14787										7.203032887014711		7.2788907249286785					7.626976455884445	7.285962161731393	7.353666232982902			7.462203270516635	7.340424283589086	7.28463373316459	7.349296958553702	7.243534101832062	7.303088010528054	7.161008437306002		7.255610158407738	7.187520720836463	7.3979400086720375	7.189349924339198	7.1762649421141465	7.471012851443871	7.4538532325881866	7.413081723708829	7.479272911776857	7.455012450100255	7.495072323550405		7.3342325263295995	7.373996384262327		7.6712283992230885				7.163161374977018
Q9UQ90		7.2430132311496775			7.208306962353663					7.449154293053878							7.413098499932178	7.271795155444749	7.424865309463941	7.357972941336858	7.399898596648461	7.455149521179828	7.410422906967378	7.366105292422861	7.439364277735001	7.440893346472835	7.408324780170415	7.4796040990439066	7.428588297668614	7.3643633546157306	7.414405052758884	7.4158910775027795	7.392679370131183	7.435637358142704	7.470968804605796	7.3645885137749625	7.4389535077043965	7.334654766883241	7.46983673757549	7.417255737865213		7.332842266994351						7.447963830226745	7.427745699349721
Q01968			7.514401635137584					7.621519010569807		7.6551384348113825				7.6817205063182925	7.724971821693196	7.693401545754805	7.665759174657852	7.627857232638254	7.5895921940578015	7.668451149159215		7.677223582548266		7.744910728508484	7.733405933203824	7.781647684984131	7.794439246784754	7.802828436111134	7.82677429585836	7.725503268859316		7.803702873166188		7.9005255216554175	7.7412619318907705	7.787842881998611	7.661074040986242	7.740481117295342	7.6264532897924076	7.812425336438972	7.8197741821768165	7.7718446011470075	7.785955906713573	7.725674828273515	7.713776058744822	7.698048322706289	7.662039708272124	7.692820490817011	7.634487346481933
Q9P2D1			7.379069719792747						7.504661121994494	7.4208794988754985				7.318918553594018	7.336499759145263	7.376996450740673		7.250493191840607	7.416640507338281	7.3386556655787		7.33976934376873		7.44387291877104	7.549358894342465	7.261524556472671	7.277655047714709	7.205231438820003	7.194985843425881	7.412292509323047			7.26651391990912	7.439158941284675	7.243955301978741		7.293119370134299	7.421208934135096	7.39708795620305	7.449077089263317	7.361066449753943	7.410456664797314	7.456244535161569	7.119816545937216	7.155093007530402	7.080085085045869		7.168615322211018	7.297979244159363
P60602										7.967018825577294				8.057323705369285	8.062243441026478	8.056638097379652		8.205583258640754	8.034548247098469	8.002597980719909		8.017325554561722	7.9319000766284855	7.971985173600824		8.049218022670182	8.030397300856762	8.067517201903675	8.063258279950455	8.023787279789847	8.056638097379652	8.071771579416756	8.03092339962722	8.017200343523836				7.980253416828985	7.9781394145683215	7.986959738600613	7.924336154234891	7.94598529486785	7.972758083903539		7.918381616543359		7.974916783863192	7.999043499603163	8.025879083293367
Q9NWU1				7.524590829339519	7.398374086151357									7.570099078991958	7.562411832949728	7.5288138965177			7.531925754940617				7.641275757231913	7.458365857761262		7.424848981682978	7.49029566459853	7.5359773113166675	7.559391866572887	7.465932807742469	7.361595639318234	7.486203708021318	7.534305386957925	7.517354274350649	7.466912085089596	7.363536770872664		7.43539838026736	7.46520433758063	7.555360508529328	7.642246823807891	7.412947490587364	7.574181797057869		7.446443960831864	7.487053488781427	7.527951958343942	7.385409634878332	7.48135662107913
Q92536														7.465159697646179	7.4753805931433615	7.509941404158226	7.420681717703851					7.526416823052385		7.496846653936853	7.50317760941806	7.432472212087323	7.52244423350632	7.432247538268601		7.424211718939285	7.433737840519429	7.454539984964819	7.441365166409772	7.487336379933889	7.453303047718583	7.443169075796116			7.456472315975145			7.471643699041386						7.318751813857112	7.318793504793296
Q9H446														7.528762485510607		7.662616190820862						7.462727337772099		7.523733463788108		7.719024520348587	7.5996429434239285	7.776475989678169	7.638888424705075	7.646932792140526	7.632447168652237	7.709015416972117	7.704459391192945	7.704793757365047	7.661121427698845						7.635664665160333	7.591153683938288	7.700487381159523				7.6605049967723575	7.587070834950251	7.561101383649056
Q7Z3T8										7.222716471147583	7.3370197526004075				7.388136739763074				7.420368379857524		7.395239001081552	7.413785767719737		7.198382130008294	7.441710842209566	7.360536614583294	7.388047888828436	7.37267270704506		7.192511699503501	7.222508376039671		7.335437840434784	7.269839709576839		7.360044045322261	7.26245108973043	7.270166229260694	7.168792020314182	7.240873600020581		7.35349307314731		7.229681842317675	7.302439164069858	7.46569507426257		7.2330215069876935	7.22346998116192
Q9Y4I1												7.3179798087615415		7.1934585426092115	7.241546480596549			7.535749700285857			7.65123923597393	7.6526910474546535		7.564405646173424	7.633064272691499	7.117271295655764	7.270981456062332		7.207526655463334	7.089587218672805	7.338317018854097		7.145040940037024	7.106666761969916		7.484371029328407	7.589770934458269		7.5942267574809135	7.508502785144994		7.423769988626339			7.436433002660097	7.426966462630075		7.550766300232815
Q16595										7.620802087090344				7.63949645003697	7.585178628503517	7.5696313664036445						7.399587200018075	7.657533887557986	7.664152883958131	7.6151290589592655	7.779394446833662	7.763749851211853	7.711148964023532	7.831402608569391	7.756149060342383	7.747978584529199	7.762243301125117	7.754623505584502	7.639217462129762	7.59446989873833	7.595308795444072	7.533225352142115				7.585607349645838	7.571487553055797		7.750940160456192	7.769835014376016	7.795741020869244	7.746042283551939	7.725053625137006	7.729237706152141
Q96J42												7.387443219918934		7.469733675913058	7.43447309321308	7.473676704353028		7.215161508294875				7.328216457500718	7.143327129992047	7.36543182249042	7.3544541997333255	7.421620377106833	7.340047317661393	7.38246732201583	7.513497270248867	7.5375924475173415	7.412712482745102	7.526365127482522	7.484029210940457	7.320893709631824	7.35604498868723	7.50304125322168	7.327134064918578	7.416490724794322	7.4586227428679095	7.426250931980546	7.365113431627577	7.438573990218634	7.444700429134142	7.143545627238422	7.588507002680697	7.558528576962073	7.638309511701922	7.382647303154711	7.463400210625654
Q9BTE1										7.290546554280307	7.2915020491896		7.281578735023752	7.555952511447789	7.42824821434295	7.445090217598355						7.187407902422553		7.296687123772402	7.335116750280586	7.407900540142635	7.397314173908845	7.393645386605536	7.302157695941016	7.289008911539463	7.402931656427504	7.313170948064998	7.359038228379384	7.319126888281839		7.333991061569507	7.245734693456585		7.328399992372424	7.295281141116848	7.275771900164932	7.292256071356476	7.255441364570166		7.396704857597539	7.362746288823878	7.350112280098364	7.500840004617788	7.382935117923578
P16066;P20594;P25092;Q02846;P51841										7.2557306852816295	7.24809593109413		7.13152242891307	7.333165042543883	7.370476079544294	7.265596023087592	7.299725153975637				7.235225345011866	7.3154455182245846		7.220944476323413	7.248071400919201	7.433737840519429	7.393540107347963	7.294972974720408	7.266889932471053	7.346900388113341	7.237719631996254	7.310714548718119	7.293539330731757	7.325700342915986	7.292300384859081	7.27948442902921	7.294400084909811		7.289945516176668	7.21532025132993		7.156518864747027			7.227346713181427	7.191339212563929		7.2908134155608035	7.3301295624875245
P20936										7.010808597512207	7.057704131534029			7.172778014655853	7.169145200991198	7.142952307343432	7.108023509346088				7.023663918197793	7.108023509346088	7.065280871102755	7.092860943338818	7.165659720209494	7.17655425961329	7.12057393120585	7.07213956323974	7.135069013823448	7.248292122630316	7.077258863692948	7.192790397120652	7.097083696066521	7.005609445360281	7.148263229636879	7.131201490026233	7.119189882061167		7.020527012274563			7.078094150406411		7.0330616925381735	7.1433583506154665	7.101953177477199		7.030194785356751
O00194										7.30783820415656		7.101953177477199		7.302309278369985	7.103187748850943	7.26119147205037			7.101196985865345				7.223418056905294	7.211761093707362	7.457669994079433	7.16999753706657	7.005995123054691	7.032376971209936	7.120902817614527	6.99158045717434		7.019407108018884	7.024485667699167		7.3533198442427095		7.222065842588586	7.203712640607707	7.205123129203654	7.317896266492956	7.187661702652959	7.141292960081593				7.564985454981382	7.140288011811867	7.090645957573315	7.089728533074736
Q16832												7.3686401285764855		7.3882788634596395	7.48964916287183	7.367821652418537	7.316326866045419		7.3553940446231705		7.236411287743967			7.276254948021725	7.310332135002271	7.518316488416471		7.430945353168403	7.364138078662601	7.377779636287982	7.341750979265175	7.395867831233988	7.358163362913068			7.353358345526591	7.337039739920378		7.347505649475902	7.35401234566722	7.289633539009645	7.311139058288992		7.34713478291002	7.488085151529752	7.3838333116626265	7.499975600182359	7.249736304568834	7.4187154968655955
Q6ZS17				7.307667154732568						7.294686624279443		7.34752515999869		7.309118931955559	7.338715399363528	7.3397097547798325	7.272282644290865	7.375773316604984	7.359456020120986		7.337778624836184	7.3703094952587	7.231112629056352		7.384335489934284	7.325371969396705		7.360385114304637	7.2692326638068305	7.275449569516267	7.342975067809245	7.345354123142127	7.256164305279615		7.272584149110043	7.287039927517243	7.298809426529585		7.321991747547265	7.275011737778011	7.27554168840131	7.276645593630876			7.425501614583469	7.302027726021775	7.3743816980508825	7.3073462553692545	7.3044905277734875
Q15058		7.275219186782149										7.2424668862353405		7.219191440217979	7.262735779666486	7.227218044771187	7.29928933408768	7.202515561781529			7.320312491425713			7.3073462553692545	7.3192726631218905	7.182357579764533	7.224610746978335	7.239974801116937	7.242690474052374	7.132835804338372				7.124927879110533	7.167080919673256				7.214711421005384	7.241446860345646		7.490000641890952	7.310863174272544	7.086822357099062		7.2484392081415105		7.1117328566110976	7.1126720171171325
Q8TEW0		7.374069803726075		7.42620210284358		7.398235228556343			7.389343311252078		7.3999158899163024	7.394819274573398	7.42115953477408		7.3881012015705165	7.361444508086328	7.445121385567502	7.30224432095016	7.345412942737518		7.40365233491133			7.270678836144707	7.319293484105279	7.307046535218019	7.3166202516359355	7.338795031631806	7.400157923390449	7.284656282788515	7.337698805964078		7.305329869187608	7.365806101379361	7.32956058217531			7.369401413696624	7.358163362913068	7.331973617137496		7.379232978167667		7.308521728959317
O95716					7.270492503638618						7.733758835587203	7.207365037469072	7.345530558034622				7.36849142941581	7.337279516037941	7.327297617895854		7.325433558346947			7.217983753176437	7.890264488079485	7.257462573630329	7.287264125798977		7.3871227599275855	7.249369594691516			7.240773825284193	7.2697230358846285		7.225645212975453									7.389077443792349
Q92530										7.119057837523237	7.248365671612721		7.277058835755107				6.964240767920493	7.09011691075201			7.168850903709554					7.242740144605627	7.4978829424244315	7.560265397862715	7.114944415712585	7.258517559916453					7.272931779387071				7.217668151286279	7.074231138020326		7.225231722214646	7.102262149494273					7.078311787334996
Q8ND04													7.375096375095397				7.47130638292198	7.397922636545316	7.41259493111848		7.56748513419138		7.41207396253752	7.4432942868340035	7.4970541095473315	7.239149264858293	7.252974325347922		7.307282047033346	7.336459733848529		7.313972618860607		7.328114460158389	7.305501841464033				7.357076839842412	7.306746608077712								7.334453751150931
Q8WUX9										7.211173956728494		7.1924559385119755	7.0754009555138975				7.118958777766434	7.176351757603071	7.175743684421761	7.155184159694008	7.192428055331208		7.239074138235893	7.184748197627941	7.217194318006505	7.200768444783171		7.164114820984341	7.162892840714255	7.131650738089541	7.10074952568986	7.09229947657425	7.135673194419237	7.166844375831949	7.173390251465195		7.113241232432599		7.171667958874787	7.288271588254821		7.154180432111824	7.137132476008993					7.131907242774386
Q14202		7.498020927582199								7.456563394860185	7.37602918172818			7.2846788312416715	7.318793504793296	7.1368790398755175	7.395675785269936	7.542339840842044	7.424440587526477	7.317603741933104	7.418616123556817	7.485195981431776		7.519723015655337		7.407866583030776	7.36839846657925					7.344942162765236			7.657772707735521	7.4065401804339555	7.33193317250328	7.675567556920825	7.352298314534367		7.3154455182245846	7.408511314575224	7.464161541698929			7.1863063842699075	7.269676357629865		7.267429880814005
O14569											7.08246222116863	7.024936968037443	6.989872337229763	7.11414374967188	7.017033339298781		7.178142069837744	7.1940701076210996	7.166696470479601							7.297804266525286	7.360990798578921		7.353646996410273						7.2697230358846285	7.150633653746429	7.124993020025895		7.217668151286279		7.078094150406411	7.189125206925528	7.017700971224117	7.236108801587282				7.222482357138912
Q86Y39					7.338874649301381									7.525524210872402	7.622628426129325	7.495974256597348	7.752693645074391	7.49572467799798	7.473297152848887		7.3645885137749625				7.460115709378327	7.557771788289236	7.36451347369151						7.491207561993105	7.459558332454132		7.430639336164655	7.4621882878701635	7.497385832537447	7.445713152379955		7.5506074306351305	7.511174548788926	7.48637379724617
CON__tr|Q3ZBS7|Q3ZBS7_BOVIN;P04004										7.067925949681522				7.163936209226979	7.2295538639811365	7.206069923740193	7.203440866830438	7.203087306472447	7.165926549609097	7.1820721038573865		7.172719661349497				7.129528773858777	7.047547433078635	7.110050716147653		7.202570046097484			7.165896909992507		7.1553056661596255	7.142545884086276	7.21648259735246				7.218561761646626	7.186193249920351	7.208629438315688
P17706														7.070555015835032	7.253313769466734				7.029018329546481					7.096979494566784			7.06774020292624	7.123623004751274			7.0508435809569185		7.041826762637544		7.09684052033139	7.080806804334363			7.107752498740163		7.057247580131245	7.057057208637422	7.102330780101544
Q13368														7.907319977321876					7.625240405617148	7.924842469534048	7.707859609285525		7.955529009036724	7.862095584336694		7.661585544066653		7.921889272256835			8.01237316722249	8.041866202721293	7.996743642525885	7.922938142749251	7.987237120146392		8.037904357312403	7.83477028763813	7.643679634742805
P03928													7.718601324354708				7.60219026013319	7.645795484286742	7.606757447446635										7.748645346396878	7.863120538858631	7.925389452984621	7.786268604439465	7.683218199426229	7.553955807329781	7.609220776636167	7.6075729637247305	7.763936868156248		7.560695534393654			7.437338262919794	7.510035353549736	7.596344141643246
Q9H857										6.991106406645375							6.865032870133331	7.026206297083118	7.043951418263276				7.068779363009561	6.984401282151924		7.008983203815472	7.043715858061207		6.958573438550994		6.896427001834109	6.899492196138132	6.952482467935672	6.9395891334645246	7.008174184006426	6.929265618253066	7.010130277215148	7.017075096376059	7.039017321997412			7.044539760392411	7.1207712929369915	6.954787448259887
P61225															7.097812407365289		7.145258576965609	7.200795797608367	7.1063269118219665		7.133794300604513	7.129335352916489				6.967945585433826		6.974539324593073	7.181614951728961	7.04590946703501	7.173069663637268	7.074048069062633		7.0175758683910745	7.070628844051428	7.044578954876613	7.068927611682072	7.011570443597278			7.038699623020623	7.020692678682028	7.025797241310292					6.913389943631755
Q8WV22																6.875790265930482		6.931529060670625	6.939988237020907	6.98779581905728	7.011697288114142					6.890934937163242	6.84271530433296		6.969662812196417	7.062431553162612	6.87580182753901	7.080914958856625		6.872535022194681	6.905488258582473		6.912578063945739					6.852723910791206	6.841465840801848
Q9BWH6																	7.887425988613939		7.869131937915162	7.859090239921249	7.934654971046216					7.900809392108099	7.956672572712677	7.9704631065216756	7.855942946232316	7.9223361307758795	7.8618747834328655	7.910800434540427		7.884438495692795	7.889139161900362	7.850321464872393	7.856698688047469		7.861612063177328	7.841822304314361		7.803532222978957
Q6ZUT9																	7.040206627574711	7.013637612453532	7.031771907514002	7.026900808890256	6.995933395477346	7.005480809979401						6.877561380121317	6.911791269472508	6.8716429773945755	6.925410080386784		6.900399904361697		6.93830452598425	6.981379108901573	6.988652583173063	6.989200560793263	7.020195489753195	7.025346834509827				6.940372028112439	6.982171695815056	6.9986341698495105	7.022263365681258
Q9NRX5														7.32054091992458			7.273649334723605	7.342284474225749	7.2951490965789185	7.271190838701295	7.240898540123491	7.267312557831445						7.368305483839283	7.254427221540668	7.243682807357193	7.323850003846802	7.355528142300658	7.268601370739663	7.297388411880627	7.219112780306168	7.257918450314058	7.22618732283988		7.146995757209465	7.274688842237558			7.281533313857376	7.2280922391569815		7.360952968049115
Q9Y487														7.1825002473792	7.195982630688358				7.113006940000935									7.047041103415907	7.175772659601535	7.144325078400488		7.143389568994656	7.184946823051894	7.1264561134318045	7.189855113789614	7.247924190766308	7.103119253545714						7.212027711974624				7.134463991534289
Q9Y672														7.157849480452902	7.291746140824206												7.305673745669693	7.484014962667563	7.457154942486584	7.430042788790016	7.403000344021163	7.441066406639263	7.470586878096166	7.405209714384633	7.486076097372589	7.552619552939762	7.58667730456471	7.437227192190728					7.405278042654426					7.243484522006458	7.141010553342324
Q96J02;Q9H0M0														7.140130778371135	7.226574130289287	7.206150981596259	7.171433900943009	7.217589214965095	7.246473960229344		7.13152242891307	7.211173956728494				7.139375264439972		7.116009679424738	7.190219607711055	7.199672916720621	7.248561741359574	7.141010553342324	7.208091845275694	7.176235999760872	7.25117570000674	7.204038544805531	7.174117981254267	7.187830820444		7.153052275067108			7.117966935491767	7.1901074883140454			7.155093007530402
Q9UHD2														7.2665844470668635	7.293980956234428	7.3329431601256925	7.207041620935394	7.225438516805497	7.296314103353241								7.283482147048971	7.098747528824818	7.367691297964658	7.191423066687808	7.285962161731393	7.24206911233894	7.292986666584101	7.3167249841904995	7.323045735481702	7.267218676620119	7.238547887681328			7.2557547866430445				7.447839958439852			7.259617766814334	7.310565872283199	7.317541032456148
Q6P9B9												7.785536253816335			7.5670499045174795	7.555300054669641	7.498048519353612				7.503082164576042			7.575707301476683	7.57514164092933	7.644074062471846	7.674539662229681	7.536785630250699	7.604787464017792	7.644792970949683	7.624261463778756	7.650054839871748	7.598451252655753	7.549848944304928	7.621269780091059	7.490885109453595	7.627314639600881	7.587048357103245	7.600046720062274	7.603988314428608
Q8IWA5												7.8888026777354145	7.838244434208112		7.789799214476717	7.926234374126505	7.800393985968141		7.801431152719453	7.766264090651996	7.839817305597691					8.066847510973899	7.968216686460241	7.771227256577893	7.852961598190317	7.97870537174652	7.956514191061288		7.830524514097259		7.748226801568246	7.871777192705106	7.7663161612092075	7.882604217705935	7.900050169249033	7.912546194579116		7.964631992388657							7.7562328105823966
O14734		7.296160413537258											7.178142069837744	7.357820543938364	7.343132763701284	7.346861310011736		7.188506633818114	7.280805928393667			7.215558257141162	7.291479852236699	7.337419324329673		7.318313817223999	7.302114376956201	7.272700056789586	7.360934051548386	7.412443746544762	7.276806345628763	7.3591522114468955	7.24281463978553		7.393820795340868	7.2918348674156395		7.289811839117622	7.377652237172418		7.2693494692947205		7.242367476911438
O95674												7.278113115979834			7.123884293460008			7.2383974131812705	7.315067249514216		7.208656300507248					7.212746764784072	7.268554571765275	7.2827580210255976	7.2256193813333995	7.3440187377459125	7.310417144932937	7.2930751401228635		7.315361486979335	7.135037191549618			7.271888052660484	7.297782389363258	7.3065751280964495			7.162056337360552
Q0JRZ9										7.406693433796212		7.591342911734455		7.544873843234801	7.459859706104826	7.572151051368114		7.344745853725188	7.482173004713658				7.487039339385563	7.458743577420048		7.392556268295072	7.446521634089079	7.397070549959409	7.517486210579723	7.3378185287717015	7.511736344119204	7.471042213520949	7.503994848765824	7.469188514747329	7.519342257110044		7.576594710733831	7.499343359227368	7.449277790579156	7.470057501672914		7.545603968481417	7.422130025640288
P46939;Q13474					7.048441803550404						7.014352500651009	7.153326961490906	7.106870544478654	6.9402075877441955			7.072874596810989				7.067182485523405				7.0092383709684665	7.096423330595271		7.060357824648616		7.010808597512207	7.051769746899332	6.974203017529143		7.140036410975282			6.993502361677889	7.067108069059565	7.046495164334709	6.96087491617322			7.028896445131471	7.154849841520744	7.0062092405376575	7.056065929431753	7.043951418263276	7.1505415413740865	7.061942292028086
Q9Y6M1												7.803457115648414					7.770314331531084	7.819517613866543								7.7893550460217					7.765348116457255	7.7887126663222634	7.797115130061683	7.754791579163075			7.761597107724984	7.760196229455134	7.832029647089929	7.727044869273749			7.717745374906922	7.712784345708868	7.705932099731018	7.674750946340831	7.713112365881025	7.671061708373562	7.722288323541742
P51608												7.544316141747427	7.4301879703434945			7.3724885434930245	7.297015993577781				7.466912085089596					7.431186793318	7.4729903496766585	7.428313012654368	7.423393345135083	7.373022402788157	7.397314173908845	7.405158461126545	7.486203708021318		7.374289987675311		7.237619129946189	7.341948646412505		7.355489832903385				7.395867831233988	7.291479852236699	7.324447085505086		7.473253337091735	7.302092715843356
Q15398				7.16705135873788								7.193569800322616	7.201915782740697			7.1199483600309215	7.134113329842324							7.1863063842699075		7.138681553510374	7.14770723378041		7.256453144939036		7.232742062720737	7.184918453552462	7.252731702726023	7.16354896490181			7.210692980817999	7.255031163345551	7.224481265303632	7.152441238058954	7.139595758469972			7.275610764744573	7.324549947702555	7.184975190698261	7.24799780208012	7.161906792067279
O60333	7.383779472391263												7.088100634642659			7.1396902216529226	7.173390251465195							7.158332331708981	7.4430751438217255	7.366049209800235			7.293892667053009	7.30464129829467	7.299746933493803	7.246646274890713	7.265030197723059	7.322467392131071				7.291391053078407	7.217483944213907	7.2396747876467815		7.228297676474863	7.198821977603206		7.359721678483211		7.311457168381031	7.373224729594474	7.338317018854097
Q7L5Y1												7.008600171761918	6.924475708187754				7.034387783589566	6.9293473889670265						6.948373838387079	7.122019172080031				7.0012143252861785	6.684755622108624	6.91144526685177	6.79658127076655	6.920837862489194	6.780662881668552		7.112068504268197		7.088525892431256		7.114977744785308	7.240099745587406	7.128140683129993						6.922502286412355	6.947379799360178
O95059					6.961311913424768								6.972938385960049	6.972512937986601	6.9287234980526415	6.929551748419262						6.948896875740466			6.866647624474822	6.860475760901927			6.8993005694607925	7.00039068924991		6.801616345615399	6.891927534220675	6.931320542761181					6.9103308634911365			6.997054201246473	6.964273776366518	7.233681297726346				7.247924190766308	7.055263625784184
Q9H1E5												7.217720767530819	7.25988044734366							7.086680093734625						7.2071764070951625			7.279758172802473	7.241720761068594			7.174989650407334					7.253047085711407				7.145507171409663	7.159867847092567	7.215611129612849				7.197032318918001	7.143295907124072
Q9H2D6												7.387976794990437	7.4068466330976666	7.250200359678991				7.311541958401195				7.323788189900751				7.392714535676295		7.356484780605221	7.40389229555942	7.320872965227249	7.38888237082715	7.340364784402067	7.329092647195331	7.356121506236986			7.358353701033265			7.330291991468156			7.339511065746308	7.340582908247528				7.289767270952781	7.307752687865666
Q9Y6G3												7.249809609401804	7.141104709327929	7.365413100076178		7.397714116804471	7.344628025694105			7.271980930009406	7.347915186501691	7.333185208052762				7.568846817602785	7.560707476551462	7.672458080519226	7.648691704785602	7.7026545194812455	7.520234544482251	7.544502121829594	7.586193335698542	7.595397006170128			7.500579492363338		7.324693913861775	7.351196999942697			7.154758619154177		7.342185728293693			7.344038405543933	7.220683277974345
P05067											7.291346646689625	7.335698551498222	7.312156191475623				7.241571382089168	7.39022836246913	7.256067982688279	7.271841606536499		7.274688842237558					7.374839959654976	7.294289827100718	7.268437552261454	7.2689288224326125	7.329865485758008		7.308116015865615	7.313614159578132	7.230704313612569		7.205231438820003	7.253410704790367					7.303649561060314	7.3876033612845555				7.334996280243225
P55011												7.369438515442143	7.439585300777564					7.335598296533003		7.308308242998225		7.29558908899982		7.316222037426815	7.286478924930768	7.3753526392327595	7.378143427967742	7.296050601788739	7.340007617996673	7.300834519161612	7.286838050059013	7.291391053078407	7.354262144504483	7.312029180025536	7.381854827622592		7.252828768040592	7.211787762900892				7.391605450886183		7.35604498868723				7.364719802729918	7.410642285972441
Q8N2K0		7.452169918535435	7.379069719792747									7.5993808333831385	7.674521284839618			7.4785087782063036	7.496957309261206												7.563208082308394	7.568741322390673	7.61758739564175		7.569128012949855					7.525731356850706		7.522978621525847				7.56451219971685					7.520365608728146
O75330											7.1965354144222555		7.431797841638306					7.223366126439861								7.2962701975267965		7.366852369512264	7.321619140247275	7.272236240350026	7.221648928192229	7.3094598224612115	7.318543299122021	7.366348233467718	7.358410786206337	7.347173836413207		7.325884943968999	7.242740144605627					7.25321681250213
Q16864											7.376430951177879	7.4242934715668065	7.415273909352888													7.658106835506393		7.6535790965802075	7.551010601573511	7.533721231012444	7.745683626664218		7.584206799271915				7.4582297982235675							7.151032581756442
Q14691			7.333286021554434	7.3265201921035406						7.2729549448481725		7.2907244800192235	7.307175012040345		7.2383472434264755	7.219112780306168		7.3714927085759			7.362689770726164			7.228374690421907		7.2659492899506235		7.17507672117621	7.2578225160344765	7.277379974667254			7.252537506990004	7.2382719779258275	7.285152078525091	7.338416648246358	7.2965555060882235	7.200659016251719	7.155275292730099			7.272723234613842		7.269676357629865	7.271562825432305	7.326151451483546	7.319106059309776	7.29664325564288	7.257726560558632
Q96BK5												7.195871989459327	7.199672916720621		7.143826390839561	7.152624639447619		7.15633710087081			7.149188310536008	7.120541028862419			7.381602372759701			7.240698979186308	7.359342116772368	7.228656958108935			7.2504444001899655	7.468096135121064		7.1848617089934335	6.88898216839912	7.166045087851225	7.172982189505869			7.204011395461484	7.094261442720502	7.15642799231805		7.15633710087081	7.197859231738088	7.183184400298215
Q7Z569																7.210104397064885		7.233732009366046	7.420368379857524					7.092369699629121				7.110690697273754		7.338675577753202		7.225128287982088	7.223677616130032		7.15742654478045	7.150049945162385	7.264935821782686		7.011866356527724	6.983269866100375		7.093631776828948		7.1851737123573365	7.212267528548938
Q99996											7.590462859514767							7.460055486888886			7.77207220918493		7.718368805983379	7.778274283058043				7.926280694204966		7.850542090028461			7.691152247170682	7.668106237932731		7.763951826033324			7.649490631483505	7.669865214655632		7.709956485509346		7.749705403829704		7.82280858361851		7.847726855657811
P08572		7.266654962773224				7.276989989368231				7.291657396102181	7.485508484833821	7.252391803181244	7.4348083386530925				7.2804417782984165	7.260715193577561	7.242218320247613	7.252367514459899	7.248194037940857	7.233681297726346			7.2778841422402	7.299550878499019	7.261667228774185	7.244870622065243		7.227552503379864	7.259641653428861		7.253749808139813		7.228323349308016		7.225516039397896	7.220029593992445	7.256067982688279	7.230065551206047	7.235982703481839	7.149527013754348			7.232106292614658		7.122707254318348	7.2183253966096705
Q9HD34					7.851527405600252				7.740820431453615	7.672338039519902	7.57860483173552		7.729545440749791				7.568412951088216	7.6296745806078885	7.598549773087625	7.636086515103073	7.730935623964402	7.613693861814612	7.59209899950497	7.631575660859227	7.64365990394993	7.673481697073347	7.5869921573953745	7.681711468401807	7.639546250452347	7.62314587463794			7.646599751720373	7.547910016864493	7.57746882068529	7.656088614832357	7.639237395782031	7.561387637300133	7.4812132375122085	7.61891581824332	7.609060549930087	7.649870093702406	7.499783276438258		7.629175057540406			7.635795281553983
Q9Y3D6	7.377561214917793	6.820569238526894	7.269863040554411	6.985597104367895	7.150633653746429				7.172486169686935	7.5338863982276205	7.30903366750414	7.390687877285511	7.3411970321468285		7.0427329796217215		7.605542065288216	7.4208794988754985	7.30395163394345	7.4205003391374795	7.316075234838397	7.344313661234556	7.655378575531851	7.5791202197015854	7.529828018849261	7.403172015492252				7.08361010516231					7.598713924158069	7.641285677047399	7.620188125530969	7.224014811372864	7.167671716230021	7.3567140605833945	7.44507463277493	7.5434347537384925	7.462278175996719		7.665017825412472		7.735718633508221	7.530635055505357	7.464429928450845
Q9Y5S2;Q09013;Q5VT25	7.637749828028324	7.529353344971997	7.4875908245160545			7.543559001173655		7.495391683266939	7.553749563700167	7.32070697430959	7.444794010276232	7.546431608077343	7.524681662851162	7.06307052564296			7.594723946409747	7.580696939712436	7.651597800651505	7.6111601653656304	7.5997411939198445	7.72036606107799	7.247064468935451	7.3591522114468955	7.397366361265288	7.465591024929538				7.504103697911267		7.515834119838739	7.465263850356592	7.382449319798916	7.575868783544481	7.5409548089261325	7.519854234341383	7.385534778910209		7.487562560256378	7.337039739920378	7.534774682014773	7.446148675696183		7.627181447147527			7.349277527467955
Q9BUT1	7.315760490665735	7.452782787900721	7.42605558248393	7.256164305279615	7.361274422562206					7.126780577012009		7.155153777765149			7.1878871784095475			7.326949994165998	7.184890082199722	7.2996380249790755		7.236814275171272	7.246301577171691	7.2692326638068305	7.2990494465975395	7.329784199064232		7.349685397810314					7.361142087753333	7.33219599532464	7.284611182369772	7.341276210721688	7.313170948064998		7.3918521590586375	7.346470335478755		7.2846788312416715	7.248046869358662	7.358696099573811	7.324611653328921	7.2895666575924185		7.299027632071986	7.343073634451802
Q14145	7.540754799950447					7.566248883763941				7.588473396793431		7.522274656011119	7.566602457407099		7.664895709883647		7.619145526346042	7.612285721376617	7.559104293998835	7.549432437097535	7.563374278536823		7.608611600414611	7.56606019338704		7.63490027448999	7.677159654604984	7.590830693169167	7.558480566074932			7.657715402868895	7.637199435740533	7.582302045586616	7.592809411084256	7.48736465891693	7.607658718528297		7.615339717908828	7.544700412838673		7.553579642431814		7.659935205977028	7.459543258280413	7.478984717412186		7.5723719924039035	7.616570029608803
P56589	7.8449429071382		7.86432711957556			7.620437977338462						7.154576116917886	7.386623796125078	7.344038405543933			7.517670853989429	7.397157574202141	7.3540700043067275	7.5030276152470865	7.4883391579275	7.468066573179598	7.393505008589961	7.408036342045525	7.527939080629463	7.409188946920384	7.421965688225113	7.2827580210255976		7.3445690996884645			7.39417140041513	7.40224418233262	7.456563394860185	7.408324780170415	7.455210427775805	7.44954010627498	7.497178535363107	7.366067904812481	7.519762385424222	7.338615838490599			7.492145518044287	7.4975101633641295	7.4879863311293935	7.379142286647321	7.450818553829668
Q16831	7.125123272551998	7.123198075031999		6.991394442953118						6.962089819628145			7.04766419460156	6.9315900713682534	6.909052983317263		7.103461622094705	7.076021141783546		7.042496757433736	7.010850957373923	7.009535876619218	6.821939098729766	6.903822241264234	6.9304650807842485	7.030842502824917	7.103187748850943	6.981678197312383	6.932722296700044	7.036828433377113					6.9671921582926535	7.01632285401379	6.988206562776769		7.046963154123424	7.012795058145413	6.929040669371032	6.976349979003273			7.04590946703501	7.049062889794125	7.013427127070696	7.175627764367181	7.080987046910887
Q6R327			7.501141455287783	7.608868199820542	7.706683651763288	7.81839746544135				7.671302463513509	7.5580482290829885	7.637159379988064	7.461543544610252	7.689024565205013	7.62325963061961		7.574077590001978		7.5897597653381546	7.5959479176529525		7.345491356474646	7.5523639817866846	7.673610630694895	7.68476459689669	7.340959409772542	7.385481150169245		7.556579878089068						7.617880625590032	7.611128267520181		7.414338145582368	7.735878227256237	7.612699108064592	7.665402734242329	7.558960436273091	7.561661786781147		7.7234720911759185	7.720026926819729	7.635654616118119		7.48180080953861
Q96JB1					7.670338641127442					7.65527292997353	7.644625660173327	7.701921838351167		7.578123250520265	7.666517980554881	7.6589267449862755	7.57189508440376		7.610936831232662			7.557326709633792				7.669985941009484	7.629868118746123			7.56877649030879			7.5921989713792435	7.608044405736923	7.600395629810168	7.650258941613691	7.590618948206578	7.580959170745272	7.607680154583677	7.555541819633662	7.5722557216594995	7.558228421803325	7.556302500767288	7.721513842084022	7.549738731264899	7.5846477820296245	7.5761108941208395	7.532576039660902	7.574887431035099
P32780									7.725960610113859	7.575857251102086		7.7223294807030864		7.697037443369143	7.71938929954735	7.761957892362059	7.637219462231449		7.602580832264148	7.687181029584924	7.736834560110393	7.861295393526696	7.6525557502118176	7.58454605651386		7.613725571785924			7.704553725668024	7.559284049171129				7.623559390005437	7.65275868027325	7.629022027382759		7.574378564413083	7.636698473102621	7.674640723976912		7.661291977065603	7.551608559705352	7.645756213603842	7.722205997516074	7.822730205260257	7.7521560472810584	7.580981965962677	7.704699475019263
Q7Z7F7				7.6750814456877015	7.765079660579813		7.873750613647375	7.7068628073573535	7.659973215296316		7.517829057311647	7.620448384711709	7.8056095880787035	7.5658596199936605	7.56869442740284	7.528466754056201	7.724906367842255		7.816214777381503	7.738042899767991	7.759705607785337	7.726743504949049	7.633630023469062	7.354262144504483		7.622203657819171	7.4984759678010855	7.474216264076255	7.649724185929522	7.4496326504700745			7.577893738303586	7.482602064699064	7.645834751418948	7.7193478627926595	7.708089315956465	7.5211119205977965	7.498779063286594	7.434265430560305		7.526946348157999	7.493597449000527	7.649724185929522	7.744918542441353	7.586868492432891	7.63853917299192	7.585539684964023	7.6930670939242285
Q9BYJ9	7.357572784051678	7.547405459667489	7.314835923004574	7.412258893898137			7.163161374977018		7.3680822440064455					7.67066324328588	7.663663240936338	7.3900868754237665	7.333910543472979					7.424979586745809		7.373996384262327	7.354223723264851			7.3646260289550405					7.027675715904893	7.09229947657425		7.254499738917382	7.1851737123573365	7.227115082589125	7.195512210674072	7.283097605437225	7.376339672571035		7.299986436134468	7.830755426274798	7.34026560097233	7.536533192158319	7.304081029459922	7.35837273025802	7.447282097756976
Q9H6X2		7.6501228844440625	7.757183385038675	7.6754667106456935			7.774429368091805		7.717753693210716					7.678245151927042		7.604668764520179	7.758093983251583					7.804003054729613	7.769451179402037							7.6499673383248235			7.895068777986527		7.854154164030026	7.888353626260732	7.964905169127996	7.806952872870882	7.804337103826025	7.77922119105401	7.781834330107991	7.756293709705303	7.708148849710405	7.7894749457600625	7.764333077937508	7.737176734190591	7.853765114736176	7.769687425683675	7.763959304778675
O75182	7.81125989403922	7.748591113335408	7.719762052537277	7.6597736292477885			7.771315502404819		7.803866634284985	7.830902889248479	7.726172783524747	7.849566815477884	7.7102527964630045	7.782042416620554		7.748931894413701	7.645029064721142		7.738344460104493	7.7471087059907395		7.6022770843001926		7.696784355456685	7.746159172874277	7.784460376298139			7.733285559999277	7.805460077419189			7.779315046514311		7.651258625418847	7.441914975929848	7.66854432140747	7.679473322529414	7.722205997516074	7.692661886273083	7.592520946518943	7.629766267319319	7.634809665383035	7.735319392367857	7.889626601332881	7.666405648490134		7.745309059940828
P29558;Q6XE24	7.5910646070264995	7.644024778591458	7.606811146918964	7.564062129034257	7.632376297316548	7.60531582254542	7.581540075367257			7.554113456986374	7.625199231482169	7.6277344407383065			7.6133660564658046	7.659374181772188	7.610958106098902	7.690736396093274	7.636748595378336		7.687823147341528	7.692697136733272		7.467223210834049	7.577020484030885		7.682433908029272			7.6943155727261665	7.689575215759938		7.586846004110501			7.470968804605796	7.572976098995143	7.631991365275573	7.649432223241616	7.488310942329654	7.524681662851162	7.552278757969826	7.534495702835539	7.6264532897924076	7.701593886538907	7.602331340591338	7.661055084853379	7.619395978513534	7.671681844883086
Q9UGR2		7.111363344325131		7.160348460761098	7.252464661195994				7.282712723035266	7.226006694729179	7.266019908853498	7.168143775495959	7.239499684031626		7.171872656139683	7.227243781503063	7.275863950712521	7.2020521689120605	7.19220492541459				7.218272853571447	7.2436580266386965	7.235250611584401		7.24740856192157		7.28744340112945	7.2709581850920975	7.116375261179705		7.131811071270342		7.229400240179781	7.300834519161612	7.250127120776897	7.244549242897895	7.187069271230423	7.342837036916425	7.311711488795424	7.313382057578149	7.274688842237558	7.398426146305484	7.24995618195868	7.352857562406997	7.314941086692984	7.27957569612672
Q04721;P0DPK4;A0A096LNW5;P0DPK3;Q7Z3S9			7.1082605049764735	7.206663996990936	7.272746411201189	7.175598779518376	7.207876621591972			7.218272853571447	7.589748595930788	7.338536173355659	7.3900868754237665	7.296862551992673	7.283527364861694	7.29907126002741	7.134463991534289	7.203440866830438	7.3357386470050505	7.253410704790367			7.203875623277334	7.235831337410518	7.22481783739504	7.24462342843235	7.346333411195522	7.336619812907439	7.1708188980336685	7.317958924700952	7.306467918714803	7.280168465210791	7.374803316516083	7.3158024697370445							7.200795797608367	7.230806428468883	7.214631945393139	7.345863628503764			7.339809065219519	7.439427438654527
Q9H9B1	7.0570952896126675				7.163787309962003					7.108057373783854	7.043165720207454	7.134113329842324	7.120508124026104	7.111833578148847	7.025018972282759	7.1002326519645065		7.136466890465839	7.083000669576533	7.145040940037024		7.232919911693493	7.069816042571995		7.118397011951576	7.0771134323037606	6.993330399659162	7.08361010516231		6.976276596756336	7.036828433377113	7.0570952896126675	7.030559245291156	7.152196582334209				7.018742095762382	7.072102778885176		7.088879956108052		6.9913014059568175	7.140162229613637	7.265713810640022	7.209246848753374	7.218824238677402	7.239899817176968
O94763	7.488480208426273	7.414789569118668	7.464817305625984	7.393978602651772	7.466897264016924	7.37390459247497	7.434664693722909	7.468170031172339	7.633811715526896	7.499851973267187			7.399206300671308	7.434089638417891		7.467252830236065	7.341038631677523		7.387976794990437	7.558684575700048	7.4704839943156855		7.417836911626325	7.298940363010725	7.405346360175709	7.490618554920131	7.249198357391113			7.442024854357228	7.4083078185237525		7.325351437805546	7.360006132229098			7.254475567803871		7.430284731089956		7.342422680822207	7.368825930958845	7.260881950463586	7.395605929313231	7.5935850954538955	7.627253171236667	7.528762485510607	7.425794979726693	7.39420644536023
Q8N9N8		7.494460719390826	7.453669915065227		7.596542118161749	7.612518962242537	7.600199402569663	7.550546311465644	7.6418011954739224	7.407169876483705	7.639416757492414	7.510424356092236	7.58198377286074	7.515436681141699	7.589614540631266	7.540254374151109	7.565363688231234		7.560361020581635	7.576698315636371	7.468952557265534		7.567026366159061	7.586046913293152			7.510839801449361			7.575153192389757	7.629878302575177		7.571720474936312	7.5772159697346515		7.453455946777304					7.527642787756754			7.528132206263837			7.585291490895498	7.646785894024764
Q16774	7.78212849222918	7.562744771458347	7.6839651135875595	7.535458690265099	7.678126700107521	7.7081148314217485	7.575661152712524	7.619573294786003	7.649938167224346		7.66505539251443	7.605585145784423	7.586441015055159		7.323128293125121		7.461963486124938			7.3793236507533155		7.346607216606133	7.516191503958856						7.516826128253815		7.681295520793182	7.585911710319434	7.556302500767288	7.5398034973846775	7.582483811047703	7.481485625827413				7.55351894014897	7.4845702992174115	7.441710842209566	7.555916289552949	7.539665636066127	7.312219683273972	7.395186557446505	7.255465481992464
Q92785		7.503736222654338	7.553676748440078	7.620958040726162	7.665674780993894	7.652787662543015	7.58692470814482	7.64738297011462	7.625044793700269	7.4775119439695725	7.651181062444688	7.569958818096594		7.589245675052506	7.556953454396882		7.4925927832557075		7.540904815317018	7.529648473525813	7.5427134168043235	7.49042204157655		7.496556049496295	7.538246884671983		7.688846786954587	7.572406867558056	7.596652066132439	7.38635625808797	7.495474955889315	7.599435452688469	7.558816530879456	7.559487681797765		7.617660721692005				7.402140967292468	7.501456384696516	7.610713382191951		7.549420180836492	7.683101096428065	7.575534218319865	7.681955426153619		7.588932452323186
Q9BSL1			7.2720505749886115	7.32364392313595		7.281169773409736		7.223444019809615	7.198821977603206	7.286725855353823		7.185031920432769	7.203304916138483				7.253943462669259			7.38635625808797	7.180326625415149	7.326335860928752		7.266161112219401	7.295567099962479	7.4447628188026735	7.353088764833948	7.268718346117294	7.32699090552036	7.435892123015654	7.305802629184904	7.328644584943907	7.331710659663883	7.327379371292849		7.420087833187218		7.170203022985664		7.266349311986998	7.310650836478306	7.362859302958681			7.338197433406282	7.40134883597978	7.330900559667934		7.341117839133862
Q9Y2Y0	7.538875222525595	7.542202782434028	7.504294118294733	7.517156294823795	7.517156294823795	7.7763379096201755		7.500305100010565	7.528054966315465	7.2802140293384		7.448598119190078	7.442275900706588							7.300160536951353	7.311923308768361			7.45486009814405		7.3763214145472835	7.5550823510705	7.559547555580434	7.571545795238338	7.533492434195191	7.524551894875205	7.5111343927288665	7.51213718202783	7.53729006666481	7.498985598085234	7.4176875412097525				7.467977875279793	7.38868721020124	7.420120848085703		7.371252629124939	7.764295715094164	7.562911145047648	7.616359966734068	7.247850566973534	7.508946979821874
Q8NEF9		7.837443228306863				7.892395164072551		7.797765966075061	7.940097926231087	7.5904182524397585	7.794055628279197	7.760392323036943	7.746875406653806	7.641335272726408	7.665412118002188			7.687395174342322	7.584817271624172	7.5364826869272	7.6178073366619685	7.627017461878423		7.640451621680509		7.659212396143382			7.555565988729439		7.732112181396643	7.462427948209778				7.62740682583779	7.481600264553628		7.659259986408495	7.650472659655893	7.698431145016592	7.726800535862888	7.627191694171226	7.593574023997561	7.743791886095104	7.7526245626267665	7.686305507622428	7.717362560599233	7.648311211106516
Q676U5		7.471951454680982	7.5017984404471525	7.4628769551925			7.495377802944074	7.562934907501182	7.410017608203053		7.508071616599375	7.401951675984828		7.401279886667168	7.524837333256761		7.4088163799799345	7.443966678374579	7.425044874551389	7.454524735593097	7.453425371271665	7.471144965160633		7.37817979038095			7.451233624426789	7.420417869286317	7.453104198432209	7.415791055742342		7.442918545369841	7.47246389660699				7.3768870566640485	7.596311136780829	7.483230586902103	7.408409578468429	7.327747071252456	7.335237186909729	7.312029180025536		7.575707301476683	7.532142624720334	7.576893946376503		7.468022226494091
Q96E29		7.211013690603825	7.0971878725708955	7.01089331310438	7.202215775801132	7.084612020865252		7.094994900944612						7.169703816994572	7.156458285240457	7.1825002473792	7.239074138235893		7.221701064384597	7.198272098469347	7.1851737123573365	7.28454352295875	7.0856116304716465	7.146995757209465		7.225825991461893	7.241048150671644	7.220578754632829	7.267969158685094	7.291391053078407	7.303908493535954	7.200959878391846	7.167819289877132		7.241745652570644	7.245315216352734	7.257966409508177		7.131361989115943	7.030316305988586	7.196921944819459	7.139532771597939	7.151645602511628		7.135069013823448	7.359493981266232		7.127752515832973	7.160948480864697
Q9GZM5		7.552144801030777	7.557242454229143	7.265643141942135		7.544291338384566	7.624106692101121	7.555263778314128			7.570134137138968			7.389095173354185	7.502345169897973	7.482602064699064	7.260333794370303			7.183554533618862			7.436226275270583	7.4686721911461476		7.53308538644057	7.594768113447505	7.453471233722936	7.705085046186523		7.626114434418071	7.617545489482417	7.443669703496398				7.488874906285025		7.46181355362262	7.460897842756548	7.684585065887373	7.49330466149301	7.275426536741639	7.583889919896468	7.469291705846857	7.403103355046766	7.43560550202284	7.228246326255246
Q15878	8.112973459333155	8.216588111075502	8.013932120711203	7.846429900183123		8.026900808890256		8.114510904848874	8.035069344421105		8.010893313104381	7.994255546246113	7.995841325879848	7.938749820273815	7.978271841610635	8.008600171761918		8.02007110353384		8.016071816734025	8.18957452553725	7.987559018480019	8.001300933020419	7.763802224074593			7.826029426280027							7.979452764766347	7.924279286061882	7.980471520550195		7.9123814989188	7.9169011731218	7.922460753462456	7.950569294682517	7.945389794405569	7.965601463145935	7.941660478388393
P55854				7.398599635095352	7.529930582860223	7.418500159284101			7.441428037023599	7.524525936626375	7.560396873673903	7.653270415846212	7.581562840115364	7.496818985699854	7.5086105104294125	7.493931821773546	7.410861554216598	7.421225399340183	7.361595639318234	7.393136300269217	7.318355550225704		7.516045938520287		7.512631039809221								7.1946253294838645		7.359418055657314	7.335898992025112	7.342323966312882	7.280987889004646	7.199069196251742	7.1966182713302445	7.591220479634285	7.5536888851646005	7.455408315242286
P51965	7.422934381307001	7.621498246825211	7.535737051730224	7.38246732201583	7.538133687250669	7.551974250600909	7.4282158115613255	7.437623742997059	7.485224400125799	7.456457134303779	7.360006132229098	7.379867289080878	7.390069186301637	7.319001899462316	7.338037934903125	7.3312652916762255	7.303843774888654	7.358677084512974	7.415173745335861	7.355298235211169	7.309076301822332	7.306081745657977	7.436051275202242	7.335638401296343	7.464653457449502														7.291590825658001	7.188731671445743	7.405004665050369	7.429945974117818	7.305652261364764
Q9ULR3	8.734839818031572	8.07280114940985	8.161547673125728	8.605606684430095	9.360763765954154	9.38687334968418	9.381440002819618	8.645864199438346	8.677415309936519	8.196590654117307	8.067851660512353	7.903171409574172	8.053501002386415	7.774743177879055	7.83300040911894	7.937948963523528	7.247580506233836		7.447359621271918	7.4405155211122285	7.228117924136845	7.359854446750358	8.2284516907144	8.156246190397345	8.239099181887367													7.405431741967374		7.4090027034017725	8.190975657485245	8.076021141783546	8.088313315588097
Q93077;Q7L7L0;P04908	9.12898052396661	9.166459717093483	9.205529151061802	9.215743282637606	9.375389236054378	9.3625390198306	9.314457122734677	9.380482590974982	9.365918322176343	8.609914410085997	8.470234032187602	8.319355941066902	8.39287274540208	8.495766284392676	8.558732564040639	8.630488895723703	8.031004281363536	8.174844493655456	8.338814937417618	8.346548558548474	8.149619341533153	8.253192569878443	8.520562130964136	8.395046676784403	8.631200171092285										7.246498580795801	7.3987036951130785	7.535926741395569				8.33555818806586	8.14173189476714	8.069186925151909
P56381;Q5VTU8	8.071661123441787	8.195373754817412	8.098539897992861	8.59064124201228	8.676757606201516	8.570391143779831	8.381926930637228	8.534343456806027	8.61559237384182	8.423426109713137	8.3752245260658	8.517407053652155	8.491949694576554	8.388633969351789	8.383923028952161	8.308009186238259	8.263280914296622	8.366684389178944	8.352182518111363	8.410456664797314	8.462278175996719	8.367113543177638	8.288718600266808	8.403017514222281	8.405994841191804		7.679645897695205		7.622628426129325				7.695910505623837	7.785635869170769	8.228143607597742	8.346489892567085	8.241397041649646	8.10971350479295	8.249418507235987	8.180183241848228	8.308905739431566	8.341276210721688	8.260214538395173
Q71U36;P0DPH8;P0DPH7	8.517420247475371	8.28517460125202	8.489170694452847	8.503586421323273	8.296840627340025	8.360650205119748	8.423720879734795	8.393838332318476	8.398495550138136	8.601212290310881	8.499136994537382	8.379541187752597	8.399915889916302	8.409392030619152	8.41957578106214	8.48675625461727	8.609359591981379	8.614232616698708	8.617514057209073	8.637719824609833	8.686153451556198	8.699117639363333	8.548364846321437	8.644674875916488	8.345177616542705									8.182300499593339	8.424522297086632	8.349607737748075	8.562649672211917	8.544204515457395	8.356733161785513	8.655196080695399	8.75727453082555	8.679636816501192	8.758336487330979					8.389821462910522
P61927	8.168792020314182	8.58169940355087	8.62666878745452	8.457321643676835	8.74542614674861	8.516733636616387	8.200494821738648	8.523030721754672	8.517829057311646	7.682704513360417	7.943192680251776	7.942107308989356	8.167376418413584	7.57177868589273	7.669028495139821	7.668823718278856	8.159897901034096	8.250102705064625	8.310480891462674	8.220160409524595	8.30408102945992	8.246079841223766	7.642236925922143	7.675924914230961	7.51251096391834	6.8324705909142									7.156851901070011	6.810575246789856	7.20194306340165	7.468096135121064	7.399535278865296	7.39494173671336	7.616853453415137	7.722592794215026	7.837613687180718
Q9UDT6	8.24548799129027	8.324693913861775	8.37841607188523		8.546419266835192	8.292654730197986	8.185825359612963	8.194791757721925	8.225154148849805	8.65024922465787	8.234618505860634	8.297103650149257	8.311393565000522	8.015611204503513	8.067777358633318	8.207607441911914	8.260333794370304	8.267171728403014	8.289900961728627	8.280623891512912	8.2318007920579	8.236486876375592	8.30011701828987	8.313993695489758	8.515012345258015										7.975877363631127	7.922891464773208	7.944359275507229	8.128625404875951	8.104008850999243	8.09760432887441	8.229349020167703	8.239199342054302	8.266419865879104
Q15555		7.548954186430289	7.363687175889545	7.452231244405824		7.472288270339757	7.430961453354948	7.338715399363528	7.486529653871529	7.5124575861973435	7.4247183373315675	7.420038306133178	7.50666735514341		7.142514604999374	7.153509989300837	7.3495689025086754	7.391411510385612	7.399846712712923	7.348927619178392	7.423589895535679	7.342007929017339	7.452169918535435	7.538686816604501											7.261334253799131		7.235452691263219	7.243831461981921	7.313466472658235	7.382251246146584	7.3534353378561645	7.39306603460844	7.52244423350632
Q9BWE0		7.314120133789038	7.228015175101787	7.3096727432292665	7.362444773941054	7.280851425694206	7.331589240955137	7.357095925095734	7.305394366771732	7.356312741150645	7.325987466214442	7.384980295651304	7.295083059251656	7.361916618668643	7.332337449453026		7.262142464890878	7.226883328390917	7.248610744968303	7.200111459623802	7.269256027417773	7.140696552546414	7.186956335465412	7.2491494200445175	7.274065436350914	7.3819089060057985				7.205961823059634	7.2259292596782645				7.241222631195892	7.2230284269722524	7.245216456947668	7.2024610706294	7.295369148510006	7.284791555950146	7.186419489155475	7.250566369040124	7.176930084450506
P05976;P08590	7.9075833245392175	8.015820634262068	8.047858727407457	8.17906322239498	8.107684719655841	8.209890168681257	8.287219295400805	8.343487370238302	8.398217868234877	7.955764694900127	8.48691197407396	8.351564415204106	8.368212481187387	8.32520768948292	8.406489083959762	8.39003380589576					7.607401403302025	7.661405639446197	8.249834041596792	8.010681493131443	7.705572945434063	7.814746880494982		7.360725915641955	8.076239819775026	7.27207378750001	7.308372299806312				7.825211838936818	7.767081621363323	7.887217700644291		7.51160264922777	7.53135116458306	8.356255379517801	8.148818514602018	8.286613631657005
P10109	7.64489135895262		7.638758735424253	7.774553459529832	7.837411654505375	7.843276392283465	7.789982389752443	7.844514452642138	7.860218184668756	7.753314893103649	7.613059175689517	7.710548905387108	7.67388678819921	7.5788797814285696	7.642998403843919	7.702413302195562				7.630407532886708	7.556857078367216	7.574563675815279	7.660381605523159	7.650297807263036	7.7186677353162105						7.36218077659253				7.357477454138898		7.163340305618251			7.439364277735001	7.688295211448157	7.622255481081157	7.605585145784423
Q9BUT9				7.787347103903165	7.773384134177155	7.769333008051516	7.821965274056783	7.787432134639003	7.7660259742828455	7.450510838167308	7.578811060322582	7.52416235813557	7.633700690524236				7.501305794775832	7.483544507227306	7.549812209732531			7.523928468273403	7.452828718256843		7.410642285972441	7.7483120934209575	7.746268241198078	7.701930465318617	7.83027422061246	7.687484370169685		7.855210133358449		7.438099126503389	7.399240941692455	7.48990225643532	7.533187184151415	7.466526572721179	7.35953193909363		7.7167877056997725	7.450633950597005	7.439364277735001	7.669716582288874				7.468406414077564	7.604204445856331
O43665				7.611266474599957	7.521425773895577	7.481600264553628	7.514614153467984	7.486996888431823	7.53952773097134	7.302633919813779		7.535952027092174					7.406199423663312	7.348538501257994	7.33128554558701	7.394469192347434	7.372193719275734	7.430880946452891	7.355700492781882		7.2503223970760065	7.32360269525649	7.349044286602036	7.426429925193927			7.354204511370313	7.373537231192786	7.291945750170066	7.331710659663883	7.384048602028618	7.413702012781114	7.3202917192395605	7.355681346105722	7.3192726631218905	7.326458757071222	7.360100908756961	7.370105805430379	7.4557582031041365
Q96BP2				7.5158208777402855	7.650394956172242	7.665627888537776		7.5511327007286075	7.7186179280471725	7.45152547352459	7.521739400543548	7.534964792394666					7.426397386459972	7.53184918680186	7.523499342767935		7.524603806718669	7.418367590759902	7.412662107372581	7.560576094751004	7.492941888981732	7.540392048738378	7.595110255778039	7.576594710733831		7.470675044798936	7.51067903103221	7.605768190232765		7.575580380573512	7.509578837434591		7.562792313273601	7.5275139016916155	7.51251096391834	7.605660526371362	7.40224418233262	7.421784845215252	7.404371819465281
Q13485						7.585291490895498		7.6986398150419415	7.643738821743565	7.628041355416391		7.377906998042317	7.571336086816895		7.577583704288294	7.517327882294373	7.607787318992725	7.618968035300037		7.525731356850706		7.525148506770361	7.553057325316767	7.581813173619868	7.577847821301782	7.692767629071268	7.647969458362971			7.4785087782063036		7.491543779150172			7.616916411372468	7.559523607057893	7.695122534611543	7.543484456978157	7.546258798765529	7.551730490887551	7.557531261875299	7.559499657214674	7.628051582171172	7.610702738893248		7.648145250505386		7.59453618637243
Q15651				7.85694628521693	7.678381786970454	7.688588879158805	7.797108201028427	7.5154631883732685	7.5851108969871746	8.017325554561722	7.868685573948292	7.913193745807495	8.013553430541675	7.839251727903101	7.712346599731528	7.81698327622286	7.787113183500843	7.779430533089648	7.827905347450957	7.877307982636257	7.86613959474465	7.8352909635809	7.93852472854032	7.950384329028349	8.051306910817974		7.607915881388089	7.501907841413007	7.545789398005562				7.566331410031534	7.6885443968134615	7.897737025345427	7.7755157884326085	7.674750946340831	7.668711981098873	7.8765699845338935	7.763420505662491	7.930154049142989	7.960661007270982	7.892100170532762	7.889593002378684
Q13643				7.342185728293693	7.345138383110101	7.316536447403556	7.187125728101728	7.320229396719269	7.135609636028679	7.198602109489712	7.401590072406656	7.41674033367636	7.365150901493603	7.427128918952586	7.355700492781882	7.347173836413207	7.195429142457063	7.331912948773648		7.3968790352215565	7.276116989163544	7.303606390634642	7.312367794715973	7.251102625414139	7.288986586791629	7.374069803726075	7.405875456896315	7.346509448774761	7.321888277582297			7.249736304568834	7.381367818911548	7.4858065739148305	7.236108801587282	7.314267598628723	7.2657609167176105				7.230218939887381	7.299529089146387	7.228426025467109
Q8N6N3				7.70963454740572	7.887656677583858	7.9222218618896045	7.907626304843267	7.900754816044652	7.788380515319563	7.8433885229380875	7.723176451626106	7.8749396439092445	7.88939135404854	7.556398999930423	7.544117675169358	7.621788848950842		7.466066475658547	7.3461181572067975	7.577664104732127	7.682325618667807	7.589089091925735	7.592831592732042	7.722057771331464	7.631555372412904	6.995464075185006	7.370716588539546	7.370919992170919	7.504756220497207			7.642078529063599	7.6255593728759745	7.379613675878266	7.727573787232077	7.631423474404327	7.44021617608011		7.123165370902919	7.513390750462478	7.710515074583617	7.718019794843153	7.822377327496326			7.60336092434838
P07311			7.342343711009842	7.4170562991191105	7.484371029328407	7.451141420792763		7.487025189528695		7.363931473001837	7.564275378552271	7.59895456688541	7.539038441569298	7.487760371456292	7.525783127911044	7.430542654400698	7.50508211450511	7.561673702399006	7.554610285226164	7.4894662813031285	7.584828568578974	7.57792817286932	7.4417736628051845	7.395902739559857		7.530724633741352	7.4750170755177985	7.538070787043172	7.552096079170465	7.576813403214398		7.541254649786259	7.530826986248976	7.495669196603902	7.445012287887958	7.486883665598123	7.421850615022958	7.43170141746342	7.483558770942945	7.422639076797502	7.36214304958196	7.41084469135838	7.3707535781045035					7.227861005955013
P62987			7.018201022496291	8.218272853571447	8.445386223032164	8.391164551697127	8.113073893594208	8.428814872026152	8.29813229177961	8.22422218608465	8.073901558314207	8.162743583235416	8.21737864793944	7.512497620103123	7.721794133135773	7.295677034017465	7.985812541580425	8.088277875995935	7.938264477157608	7.92553897945812	7.9369910030119675	7.902894510489575	8.110825310054965	8.11564378966994	8.174902562178326		7.995108457744741		7.322508727921508	7.962355127330236		7.925714220822275		7.264369135051616	7.9295670715023325	8.05453645265495	7.9882467233753784	8.025469719061055	7.980862016001755	8.01000297412706	8.023663918197794	8.133538908370218	8.066661302300677		6.522222464996256
Q9NWY4			7.049799277918987	7.055493006677846		7.044735697450507		7.114777731971562	7.026165408839252	7.129464309782377		7.04410838744612	7.0702595774005745	7.100405011565889	7.079506844824768	7.097985729984783	7.1365620365899805	7.008685319195168	7.07018568637838	7.074157919697316	7.078601800355392	7.170085614365889	6.985561187773345	7.138807765217715	7.127590677007958	6.974994996574598		6.9944667318964235	7.086715663944882	6.891180509395911	6.952089838222906	7.093141404751149			7.040641891544537	7.035429738184548	6.986350667517441	7.092860943338818	7.100577302789596	7.12985095078891	7.11882666293329	7.109240968588203	7.04587039244936			6.960032932664821
Q9Y4A5						8.048558324898481		8.02275819423677	7.9130982661594285	7.718468471957862		7.746976518420813	7.711773496120913	7.7401731378151295	7.789763979603068	7.76443767680167	7.661159333346551	7.801067396109496	7.847424578962726	7.732538500528158	7.726417470263939	7.771212547196624	7.808865635779171	7.749241463520759	7.7836034695478995	7.5984840952830535	7.595485198983104	7.628296952067896	7.737033531333878	7.644448437303621		7.629266849758897			7.721035280623033	7.753720908277305	7.773062016986861	7.769502869258566	7.847757688392331	7.869120197370653	7.752808758073104	7.720614040423462	7.750161129021717		7.959742378916536	7.983639816336913	7.795880017344075	7.741135834700641
P26374			7.318021573870186	7.448412569510079		7.464027286100384	7.510062192500516		7.381999021683067	7.468627906261565	7.643087320671172	7.505258538370941	7.449987220643427	7.618351473616243	7.677871463328911	7.673849977342949	7.603003556071011	7.553870895343662	7.44827335520735	7.432937238438368	7.523121882118241	7.4905904870288325	7.395046676784403	7.462996612028056	7.474420247129176	7.5107192292163925	7.608279934969188	7.556736578246606	7.430445951108847		7.5426636252388	7.505678952441556	7.528531060635411		7.4984759678010855	7.539790966345741	7.502631927572243	7.414120626043821	7.484897472816146	7.426218379832578	7.438368279687935	7.564062129034257	7.430816530184321			7.496140562684291		7.455530047342702	7.4972338242851295
P84101				7.815763645008142	7.88040196038887	7.919715984242506	7.6921063137853185	7.903697574054834	7.868144624089762	7.883286587996215	7.85929444704148	7.958869549521941	7.929898938947621	7.342620042553348	7.540028994279416	7.367281357632943	7.739192467336956	7.828124753286006	7.791830947674836	7.805296916157985	7.83416628394262	7.811688926208738	7.721225118096171	7.7663161612092075	7.8948751891237965	7.696723243167566	7.611691451498025	7.730556189960668	7.729148584372449		7.70438219319669	7.815026229442373			7.658774320844357	7.6949910670015145	7.697264224449781	7.646187995933419	7.723685483536434	7.613080346844219	7.7591236917105855	7.735973955361966	7.7613338465157025	7.681150749932422		7.279666944048455	7.559068334034537	7.583074023956643
Q86WQ0		7.429800711630646	7.481442628502305	7.473618333400095	7.435254930395898		7.341928883745809			7.368379871623802	7.472917269345676	7.585144764065751	7.455773409227347		7.55124256062596	7.457730548245999	7.377288033635704	7.511549159745066	7.520077215158784	7.473501567953073	7.474085081502818	7.393557655663294	7.357248576936287	7.388988785124714	7.382233234970556	7.617535012310737	7.644113485549773	7.579657861593733	7.598659214028129		7.6414046971633125		7.646717324562829	7.628092486782275	7.657887294789743	7.57923466734815	7.580742556484907	7.446133128810363	7.441318007475848		7.320789977698806		7.34224497854712		7.406812593478423	7.42543639540901
A8CG34;Q96HA1;A6NF01;Q6PJE2	7.490211392844718	7.570028954206655	7.511843270407105	7.494697123110737	7.480294460003007	7.512043686267806	7.5274623365537465	7.479762403719702	7.545962394159521	7.46544233976875	7.421982124765257	7.492061604512599	7.5060989599284405			7.51023660526339	7.4434507498835405	7.463340441902779	7.550093762080741	7.409375110604272	7.432712805125387	7.418798290590353	7.3560067248562		7.480696664354479	7.5513157851214805		7.499439629201742	7.43447309321308		7.528492477830532		7.4748279260344415		7.2846788312416715	7.419889691073568	7.383294618363711		7.472741826361204	7.4645044509010345			7.431025848133122			7.307688539595161
Q9BY11	7.767074196193302	7.725576802621207	7.734815825407781	7.704373614794431	7.748009619418495	7.766323599350623	7.721645766289746		7.7240709653828326	7.5770089821311295	7.646629147915137	7.645569629351152	7.644714244495756		7.604625593021657		7.659640520906919	7.693621439472935	7.662738948902297	7.673573796423051	7.682054777073807	7.663908131452911	7.585629902197222		7.656213231673656				7.6198964499666895	7.617105230502378	7.641781379153335		7.640709952883036	7.654397965978249	7.640878778701619	7.646364510503877	7.629949582692884	7.6308853214172645	7.6934807203200135	7.622410913773809	7.545183368215406	7.593562952258974	7.606768187872299			7.614475366090395
Q6IN84	7.035509785089558	7.050070264367438	7.035509785089558	6.938329554625611	6.996415346163988	7.119057837523237	6.9220815816975545	7.013637612453532	7.039652023581923	6.916464476773387	6.845916224134468	7.028855809390444				6.896741107017398		6.880567803495539	6.974461029768583	6.93938944406546	6.986189299736824		6.8468564700755845	6.910378911117011	6.89212800867349	6.8636975005709	6.96014243527267	6.91116826614251	6.9691642095787225	6.919820467349853	6.941595898175119	6.864481415121572	6.8749454360855315	6.946304854993475	6.945763923111174	6.924697868242585					6.753667305382505	6.900432677593566	6.815989269772705
Q969S9		7.197528655522771	7.1853154580036565			7.1485101106109985		7.1728363601227105				7.112873001840459	7.128431581093246		7.159296426688385	7.109274738230295	7.090822163394656	7.0908573959815335	7.129206357747529	7.132739838260885	7.152441238058954	7.1615776110488705	7.15044940946088	7.14547610488496	7.14135569220389	7.176698846118572		7.201888500365973	7.181786440174192	7.404132123695313	7.1945975852425095	7.149865453026262	7.186051790526279	7.210799910396751	7.249027052547187	7.164501561309568		7.171316824656572	7.165066178389756	7.1444496608689	7.1336985461157765	7.104282207094438
Q70CQ2		7.259617766814334		7.203576774977972	7.233072295723795		7.192149125018534	7.057133367249087		7.187577119055087		7.290056882303365	7.476454825454303		7.083251717221604	7.01110502981598	7.231444102917431	7.211414245077975	7.264227347756233	7.2605722081234925	7.155214539497588	7.26979304386123	7.053232148840502		7.16625245195416	7.230704313612569	7.2219877016194305	7.227783900853718	7.240299582002712	7.140853581322722	7.2404993265075115	7.177161199726047	7.28141974015399	7.156246190397344	7.59474603049009	7.598089819739039	7.564216153077687	7.2315460439969215	7.214313897424399	7.143764014612251	7.082569964269923	7.15044940946088	7.152196582334209
Q9UIF9	7.409392030619153	7.582654147104183		7.435971706399341			7.424767333568977		7.443607156584516	7.372027792657405		7.487802747851106	7.545505040352992		7.309054985186408	7.4257623933840105	7.44742163012184	7.431122422401232	7.506139584266144	7.384783373233992	7.400900469654636	7.405021756193085		7.401521161385542		7.353358345526591	7.443419461782817	7.270469206453198	7.340622555361112	7.281237960427838	7.278502094493883	7.3149621163751855	7.280805928393667	7.270049643267161	7.303217663573669	7.44290288241855		7.373776051370321	7.3743816980508825	7.275863950712521	7.408697768895788	7.2596655387296725	7.292100938480419	7.339908352955007
O75817	7.595881845162044	7.6352424050571575	7.660277170153676	7.5767098257666845		7.6180480967120925	7.4905904870288325	7.6099463972076675	7.666405648490134			7.628000445988902	7.594503043820089		7.578765240209975	7.610692095333702	7.582324770430004		7.599872160014945		7.646021221827475	7.658326265298827			7.624302726912459		7.58004637954799	7.6155607998873	7.557747741641468	7.622721612371911	7.575257141709751	7.582347494084358	7.587901698483423	7.59148755973202	7.610702738893248	7.555445129797869	7.5754995934093206	7.539151403445493	7.545764678642934	7.558600583342568			7.5820633629117085
Q03426	7.590552059922147	7.532958105738067	7.553118092150306	7.462442922590674	7.621892588317354	7.51067903103221	7.580537243265738	7.519026893943312		7.508058135682365	7.530724633741352	7.574922104783855	7.46630400597521	7.508300728187254		7.407016791185454	7.467030635465847		7.511696239973098	7.551535384560798	7.5031639757248	7.498958065786385		7.490772895905551	7.531069976821923			7.462278175996719	7.523824476777688	7.544811911757776	7.535939384427896	7.559176204996112	7.485820763530826	7.480193850687337	7.469718950821701	7.470145775899696	7.468539322942948	7.554900848003664	7.434616801519522	7.467104713021062	7.465486950662139	7.4730488050885375
P15954	7.767319159799848	8.062281069972643	7.8324705909142	7.9381242771737615	7.98144710162932	7.799257818815765	7.693674197402408	7.692247478903383	8.053462604925455	7.988353800152294	7.909218945843879	8.039850177749665	8.01736728355353						7.755440343898473				7.896686017274078	7.991119704834658	7.9890001613733155	8.010469569796392	8.06043340670274	7.876425697775388		7.886186048169057	7.865743391885155	7.856952322409202	7.8500271235435966	7.916732860273214	8.01110502981598			7.725298943058368		7.798574689053007	7.598210330802737	7.718019794843153			8.080951004379482	8.119519817868195	8.094016681120422	8.049760551762475	8.042181594515766
Q9BZF9	7.380500674899195	7.35953193909363	7.394013663157313	7.338914452663329	7.408968832361207	7.343822010762161	7.3354177792535475	7.378307034856813	7.394504213271725		7.389272429175553	7.43187817876684	7.407390904470732				7.396303983762163		7.313614159578132					7.401848391395518		7.293738117783524	7.366329550519106	7.316326866045419		7.315676520348013	7.3166202516359355	7.3065108056433825	7.3495689025086754	7.286546283516697	7.364006613705671	7.341889355714299	7.3158444447510345	7.254837993329288	7.418152080563105	7.343684248831774	7.276369880269439	7.356523002341826	7.34519723192998					7.305179337564041
Q8WUW1	7.2841147684017695		7.230500011841471	7.666274557681552	7.765072201102792	7.315697514449576		7.433737840519429	7.855743210774737	7.4809980733630566	7.827020146123575	7.823017523446049	7.719339574967274		6.9922087730059355		6.981102495423887	7.109038295574381					7.529558673021163	7.490744837987661	7.447623097760286	7.655599387780787		7.739168713981088	7.678390894445093	7.8251273970274315	7.591732238951836	7.686108719050065	7.7011014940114775	7.641117009361406	7.779004524086997	7.81125989403922	7.801129187579704	7.713120773397783	7.817499261867758	7.646923000478495		7.658640905822426	7.639177592080214		7.706990730405702	7.7908830510120985	7.672919467697059
Q9Y6A5	7.5394524915494605	7.438779603357378	7.429429264381787	7.472361456582478	7.511589277474705	7.452384521206279	7.715961582542223		7.670820819694757		7.585268920763392	7.36945706512637	7.360138813577575		7.4710275327305515					7.522874402313803	7.455179975545529			7.456548216372393		7.426364845287927	7.434185533861972	7.451909186933221	7.491515770993198	7.325782397515805	7.5553484184305875	7.366123985021134		7.382053082115315	7.4408776103102925		7.444825199509748	7.472302908574988	7.465085287557433	7.3870693269320205		7.478378886031893	7.496348355776995	7.408189068444955	7.488127496247459	7.556579878089068	7.408714715319823	7.472053991449704
Q96F63	7.559786968200556	7.347310496025192	7.3717880089022	7.489043952762324	7.444169754768573	7.356561220714879	7.4984759678010855	7.425909012675203	7.432183324394694	7.3319533952912	7.4878733659884515	7.515979756279428	7.3684542466690495	7.326499714725037	7.341889355714299				7.038421445642459	7.275817927877539	7.323808795527016	7.3795955549810985	7.359740647863716	7.333608467588293		7.387300822448285	7.283482147048971	7.374216605428374	7.509646002260803	7.465903098173302		7.626063069622574	7.518197974435138	7.443951053179596	7.332054495108195	7.40112471067897	7.283255987338656	7.387710089398605	7.3074318517197465	7.389236983798516	7.450603175761257	7.331305798553269	7.3182512102012		7.423278649642035	7.584014435797936	7.4037894715161885	7.278341969060907
Q9NPJ6	7.349452375949913	7.434169552758332	7.438099126503389	7.52769433147481	7.541541803153256	7.389059713506695	7.35981651710126		7.451801781347931	7.3037790465955315	7.475220682873569	7.483116377774354	7.563398015664174	7.431202884556517	7.295896818678989	7.296116492169714				7.278250442299367	7.27288544475757		7.27408854142271	7.3033472779245825	7.3045982263436375	7.252100248832793	7.1874925189804255		7.2908134155608035	7.220683277974345		7.259856573859779	7.246941512483255	7.097048965011131	7.190387732552913	7.274411883425874	7.218614269745094	7.298809426529585	7.460221078644682	7.336459733848529		7.17084820364331	7.200795797608367		7.51231076362811	7.35210530333973	7.469203257834216
P36954				7.808177200656084	7.881846669186459	7.865672391996944	7.875495340871018	7.893395535710899	7.90801830374692	7.763360597810768	7.754944316901831	7.812659387162813	7.8659681483191735	7.847609671299165	7.669772325387642	7.837114748515506	7.484499141895491	7.3988250669622895		7.623879593821514		7.522091960012432	7.7355988996981795	7.730402707603225	7.633902533058905	7.553118092150306	7.718684336469933	7.70155071654236	7.818014635197092	7.540266891826301	7.562078639008206	7.835113241971748	7.704648039656864	7.78522302815318	7.735423230376586						7.867208130143428	7.827814971644302	7.632031900508186	7.839333467984343	7.873982875321977	7.968809713912858	7.825153380902149	7.767445299269769	7.8454019397990695
P02795;P80297;P13640;CON__sp|P67983|MT1A_BOVIN;Q8N339;P04732;P80294;P04731				8.442479769064448	8.52403243487439	8.545406089684553	8.38088026346601	8.470028072942975	8.435430251582966	8.268718346117295	8.092439911331141	8.250127120776897	8.26972303588463	8.307474643569412	8.38827886345964	8.149311505907916	8.343723613842624	8.567249929072087	8.330170175428304	8.33980906521952	8.384729651619834	8.357229498390282	8.262474821020941	8.315193375695713	8.244573972817436	6.614717979872831	8.387354226971366	8.1019875185583	8.250858954599295			8.244376094020572	8.181557773862787	8.17008561436589	7.981388175213667	8.0893751608161	7.943266921586124				8.061377074193887	8.188253327026505	8.160468531119037		7.644576438852238	7.63560436741891	7.670162326872904	7.9382895081070455	7.926043895216494
Q14061				7.608205007704326	7.670106633812825	7.569689858030812	7.173972532817962	7.401641748497771	7.912949700526609	7.993630186746179	8.156670276554127	8.27763213161403	8.268952202394498		7.152227171838142	6.828833837232185	6.980698595513488		6.969052294836272	6.765683453113483		6.704776616642705	7.901589080474349	7.993802030126489	7.846392787340689		8.266795959846668	8.360460871050178	8.398512899363423	6.656969750702707		8.378706703528954	8.405363437876971	8.381024781409826	7.366478991608594	7.682379766723722	7.237995892771852				7.958974572645309	8.046768219660839	7.944734292637376		7.446832188274362	7.3706980925755765	7.584907639035616	8.24149667332751	8.428215811561326
Q13421	7.415240523913974		7.433049411616613	7.431379848841936	7.548733277598153	7.448041232155679	7.494988973683168	7.465992220784307	7.3867842398736805	7.374455052409963	7.499838234770692	7.519394795381017	7.45117215751254	7.473326360897987	7.5356611526594435	7.438874468906445								7.381818771625734	7.4046798054790655	7.506816097708916	7.49996186559619	7.521974471987394	7.5129244189649675	7.472771071780873		7.538272035648212	7.522313795156667	7.507316040076414	7.491543779150172	7.461618563954016				7.387656728620143	7.340939602038078	7.364119300390762	7.4060459958453	7.2995944539249225	7.554816120606248	7.317080886073193	7.4722297124644035	7.446506100548941
P12074	8.29530314463715	7.913707913980483	8.33231724454098	8.261881149383667	8.229656249667213	8.036109667060579	8.102193508039743	8.21197440141396	8.395466183681938	7.847381379397898	8.168114286819533	8.060999853218288	8.147336174036738	7.892495304993459	8.038302172199524	8.090575455222202		7.507221500515661					8.221153321954706	7.885660825095568	7.833446741871009	8.04590946703501	8.08055433898877	8.092860943338817	8.128043673826458	8.12132999793609	8.230346722417476	8.063483478027528	8.09981870961523	8.02571538390134	8.102193508039743	7.989987902552932	8.022675761953728				7.86806224653225		7.818826098702284	8.109376031404375	7.9765058751205835	7.931778133748881	8.146531122007445	8.036349388031837
Q96D15			7.748978343849411	7.980557823023023	7.933254386877042	7.886451242061231	7.854815962416535	8.010045412636098	8.120935692561131	7.789587762342296	8.045049012988962	7.898796461450078	7.939214640490434	7.934629729731883	7.918475941808875	7.956245289953823				7.625641648992902	7.48428559995001		7.987920869143942	7.782716219408081	7.901768809948172	7.707365754121038	7.758040917428999	7.900934891032661	7.920478133537907	7.870924512374744	7.9321032387040225	7.935048545716913	7.896542751228709	7.897264111343449	7.821808198425285	7.93018465229862	7.870468283786142	7.6237143568159675		7.554682944147546	7.934170081305294	7.8391699724343775	7.959542212459511	7.976611302535424	7.826599528162504	7.860727199597746	7.789742837306644	7.833325639758229	7.916969531588184
P80303	7.873814497991474	7.942751920429814	8.076276255404217	8.263683400557193	8.322488060518078	8.322074505773784	8.215901813204031	8.296182372555435	8.30224432095016	8.203902781110061	8.3392526340327	8.3617655991133	8.35749652179556	8.267758216651366	8.28266742031975	8.282735372621019	7.13142617214745	7.064532861131578		7.764534781766081	7.774122637148623	7.463056428085158	8.215161508294875	8.21412826182341	8.22888776801942	7.75671976462423	8.245142372652962	8.281442457270872	8.29459847845371	7.882103130533426	7.83646337149203	8.279552881150385	8.30941722577814	8.324447085505087	8.207149453209542	8.142264291170022	8.127752515832974				8.275196141785624	8.301095134950943	8.276829305343389	8.255079442427576	8.347856704851326	8.277357044047017	8.320021590369592	8.205934793684682	8.181243160967409
P09496	7.805636766305935	7.60063534276226	7.680906339620688	8.426494995349033	8.549628490248466	8.334131932327828	8.55475559091488	8.541466911881834	8.593717930919537	8.453944862340668	8.66247450375031	8.652043171347028	8.47938813599586	8.250273586232247	8.176872286409177	8.266842948700583		7.608344148051893			7.831741833645638	7.7959564464473265	8.454570482102003	8.404354702725426	8.07382828440111	8.258637282724077	8.464295755807203	8.591253873630167	8.494210269229326	8.364644785329912	8.343782654669528	8.525213306532034	8.541866182844563	8.484641444882413	8.432600544960684	8.49632065577495	8.589726256254236	7.873675101850418			8.515542700362122	8.521713273638326	8.611117634384383	8.823519873338793	8.523928468273402	8.526016021340753	8.55201080276033	8.49266262685469	8.556603989486026
Q9UMX5	7.828402078491593		7.5765025967334	8.208871138246925	8.19423674872383	8.253022833611336	8.205096047578484	8.26245108973043	8.308841761261316	8.114510904848874	8.254403046390678	8.219086557169252	8.254161220847426	8.058653741572371	8.071771579416756	8.11541079013392					7.649315383186593	7.508704748138777	8.071624298539751	8.07258073264895	8.04879127384841	7.885785128783473	8.184946823051893	8.216508978186601	8.277448759264484	8.021520064114032	8.140162229613637	8.272514589650951	8.218062617826375	8.271446613801764	8.03466855583424	8.089693208784839	8.015820634262068	7.5554934774066025			8.033986365239606	8.05659997629278	8.103324707061445	8.134145219880294	8.130333768495007	8.133443097549097	8.148756851321792	8.075108796416501	8.111228898234156
Q15714;Q9Y3Q8	7.767556568385159	7.7416872398086		8.237594000799247	8.351080909463015	8.170379076423075	8.117966935491767	8.304792016492227	8.385927854125336	8.101162582214842	8.175714707308694	8.22276847934858	8.270422608332778		7.647803367088609								8.116806915962345	8.082066934285113	8.269069083327977		8.173565017858662	7.976941170818951	8.05846398560225			8.158422806584882	8.158241837980874	8.06359603329106	7.8620120512502165	7.709100281551167	8.011401259924744				7.886417396537231	7.935799384263986	8.032981193097369	8.136308267255814	8.118430077122088	7.863406141487521	7.964302067323594	8.055148889889393	8.117271295655764
Q5BKU9	7.449277790579156	7.594337293109381	7.423245873936808	7.687404094749464	7.742104267036122	7.81963604884454	7.759365621655928	7.758063660718361	7.784731378003441	7.554452815848653	7.643886753965506	7.600090349113409	7.593507589331765								7.164977077110886		7.606370615114146	7.6594502953363675	7.642642554375983		7.518237482689147	7.757669275006878	7.7173542348003945			7.70445081431542	7.637729825979643	7.659535907154217	7.433113497569716	7.3812595205488485	7.329153710792822	7.129367595722986			7.5890779052561	7.689291096204871	7.642563437104388	7.584783378996508	7.435302752284611	7.496168274174978	7.517024258314842	7.37287519679339	7.398859738404261
Q13542				7.541404492622214	7.519486722064457	7.6325180284245135	7.493931821773546	7.511856634342237	7.544229323779228	7.389396465218475	7.475874489319437	7.532346638573482	7.516892181651242	7.147428968698656	7.233960138494771	7.138586870653583							7.301724311530336		7.398946404901307	7.178228510935771	7.452016565962548	7.413769018024154	7.478624205311808	7.138870857319504	7.135259898515659	7.421538119690085	7.399500661314611	7.387336426193337	7.152502380461126	7.430171841456267	7.18052728291341			6.87926222201213	7.383240712265224	7.399067708949072	7.354396592081938	7.247727832909723	7.112336835745317	7.226806049500728		7.354434998031901	7.407832623263632
Q8NI22				7.90449915539782		7.837847170361617	7.792951708250132	7.892706637805666	7.907835772934494	8.102296466153602	8.109376031404375	8.037386652582377	8.060886623004663		7.845265521302247	7.811541494200998							8.03678853310772	8.161158292206181	8.06043340670274	8.03590979845661	8.278753600952829	8.287331362720577	8.356389211544275	7.925992400085956	7.902345620145502	8.392468317043853	8.290635526261546	8.278341969060907	8.123982236211463	8.054498146636677	8.051268318870385				8.14157518330082	8.200604291644552	8.258469661550693	8.336559790174718	8.203032887014711	8.346274716142128	8.26176231760962	8.05789421972453	8.16699223083011
Q86SX6				7.74423820378745	7.754707550504426	7.689415421382014	7.591687762073113	7.60898575723254	7.667742386077543	7.636457805623982	7.869618890826352	7.854621777534292	7.84502978837576	7.46037156183465	7.598111733328968	7.466660058040165							7.595319822764699	7.659526395563377	7.675274120888021	7.700643153930886	7.961639373041002	7.7820567637400915	7.951755095669693	7.760203773153416	7.868009281278586	7.876009883877971	7.86664172056604	7.868256397216593	7.803204386532494	7.778664861693769	7.795128907333235	7.460627263651389			7.623021743211246	7.723890569666133	7.728913539250674	7.582222499269305	7.765415204505879	7.640153356148501	7.715050191317644	7.794076561664683	7.840983837320378
P14209				7.586463524357636	7.692829300482448	7.608996442692255	7.558216411281003	7.583538819254352	7.705572945434063	7.73900240410333	7.658402562724309	7.610702738893248	7.6576962995662665	7.637219462231449	7.734583828349992	7.62914445582237							7.659374181772188	7.6900099139263975	7.820523283175604	7.647030696620732	7.6937796940382075	7.897533625459044	7.774254119794893	7.71357453777207	7.711613228958651	7.890840019780741	7.8339626407846055	7.838408278494187	7.744926356233635	7.696915281411643	7.692899771373343				7.836551965566951	7.789714645976931	7.8056095880787035	7.843693620902782	7.736109534068475	7.679127966333415	7.801917972341393	7.7676233161731805	7.722946370535936
Q15121				7.880092980230348	7.918077540141473	7.816247930391275	7.811635320360226	7.759161502149479	7.818351279693678	7.71295259213018	8.006765452451992	7.986216198531042	7.960775105130094	7.288226861737593	7.433753837516757	7.293141483450931	7.334634669496352						7.829824613767211	7.7613488943131435	7.748374113339935	7.504062882678692	7.812117534962887	7.711992713282365	7.914961625847204	7.589402201744208	7.516799704081625	7.927452491345226	7.860625444328044	7.745933158459443	7.958377512272708	7.9563749594875315	7.887724173132449				7.960394662302644	7.932762859854373	7.92093165584106	8.102673770548927	8.337898325645035	8.273232834043046	8.146314122011972	8.001560652642572	8.00108438129222
O43504		7.614338176584966	7.81727442041519	8.077295213932091	8.129947557280667	8.031610414723481	7.9545994492914955	8.060357824648616	8.05088221066403	7.807271124152314	8.07092403147615	8.04292973334316	8.048208667024145	7.926152015120078	8.028937077070678	8.00770511436478							7.858747677123267	7.927113611933761	7.925729679901243	7.608408351641706	8.16220583117701	8.035229556350211	8.106938450738179	7.329885805054425		8.035469763481283	8.046729222266487	8.071145290451083	7.6999850662638485	7.7187424355110865	7.540629747549024				7.995393852839795	7.983206672357705	7.967318600682131	7.955437586216608	8.088950734218036	8.016740927286259	8.069409070671792	7.959666135906098	7.939838616164145
Q9NYJ1				8.129303107716051	8.057171441547267	8.07892783368072	8.073901558314207	8.165155261392066	8.21685178328438	7.837821934987366	8.113809702672945	7.988581250684319	8.046026669702542	7.482358982753715	7.621342487089694	7.615508171528163	7.570087392314027						7.963150079371849	7.854615707857459	7.848558572123763		7.810622266894819	8.028286509426277	7.970398021390779			8.117271295655764	8.03842144564246	8.045205586035056	7.645363311345259	7.680226699496116	7.6173568617094				8.126650820667482	8.038500943076674	8.076822423342774	7.980884708429087	7.7631208837310135	7.773230426229583	7.71121652432109	7.971568064001048	7.986189299736824
O60220				8.102605194126566	8.192623200012946	8.128496198632705	8.035389709198677	8.051538390515327	8.154149979881549	8.08976385449169	8.072654217333033	8.156458285240456	8.118859695409586	7.437909035539499	7.5768249102949845								8.012288739834606	8.041511112959324	8.106870544478653		8.107616929991785	8.041866202721293	8.063183187967576			8.059184617631372	8.041747871723267	8.002813779224674	7.871631304537553	7.956658176767261	7.897813962629679				7.943291665877545	7.983567655666821	8.037306950897092	7.861498566644106	8.020112569565468	7.744895100220962	7.832796218412413	7.924956051068241	7.894249583951461
Q9Y5J9				8.167435494042037	8.182956469055352	7.994836059857451	7.800421492546055	8.012288739834606	8.15035725799852	7.998708226153622	8.135164466656954	8.146964796989748	8.154149979881549	7.269419537511049	7.4602361293103066								7.986395481262247	8.02271698005103	8.043401578910881	7.244573972817435	8.097430853944243	8.120639728415567	8.071587470514975	7.259426626587052		8.128786858642599	8.084719232011297	8.082390377581715	7.894155388323506	7.994295151378723	7.905963092011655				7.98092555181054	7.971080929273843	7.981442569111962	7.986883651412053	8.064420548433594	7.953677559315655	8.048286393106125	7.966338881154562	8.002684312989729
Q4V326;Q13065;P0CL82;P0CL81;P0CL80;O76087;Q13070;Q13069;A6NER3;A6NDE8;A1L429		7.552388328377223		8.39480177716271	8.60399912355493	8.486472985206383	8.623114845107324	8.589569846334438	8.58539304197709	8.30945982246121	8.722872390005655	8.55763951524678	8.665702914037439		7.974801739576156		7.592742859342505					7.480136349183575	8.497593030812032	8.391552566610928	8.482258850628526	8.378870098398975	8.606209333228021	8.720787541754968	8.815823380618783	8.596608090284299	8.530967681571916	8.915019727210067	8.733895107470937	8.641097161796935	8.42186705591872	8.462547728802663	8.581300973440314				8.605121806343586	8.408731661082625	8.66589042110246	8.60879337398693	8.370290981948727	8.287980783522498	8.313234291694725	8.280578370368076	8.305329869187608
O15514		7.181014208352207	7.330697798339304	7.497565410086237	7.575199395159225	7.5408048108305	7.453303047718583	7.598089819739039	7.58489634413745	7.375681899659375	7.600330230580766	7.527565460707721	7.564156919525322					7.236486876375591					7.422688308162051		7.452123918449042	7.479258506599752	7.56908115970042	7.539327063539375	7.545937684641882	7.4066082997160185	7.4812132375122085	7.561256461130405	7.62993940053517	7.464355393210834	7.509511662219549	7.4878733659884515	7.445837632186448				7.3763214145472835	7.457442840728419	7.401555618262893	7.1525940779274695	7.497178535363107	7.4664969037444004	7.419707981354444	7.515741416669365	7.528608215963581
O60936	7.55074186253864		7.494098911669254	7.824008617189828	7.806580154779384	7.8855138748530225	7.7058722613037505	7.796609019882857	7.830434681749869	7.719140619695215	7.788585489568015	7.864059939979789	7.834089928948096		7.532550556634232								7.688117134324986	7.665177463158032	7.791830947674836	7.678427322433867	7.741868263073189	7.733317662782867	7.833637887005651	7.785408143348767	7.813400829069993	7.8495545339151125	7.837537935940913	7.832432265740381	7.7322650609090315	7.826230343017144	7.823298128141233			7.514016180400649	7.704588024033806	7.637989780784685	7.690337867323898	7.72956972630197	7.724734504534161	7.836336777168886	7.754814493248602	7.6999850662638485	7.710405106268253
P40855	8.02816441942447	8.049334335972283	8.062055247375353	7.905207430973312	8.002597980719909	8.117668940562442	7.952220754238025	7.968538982936557	8.01707509637606	7.9693972727058355	7.983964391059013	8.067777358633318	8.06020662106735		7.67019945161226								7.8030130342580275	7.982872495449661	8.100783962075868	7.925327564899124	8.005352136486216	7.973843387706392	7.8292909046557355	7.852229836298713	8.077767490382056	7.95525468282018	7.823298128141233	7.990977836484877	8.015485498154455	7.870830966087842	7.955827202340405				7.999265421431709	7.881510190250206	7.876079213847293	8.069112851387121	7.998969500453002	7.9511820388043155	7.839113363477476	7.992964202399729	7.9676789935824655
Q15532				7.4997283111501725	7.4855226841924045	7.523317161344198	7.520496633432544	7.564890845176383	7.484086199357939		7.5821315713481345	7.524746532301446	7.561363790034284	7.362708610909318	7.411383978327984	7.480696664354479							7.289008911539463	7.295325147042704			7.351138958581848	7.35837273025802	7.479503329652423	7.505543379461151	7.485238608775484	7.5302893662722825	7.52104650593576	7.4861186384219005	7.314436068584539	7.486855355276943	7.428653045262011	7.524084408843087	7.488198061603354	7.425420089084946	7.61067080743203	7.32132911339302	7.455210427775805			7.092896010921856	7.063933524163039	7.29563306373476	7.421521666336977
Q13541				7.689548587446254	7.693559880453842	7.660542956258607	7.612105403964061	7.616265405281708	7.585708826905653	7.479762403719702	7.665684158877568	7.515979756279428	7.500250200730158	7.395378819822154		7.393276797494561							7.444606827822978	7.523343191941299	7.432022748159077		7.6418507323199005	7.496292954006043	7.506437380020297				7.476875084758506		7.368584372357485	7.430719887863282	7.313888302113868				7.327726651642141	7.32780832432351	7.357629971956762	7.544935765881503		7.554295289354139		7.761664777678412	7.364156856122531
O43715				7.449617227806961	7.4613484336479825	7.570075705321604	7.534952120958077	7.60371799879957	7.649062121846468	7.365749980104889	7.6081621863197615	7.591632159568537	7.646599751720373										7.341750979265175	7.385534778910209			7.392573856408141	7.495169544848667	7.536773011830363			7.574552108663904	7.591587672438799	7.543906705006407	7.307923703611881	7.30287183606769	7.232996110392154				7.473472371685371	7.473516165350916	7.526313425758425	7.529545842861724		7.426267207139606	7.4688197748230705	7.401503931921636	7.496500674215623
Q9BSY4				7.8643746009670386	7.678354463400537	7.614211501642213	7.703471938284396	7.7438623878103785	7.931122103504573	7.686993566264679	7.936388060382255	7.885400802360122	7.892628790312446										7.6369590457907695	7.735806417327135	7.5266881238843135		7.686663076736263	7.757228960323219	7.864113389050153			7.853424410475583	7.902628303792265	7.789771026806493	7.663936379167117	7.673776346268827	7.550362902331661				7.832400325511796	7.707902156725323	7.790137323895						7.230500011841471
P49593			8.008855563996212			8.015527404313787		7.978344887524844	7.912370871247303	7.76850490704858	7.757866512630654		7.773362179229334	8.07291131585408	7.978417921155202	7.822841237093455	7.711275630961277	7.65662517127951			7.691090337134362	7.744652789820986		7.731105051215921	7.752801084822366	7.722313018306591		7.733654598817203	7.633660310757869		7.689938972510104	7.609786438034614	7.888303078901915	7.69333115624402	7.691859164364127	7.676794171440283	7.638559137800543	7.6173568617094	7.7565220053905515		7.631697371637548	7.787347103903165	7.6609602917760835	7.9388998166425715	7.834624132214746	7.775683249026044	7.698891824292861	7.769192637796977	7.795101063481204
Q9NZQ3		7.222326210990811	7.375059753585813	7.186164961727415		7.227886704613674		7.217483944213907	7.1057485555269935	7.067554376693503	7.2801228963023075				7.157486989384848	7.22318432089504	7.326438276795728	7.249198357391113	7.234770295160916		7.330576096087729	7.235023159495223		7.190499779633488		7.36535692799023	7.345569756056392	7.302936699704866	7.375681899659375	7.2321317412966195	7.2665844470668635		7.3643633546157306	7.250371202434478	7.066773037085025	7.051692641798037	7.221283799492686			7.240848658485361	7.2494674142722895	7.196590654117307	7.311732675442349	6.973797259774123	7.364100521306941	7.246818521210052	7.351583744241734
Q8IZH2	7.540542189438293	7.449894751981211	7.607154666400511	7.366049209800235	7.507720976685613	7.60166895029938	7.576962971485689	7.530161263362409	7.63154522783431	7.562602114778459			7.547565504692609	7.558468562523795	7.622814778623883		7.5550823510705	7.504307716556399			7.516429596757871	7.556085299221423	7.393733099829008	7.528183691932005		7.652806982981745	7.628940389245031	7.610628228498013	7.536937022704674	7.580126325411582	7.496348355776995	7.53878730993371	7.481714873027169	7.48367286380631	7.527127013839176	7.476425827058011	7.566932199965738	7.423786357022907				7.514494624703537	7.557218378253756	7.61523440120683	7.668600215163262	7.564725228407471	7.60442046977737		7.5419410053018625
O95825		7.358125285276649	7.328134861543332	7.370864527900364	7.30362797638389	7.22146640221474	7.222612436057398	7.408765550624733		7.303217663573669			7.3416521119435325	7.441192225277618	7.705127866304469	7.465293603686642	7.428976638512883	7.4057389775042495	7.3750780647266145	7.422688308162051	7.405602455209314	7.465144816648322			7.27408854142271		7.4290898392125735	7.500744044598669	7.511107619959268	7.455621324031122	7.522587670456504	7.49737201580375	7.502194887898237	7.4382891343007485	7.454234895748265	7.282803314291728	7.525265139380899	7.518842826286565		7.496126706275837	7.429849137858492		7.508798965403905	7.4066082997160185	7.395326393069351	7.557711669173163	7.441553750953457	7.352317610936827	7.388953316589278
Q96ME1			7.215452492883251	7.270212854896243	7.12671570368574	7.146809962775871	7.142639707832417	7.03462845662532		7.220918363556553			7.067665881974249		7.191311257590994		7.253168325901442	7.235326402483387	7.123492301422652		7.091596620810058	7.215293798186514		7.147026715222231	7.175105740887016	7.05088221066403	7.32911300268182	7.087745934784734	7.201888500365973	7.2494674142722895	7.1485101106109985			7.176091259055681	7.159988050381987	7.266137581513037	7.222508376039671	7.063258279950456	7.133826214076394	7.272213036520142	7.292721137774543	7.177449920971825	7.189265668934548	7.122248653978054	7.260095249663711	7.1368473499574545	7.225180008177683	6.994286350550265	7.108801724122026
Q9ULK4		7.4348083386530925	7.769318234371591	7.771109567575759	7.809741474285303	7.732152418065214		7.660438559686805					7.971350080766643	7.571976544803343			7.603912643010643	7.722189530438062	7.725535952068385		7.752755042470676	7.705735456788012		7.56790818266893	7.682280490130134	7.455773409227347	7.71107294612404	7.455179975545529	7.423573519732735	7.547553195630555	7.4980071310391		7.523317161344198	7.447747031407957	7.655781713257832	7.571720474936312	7.7125991993326135	7.387834572390811	7.69526272287734	7.409392030619153		7.6498409160691585	7.542725863803791	6.848281510243933	7.552935766136109	7.546789351631258	7.570064018014673	7.408528268276236	6.448195994641067
Q4G0F5	7.471922154014266	7.525420600820462	7.444497600790215											7.409950021620509	7.50385874895841	7.352973179005932	7.439569517147175	7.441710842209566	7.512564335079659		7.446397350208595	7.421817731364133	7.479157656979192	7.457336795158054	7.430494305446358	7.608055114382654		7.541629159983864	7.482373285458582	7.56059998530754	7.529969038120523	7.538058205908395	7.540266891826301	7.464951317261529	7.385409634878332	7.409053505010069		7.456654454648449	7.421850615022958	7.338874649301381	7.461528539186327	7.488226284535642	7.473516165350916	7.463146136726349	7.506220821543205		7.343861363288639	7.385230795112214	7.451786435524291
Q9NVH2		8.348908171560364	8.245586688974214				8.252124552505645			8.33799805112296			8.247187390586353	8.325063893564886	8.338814937417618	8.335096674261543	8.272514589650951	8.41904657710416	8.296116492169714			8.241272469901695	8.33527732503193	8.438178306521824	8.329967072734659	8.346079008652943	8.304921161900891	8.36293462938015	8.36770992242515	8.331730892815457	8.301594211829357	8.32370575761771	8.26332828498623	8.405568317928845	8.301876045273154	8.332418259702484		8.296072566359836	8.293649779215835	8.19220492541459		8.287264125798977	8.250102705064625	8.148602654806094	8.296555506088223	8.09822826550294	8.084397519141149	8.301789346768718	8.255417245808497
P45985	7.371160255524272	7.35604498868723	7.287622602486192			7.314730733844783		7.3979747508409215		7.282984440133955	7.429736134926033	7.403549454032318	7.435047641339964	7.433369746856586		7.256669648687233	7.342343711009842	7.367747168950207	7.455651745331352			7.367337281377873	7.357363030615143	7.329784199064232	7.354818870847722	7.169880072874387	7.416973172603036	7.253725595250898		7.224507164727077	7.358524934046989					7.32068622098333	7.302482450672295	7.325289837207551	7.244771761495295	7.321805483857539	7.41350093500212	7.407764695761827	7.342027688087472	7.233655939685764	7.416057729263038	7.3715296320992945	7.403189178907667	7.257342526505176	7.2853322276438846
Q96RQ3	7.406489083959762	7.438921893911341						7.4273075507460415		7.332781719862915	7.401641748497771			7.266772463513072	7.391957848245589	7.421965688225113	7.375919543704649	7.262166213051207	7.398790392752139			7.3956233943558365	7.330657234711394	7.33961042162556		7.401262647628488	7.103974669386388	7.250395603057116	7.360990798578921	7.350654978678079	7.408782494404144		7.2964019016921435		7.494613701196938	7.432247538268601	7.401658972495152		7.304921161900892	7.33124503682083	7.343507062114426	7.46648206849591	7.340186237916345	7.432905183636574	7.40805331429798	7.555179121698849	7.398131056216696	7.282146099149467	7.388385425718033
Q92989	7.366871029983701	7.428636859268609				7.342797591459368		7.2449447527271795		7.299180310745347	7.3282980381306		7.319126888281839	7.435478054171325	7.4747697096158685	7.396269107674459	7.239749810446364	7.313086475517802	7.273626206272959	7.268414144576543	7.227192306514037	7.297979244159363	7.330657234711394		7.369531255941311	7.311965660368366	7.38298906196446		7.252828768040592	7.321557007938544	7.294774752218443		7.204960614115603	7.290301787305674		7.2861195025903625		7.256019813380122	7.282123418809911	7.177940307008608	7.3580300765769575	7.312917481116369	7.342402939715273	7.435573643566113	7.314604473213435	7.269956351932952	7.310863174272544	7.339729618684604	7.360385114304637
Q5VZL5		7.598582608265647	7.400796934733158			7.501743729627995	7.485096501355642	7.384604275337972			7.385409634878332	7.343034210479198	7.446878752254525	7.432022748159077	7.524707611794013	7.469350661182847	7.451479405124862	7.5057467230644646	7.441914975929848	7.456775838007211	7.374968186299234	7.3974881073814345	7.491375703107734	7.529545842861724	7.551681722522558		7.502331510046685	7.533594136550764	7.492229415365499	7.505556938663822	7.500140381345458		7.539615493825413	7.459844642388208	7.326827236974273	7.448056710886212	7.384317564991264	7.483843946921347	7.421686171824514	7.437465166122363		7.472961119019948	7.414722721158879	7.476947502174075	7.5389631173252685	7.494585890331027	7.533263516778715	7.466422722433792	7.433433785560857
Q9UIV1		7.554283169564502	7.229169702539101				7.267359490827859	7.355029856357047		7.338376799232071	7.1292708601213155			7.375919543704649	7.247236549506764	7.235048437832992	7.446117581367974	7.43930110762843	7.484741029237066	7.195484523033764	7.428620672671939	7.323891208256882	7.31906439836851	7.3413553748637055	7.438890277816841	7.219322508419337	7.193875612152359	7.190583795977179	7.194347807280093	7.26609051627518	7.256645598044452		7.105578304052037	7.191283300818515		7.336559790174719	7.336179453437444	7.233148467693104	7.306189050400426	7.242740144605627	7.188084373714938	7.224895470849483	7.260047524995322	7.204011395461484	7.387656728620143	7.333406966873917	7.253531843527004	7.381854827622592	7.427697037994809
Q16512	7.482702117732248	7.504362105345687	7.648623435590789		7.4238681897532475		7.362444773941054	7.481241918012922		7.349530063796264	7.345687328898848			7.2659022043017565	7.274458055495012	7.250175948083925			7.3806272412887886	7.439016728387513	7.318647569003654	7.393838332318475	7.320789977698806	7.339371929317587	7.361633413910057	7.401676195809461	7.444279064276847	7.378088878638787	7.320000804264728	7.213836388325274	7.278616433667833	7.302525732960741		7.293649779215835				7.293207816645862	7.413333299039912	7.27214341759105		7.32341712135042	7.404953387586244	7.4935138155666445	7.392714535676295	7.415524218373229	7.335698551498222	7.442024854357228	7.52003787392087
Q5UCC4	7.298678450560187	7.5807197486976	7.322384708745404		7.48910028696896		7.379704269024447	7.313761796292436			7.368249684638123	7.393627841834818	7.441160774035116	7.488437898086534	7.458939861890326	7.437036719113488		7.333809874855226	7.285152078525091	7.225645212975453		7.314835923004574	7.012162067970823		7.175975431749513	7.369494162118099	7.28237283742438	7.350112280098364	7.311117842662505	7.420895976574812	7.383510175872494	7.377124042346456	7.386819885991967	7.304727429383633	7.133953844517957		7.357057753750343	7.199453479094831	7.299986436134468	7.205880729887537	7.403360775765525	7.1758306041622495	7.228400358703005	7.489860084416134	7.2964019016921435	7.259068011762318	7.4658139572694795	7.263683400557192	7.316180098893453
Q8IYQ7		7.451694349193542	7.482430491568179		7.482559177770485		7.467297255551788	7.474653253362063		7.555420953975		7.394329080403031	7.458199556981169	7.428313012654368	7.484726804298662	7.436242180871562	7.463400210625654	7.366871029983701	7.519539242862913	7.506964789348663	7.477222578278151	7.42824821434295	7.46200845578399	7.55497345833324	7.3588291816933245	7.519801751624473	7.395710709035136	7.507221500515661	7.409595019396816	7.437179581752512	7.486033552155787	7.391711200121372	7.461318408795269				7.391693577036909	7.372322729498555	7.542875199978764	7.421801288600973	7.419145851978541	7.415757710035791	7.503327551802781	7.370124326635658	7.670301528285008	7.624024124647861	7.55926008611311	7.384783373233992	7.443857290202318
P83436			7.474536765872085	7.461708570064366	7.429606952703283	7.550595207489328		7.587632403356187		7.665346427424942	7.636979083369527	7.5281450782531065	7.5666731376061165		7.505489138416724	7.509148736402258	7.55614564388129	7.5978158065295105	7.536697293608185	7.642869936279077		7.469026307750862	7.558300477962864	7.561494933794829	7.565387316875523	7.647304711806109		7.446273030751088	7.578639209968072	7.555783450085776	7.648447836938991	7.516191503958856	7.566413920620156		7.530635055505357	7.535268796011048		7.5339880083779756	7.580537243265738	7.596234115679468	7.521451918101822			7.502741118806208	7.675576723602941	7.468303012387536	7.553676748440078	7.504919198069961	7.532027824797876
Q5T447				7.595518266671238	7.464623660229463	7.464847089563307			7.558816530879456			7.538900337140719	7.636868865243935	7.517908137366838	7.520693096401003	7.5789370407114065	7.56938561550801	7.457079148060328	7.557771788289236	7.6148761332650095	7.587104549539554	7.551449997972875	7.525783127911044	7.5441921107650325	7.334976198654342	7.4437635069775006	7.4936392596786625	7.431492424945561	7.5687061516245295	7.429493886728742	7.584319914468133	7.489606966267722	7.54061724032821			7.550998389769781	7.639755349859593	7.461633566267848	7.461048091670658	7.526067758480154	7.502713823571336		7.547737794939886	7.497841538326657	7.5024544332438925	7.477381753267053	7.504158112255195	7.5183823155453435	7.468849285541113
Q9UGJ1			7.331123487846652	7.432263590253666	7.345902796476545			7.344588742578714			7.5647133962211734	7.4430751438217255	7.4751916019520435	7.295039028787595	7.352780467571325	7.389945342268887	7.494084989966382	7.4995358778406995	7.430300855785297	7.428102382783436		7.4525377439293985		7.452690912613325		7.5439687656935615	7.517736779044113	7.480667947821794	7.4792441009448245	7.460747541844197	7.494891711949256	7.5397283057269675	7.545554507234065	7.588450991423812		7.437020842585606	7.425680916828624	7.491221576239283	7.493053543571646	7.498062314581983	7.3592661646067485		7.424603991276581	7.318230339187816	7.447793497409382	7.468421183738056	7.499109471835013	7.4040807430999385	7.5229655954919865
Q5BJH7		7.659088637042495	7.680543997249877			7.716237131572411	7.7264419313572965		7.715468498146138	7.754768663868499	7.697072340474979	7.701490271337055	7.632426920879288	7.708157353866233			7.763510351948181	7.864878770417903	7.8383704737602935	7.605778955151077		7.750924747645192	7.590585505352095			7.902899941580645	7.835538383259855	7.919987588054925	7.988094986068596	7.970151539285519	7.932326607272036	7.974599187583384	7.65586805124862	7.924744352479949	7.676437528972767	7.73925580326851	7.769429024722935	7.744441635069401	7.643827587123349	7.646148760728595	7.9124452594868755	7.71281800020785	7.734239604435455	7.791304593857039		7.690851458574504	7.695061188012711	7.657715402868895
Q8N6M0		7.542028281879299	7.539276882190668	7.435844365984441		7.536280607248382	7.4822302372089675		7.502167558310291	7.521791649639123	7.512217305233624	7.613968604677116	7.568541983711714	7.4774396206198235	7.454478984264964		7.389166084364533	7.4517557422501755	7.348927619178392		7.420846541601197	7.4920755912272075		7.344529811242453		7.469630589787438	7.448056710886212	7.450356898536495	7.525407647825788	7.440326485098404	7.4657247980653265	7.464161541698929	7.338177499296536	7.410085184269148	7.40389229555942	7.388616220951455		7.408256929608717	7.509672865283136	7.524525936626375	7.370216920815891	7.350577491817281	7.4121075922790505	7.53308538644057	7.6022770843001926	7.573845929207077	7.626371167309944	7.401951675984828
P60059		7.541042283896527	7.500167838795168	7.5274623365537465	7.594083019091813	7.482616359400837	7.494112832925867			7.6719684743511065		7.310502138226795		6.853424410475583	7.050418427245135	7.062393937253195	7.467060268004198	7.401038477832768	7.563326800389584	6.427404955310274	7.583470831493851	7.298350837719157		6.918664530902083		7.76748981033693	7.808325778995509	7.804827485791356		7.827466202968725	7.931889916029512	7.995349958107404	7.730782275666389	7.9563029256375115	7.303217663573669	7.586103235445237	7.653636949800502	7.373812781282546	7.301008280397	7.208280078545309	7.091807597001675	7.189181397180737	7.387425422788231	7.198079476171031				7.707714916803127	7.460762574276378
Q9UJV9		7.192901826109565	7.201096565039467	7.197087495449889	7.256886044558126	7.216456214915742				7.380410247747078	7.146809962775871	7.200768444783171		7.559296030204329	7.615381837439644	7.61294271588699	7.326458757071222	7.297804266525286	7.3495689025086754	7.517604918925932	7.605067897568564	7.408460449500864	7.436782624993158	7.473764246075135	7.464608760852755	7.143982292223977	7.228656958108935	7.2304233738926404	7.1730988177662285	7.259713305390731	7.163936209226979		7.22665145045481	7.296292150994861		7.423311422873904	7.450541619546717	7.349471799214386	7.440893346472835	7.389591307455197	7.4258764348879325	7.388562971398075	7.412141219416652	7.371806458507416		7.325433558346947		7.323726367155352
P41247	6.906054761394005	6.714011048421524	6.916974789486111	6.733959220623704	6.700002397142254		6.683101096428065	6.721662253998103		6.567955162627534	6.976441689378844	6.815185776774842		7.035549803010057	6.905774299981673	6.962236706418142	6.821271094298006		6.588125983603135	6.751702411739237		6.799085412686554				6.724906367842255	6.514773473997509	6.495294511689498	6.700141019277419	6.858380775268511	6.755981511395073	6.63099706839864	6.652806982981745		6.913808556077252	6.990871404801486	6.90779818353628	6.685293781386784		6.70372115992702		6.821461121685522	6.8180410481198255	6.786779806478234	6.897912861971911	6.843276392283465	6.973552699903863	6.734031336609019	6.8639411407116295
Q96DZ1	7.682704513360417			7.575164743542943	7.644428741408746		7.563374278536823			7.438431585614493	7.630895481421989	7.62340436787925	7.670542705089717	7.543720469716355	7.664397498607467	7.695770526337146	7.548241966406093	7.552266581773514	7.620021477767444	7.604690348660232		7.621892588317354			7.731604879710846	7.785137563750686	7.628010673707051		7.739920273480823	7.44484079328659	7.723841357826771	7.595055089759304	7.6436303060797535	7.61983392256601	7.582642793445322	7.68414490100605	7.735734595522406	7.636367520924526	7.5628992633333025	7.700054385628238	7.546110621749425	7.6483307317143	7.643955771761743	7.583074023956643		7.594337293109381	7.535711753513761	7.68945093632515	7.613598718006505
Q9NWZ8			7.465977368285823	7.309438524641924	7.267242148825605	7.1963420201397685	7.355968457653611	7.472741826361204	7.366665720686156	7.204255678480151	7.336599806251583	7.290257269394518		7.299267531608602	7.236889793701861	7.206475061816686	7.254499738917382	7.319647288183423	7.225671043081144	7.271167578948088	7.245956605650197	7.355202404658053			7.26030994579492	7.468435952896273	7.348577428742616	7.464415022426169	7.396931274889859	7.347349533731457	7.327501972540084	7.400934975810852	7.406506116785803	7.430155711970019	7.21037203402529	7.253870852339682	7.199810008953807	7.259091928632214	7.180355296448789	7.110185527411161	7.369475614018333	7.173157120153469	7.150418694479298	7.468996809059602		7.236033147117636	7.0408791245157865	7.3275632601872775	7.388846893599511
Q92882	8.153509989300838	8.174960622938025	8.08375337757001	8.109342269637974	8.20763436738896	8.128399268717807	8.08195906630048	8.11743702528262	8.14705767102836	7.904380094990068	8.020402720983878	8.01632285401379	7.942072571981192	8.052732407403218	7.905844432316408	7.875894309328522		7.901986564183604	7.981365509078544				7.93625731240728			8.045557669136548	8.1477999492012	8.100301604013854		8.181471992946307	8.034146977106046	8.17536683106135					7.618006234985528	8.155123393710712	8.07445071895459	8.149711649687932	7.902595695837357	8.042299807413626	7.822455769559558	8.174960622938025	7.951143160107553	7.974106223407168	8.128399268717807	7.972790451323564	7.952438859936917
CON__sp|P35908|K22E_HUMAN;P35908	8.39158782350995	8.554658725857735	9.114544267205865	8.965718970244222	7.909283172379653	8.220448065070318	8.150295812825538	9.09457593364925	7.5780199850322125		8.167021795790257	8.054459837239405	8.132931749214915	8.757365657487588	8.263446689109733	8.067182485523405	8.988968979817503	8.555795528080129	8.33374946248197	8.532040581843477	8.6888023310188	8.380374071613621		7.487237388989864		8.21648259735246	7.20390278111006	7.782558614559974		8.06054675512617	7.556266308052411	7.593728998707911			8.083430948160512	8.202270297737291	7.862590486491532	8.11541079013392	7.920394675554099	8.328175661438323	7.189686782592971	7.464131710707957	8.538573733806855	8.31571850753632			8.054804500220955	8.267734772321855	8.121855182166854
Q96EV2	7.761363941589214	7.774443968924965	7.669130847373332		7.804207605082041	7.82980533449693	7.857054941839558	7.787325843617668	7.722008351358884	7.657466994367546	7.696810543805467	7.727476189310718	7.766331037364648	7.65829765030819	7.730766130590014	7.626422495681244	7.679609571779756	7.6890423390281715	7.7179283407962975	7.789862630046382	7.6766113144527175	7.707041889076448	7.548463125227017			7.689610717638639	7.678591210581774	7.714765512358855	7.746424005589003	7.708624826174726		7.773047369618162		7.701654317325748			7.619103770272466	7.668805097411816	7.634447039794333	7.644143050509919	7.667107247680808	7.616622529455572	7.6295013417672655	7.641761561928513			7.533149012806025	7.57890268604763	7.668684042311389
Q13404	8.093841766912128	7.982664634180813	8.06513137214021	8.209327315878065	8.202678994227727	8.16790781000148	8.062544381346465	8.166726055580051	8.47709230078906	7.916701294350832	8.289276719039359		7.722337711667331	8.403034683744586	8.387158378272714	8.39223956039811	7.797613730153076				7.720605776726121			8.091455913055093	8.188140698788866	8.198382130008294	8.171872656139683	8.32522822787085	8.285692301854088	7.72340641088816		8.349568902508675	8.302374226075582	8.33010925459283			7.586508539462949	8.164650215934296	8.03092339962722	7.999748036123907	8.117337595095922	8.081851171517455	8.133379211923518	8.404799518857654	8.211067119217033	8.226367875856486	8.13760727050463	8.335337525260544	8.293450951716006
P04049	7.573405432964527	7.44723557700476	7.530084383475166	7.553555362536805	7.487237388989864	7.458879476116883	7.563931758318119	7.676437528972767	7.6659654012665595	7.4662297917058345	7.5176444811652585	7.474085081502818	7.516971432469327	7.619875608500043	7.574297553357371	7.51523782531843	7.445183714796111	7.496389902467685	7.565777004017508	7.353069502665453	7.297935506359647	7.470395788815029					7.41079409885485								7.3736842129970155	7.4281347940287885	7.405534177964838			7.4760196460713155	7.517618106739483			7.595308795444072	7.33344727449675	7.359569893603762	7.400555257218906	7.474391112558213	7.535711753513761
Q76FK4	7.473136473456477	7.61744070638979	7.472888033769636	7.424881636631067	7.423671765289518	7.451218258513793	7.518895425006695	7.313593064521326	7.463265719430183	7.298110431135712	7.480481244061755	7.3688073542972985	7.336239528754922	7.365843511533739	7.333689041703905	7.486331281184666	7.376686429261915	7.357858648301793	7.338994048444886	7.345216846431345	7.277081782125646	7.26672546703192			7.283323847618786	7.397644587969917			7.375882991545229		7.36479480717411		7.148910993109356		7.184208613111503	7.278387725209282	7.116375261179705	7.285152078525091	7.214340410319735	7.367244071135225	7.414856406790594	7.332357653425112	7.39660031748264	7.335638401296343	7.3986516682209045	7.442542478541404	7.397122766597578	7.344667305256552
P30047	8.024198232206869	7.814859971953529	7.950744452665493	7.852229836298713	7.665927912802659	7.650025674648262	7.847307313002272	7.927919300953586	8.109038295574381	7.803259043128838	8.068371418032644	7.88067070875198	7.953150576182954	7.728556675966476	7.760392323036943	7.795108024611571	7.954010823927347	7.8939780234633945	7.862304346787121	7.858994109218205	7.883388851129666	7.910496338495615	7.7325143804269665	7.788182517310838	7.918182418124547				7.608547426867113	7.692406234833631	7.621861469109227	7.858849873254773		7.753950560063051	7.877814629842942	8.025059968599578	8.014058277424336	7.955100599138708	7.781712301989468	7.875634154083085	8.079687627611337	7.921774885719899	8.025100961046814	7.92836512278642	7.347876199609803	7.497026454524277	7.540304442687238	7.666995067948759	7.517037463772294
Q9BW71	7.503518312724075	7.329702897153215	7.3413355851809925	7.321474151030555	7.527152817088064	7.414806279501013	7.501333178645567	7.39922362152727	7.375096375095397	7.1667852197354325	7.364475948787014	7.511869997866151	7.477309408231504	7.28237283742438	7.118330874057302	7.107108169948554	7.288718600266807	7.322818621007395	7.392556268295072	7.306532247519607	7.243806689744405	7.285917196728309		7.236360888012924	7.308009186238258			7.330474651486137	7.079470679235214	7.17730558434186		7.448598119190078			7.242988412194795	7.290991232025503		7.112739022360173	7.139406770441792	7.099956734241183	7.151461787124331	7.218929185088087	7.208790586548298	7.374400037802237	7.286231854028553	7.358410786206337	7.256597492762846	7.1940701076210996	7.2246366386814405
Q8NB14	8.189321841020497	8.313656346618032	7.990019011040308	7.913596650837852	8.115776876158963	8.013258665283516	7.917531765982645	8.433049411616613	8.362010979229993	8.199343718689393	7.436528382122099	7.8235003121397035	8.002295682554934	6.93747777058151	7.111800006898345		7.4718342401512325	7.520981081419298	7.624931504412578	7.584579967666666	7.511107619959268	7.48267353350333	7.690204943090767	7.74069420599023	8.228631304989705											7.282009999342054	7.048130927028968	7.411282913017384	7.276047993296864	7.263233538439489	7.721967163752098	7.622887227449124	7.557158182475332		6.912588686548272	7.305394366771732	6.959256100245878	7.223392092448771	7.320000804264728
P63098;Q96LZ3	7.649986784636648	7.416607226792504	7.697342698010474	7.907223197408704	7.846436085348534	7.850774850609366	7.825452083776733	7.869718560837284	7.906469727643324	7.424848981682978	8.027227254067256	8.03466855583424	8.006294857981386			7.272607333120826	7.535167485114944	7.327501972540084	7.548291122544448	7.572011451726313	7.449447542355358	7.694929701828003	7.516865761497814	7.561745189241543	7.403360775765525							7.255610158407738			7.727321614398654	7.658545584279078	7.777209258145685	7.660381605523159	7.752755042470676	7.629491149094866	7.742960670214153	7.631403178847069	7.686099771995916	7.535901454226684	8.005309236848516	7.93390720647555	7.91390387971282	7.715142253395611	7.7850307095911795
P08134	8.23719173657514	8.325310371711062	8.240599164319883	8.150142161848558	8.176525336535	8.230755374041985	8.14242075421956	8.236990464653148	8.175105740887016	8.014478535326207	7.953576080173965	7.865299452032231	7.939224631161745	7.92824730633674	7.909593466806985	7.82977962747183	8.113207769822735	7.989836772481146	8.080482179068042	8.025428761407241	8.005137595908863	8.098470665650629	7.926224080104795	7.978445305600499	8.037506177691679		7.568319085095112	7.548512256341035							7.9315849874708	7.720026926819729	7.722033062048134	7.625127167351595		7.813994405526496	7.878493071371304	7.8425905196173735	7.813767741734649	8.053577787125283	8.018783688874697	8.100198171834132	7.883042195217356	7.811742525441389	7.677004361840173
P57076	8.006423252507643	7.8736228167602675	7.986359630636347	7.7425287512507515	7.844924287468669	7.897456638491325	7.917815234324464	7.863281213447319	7.834395268413616	7.653858649111367	7.6809244488059925	7.5942488668573835	7.4193277969967575	7.695455407884371	7.76597386891941	7.714505789396458	7.689442057861638	7.5439687656935615	7.662757831681574	7.590585505352095	7.741183125437542	7.8003871090514405	7.818654696160069	7.684845361644412	7.655560993714378		7.408934958678802					7.3484606358195235	7.701999474889637		7.7112587441706255	7.645255200879286	7.6093489154530305	7.589815608066486	7.3439007122496065	7.6045392371479545	7.759040497155915	7.829920997282976	7.47567118832443	7.902802171548286	7.851924571235744	7.803511740449681	7.852284761229926	7.8338225807015665	7.839741937780893
Q14197			7.472771071780873	7.764049039678918		7.724611703375373	7.744699699160379	7.733333713284824			7.599468220974741	7.642137934655781	7.6900453802894475	7.720754499225801	7.724177527641226	7.658001851618553	7.671395026117902	7.712009571558551	7.641652551025094	7.691647210000767	7.76120591918201	7.765787727286867		7.662531184125641	7.6834613124997295	7.613313161455459	7.692767629071268	7.619322944883176	7.678991565883618	7.657122809399647	7.564180613915743	7.702542542403012	7.548524538251131	7.635865597190337	7.575176294388906	7.685929742936632	7.680389910151612	7.62473575328169	7.627355613677558			7.578077357779155	7.58017200215562		7.665712291313652	7.838905734149535	7.72029163965499	7.561339941458901	7.622783725427208
O96017	7.493067498377228	7.388225572523698	7.41567433456626	7.524668687798298	7.549113661843839	7.4732095169135855	7.523967458665484				7.450048855482191	7.451617595666328	7.571009672309305	7.602591676477587	7.472127217179851	7.46507040400967	7.52156954755729	7.546814012741506	7.486671293192432		7.688980127464452	7.5182506513085		7.3908291687001455	7.495211204457828	7.552838494288028	7.3899807298820175	7.4008659607565725	7.408545221315446	7.515158257487391	7.442542478541404	7.578387039710997	7.443153421877831	7.543484456978157	7.478364451169681	7.497220002714487		7.481772165924176	7.439443227449247	7.477714385297959	7.372230583250113	7.344942162765236	7.481671898393813		7.478118985077456		7.544873843234801	7.510545010206612	7.496265250470046
P32970	7.306639441024261	7.285579810729595	7.257078305966568	7.2275782202996	7.243732364552649	7.26256973321755	7.23459320248533	7.25244037654914			7.055187138555754	7.181843587944773	7.216350669139196	7.153021743626138	7.063032965039096	7.082426300860772	7.309608877958903	7.217299658976496	7.228631304989704	7.280145681354221	7.183355270260512	7.2751961417856235		7.276921132065774		7.256765837941647			7.286209386066009	7.218509247198932	7.229605059841376	7.274434970074042	7.247531386233569	7.268367325421484	7.2405492482825995	7.162056337360552		7.2632809142966215	7.382503324211151	7.093176449696249	7.240848658485361		7.252974325347922		7.378561412018576	7.228323349308016	7.375901268009488	7.248855680106431	7.295127085252191
Q8NEY1		7.27731117917403		7.148695179285065		7.221362067203571	7.2616196765479355	7.126618375522951	7.192873971542522	7.194958122206588	7.298547435078706	7.303044784243365	7.217983753176437		7.150510832907967	7.1137428624293495	7.109780968013576	7.204987704187152	7.077840102734994	7.071882007306125	7.143170993200179	7.124471618919488	7.156639998415452	7.065915668188592	7.120968565019377	7.132035438327499		7.174117981254267		7.106462883796121	7.104555391240513	7.03893791903862		7.241795431295198		7.002338880892056	7.051654084113286	7.103016490328315	6.998093612125383	7.061565561884839	7.118892725373621	7.091983332237311	7.105680462945809	7.253991862812171	6.984437294796076	6.95474407110523		7.215373152783422	7.226032503344959
Q9HBM1	7.269139196792179				7.271283865258768	7.230065551206047	7.281783071506447	7.172923863628545		7.148077976762506	7.305372868641297	7.186617351853637	7.422097163131711		7.163787309962003		7.312537003107304	7.341276210721688	7.198629599092019	7.309736599109289		7.272723234613842	7.164531296305431	7.237116270535057	7.209649035368229	7.396565465184899	7.363687175889545	7.35778243623142	7.412124406173318	7.3714003860309845	7.290368555617268	7.3150882730883175	7.349452375949913	7.312219683273972	7.306532247519607	7.2951490965789185	7.3168087520530225	7.258469661550693		7.340622555361112	7.305523333211256	7.120968565019377	7.212027711974624	7.059108817913594	7.471203669470253	7.31031087991934	7.2887856124025046		7.322033128631803
Q9UIJ7	7.44544851426605		7.390670212626181	7.502741118806208	7.5266881238843135	7.489958479424835			7.377251596478043	7.44010583903666	7.583878598498626	7.666948317840324	7.549420180836492		7.3100982718562		7.463250773392776	7.7968725480959815	7.572151051368114	7.496126706275837	7.54241458174664	7.612455363519114	7.3280736545131555	7.312685006388759		7.648711208298882	7.633225990988621	7.597212368219417	7.580229091330823	7.535192815054697	7.599074838264961	7.547910016864493	7.503000338013029	7.532690694780652	7.523173965164643	7.524253281297611	7.622555934114484	7.143295907124072		7.105101244549642	7.1944865905497055	7.119024820114783		7.540817312650727	7.5721859442682975	7.520928734708947	7.532728906428374	7.53011001161644	7.554125581513013
Q96T23		7.486487153065907		7.55213262107812	7.70520493187911	7.664284616658668	7.680154141734373	7.668758541750957		7.570134137138968	7.558156353686574	7.5247205856840464	7.516931808868013		7.493207021776733	7.313466472658235	7.572778695048152	7.5517182993097025	7.476121226937983	7.525148506770361	7.61381012039192	7.482158695411276		7.525472408936226	7.544613671662172	7.666508620659151	7.664077590185075	7.61844558199508	7.690461893246178	7.695718022470642	7.558360515631359	7.792818769169239	7.666218363791081	7.601059963546283	7.502263204344856	7.632710303832954			7.531261715496391	7.529609989868901	7.452031903656812	7.532066094810552	7.463609336403467	7.5447251928502	7.695140060619693	7.500716623555479	7.584014435797936	7.54965299067056	7.618079490359221
Q9BRT2				7.484726804298662	7.595441104815296	7.551510990105817	7.5248113920637945	7.455636534947604	7.436385305072756	7.433641846159436	7.5152776037679585	7.52706249900894	7.537277462892571		7.27932466544261		7.709354775834396	7.7178285507760815	7.571522499302599	7.515807635238054	7.681367888130471	7.538146266199038	7.45650267772585	7.518513939877887	7.485792383835206	7.576951468062644	7.5641450718453225	7.534178463357085	7.583799340448967	7.554719269050214	7.563919904493979	7.591086877967347	7.570356106374218	7.625816434004728	7.44788641450043				7.463415151521223	7.4918097665920005	7.522157217406418	7.488790358364855	7.496071276220637	7.715292858349809	7.622742317710742	7.669614368021466	7.775093209551623	7.4505723987445975
Q8TB03		7.328175661438323	7.363950259396645	7.335638401296343	7.468790262099611	7.304275050477128	7.304275050477128	7.324940602014902		7.511589277474705	7.441239397871147	7.4543722124188445	7.569022586029564		7.2881373948820665		7.449493826781261	7.256597492762846	7.552680381053355	7.382431316835748	7.359721678483211		7.495835619527313	7.576226137449605	7.57578805001599	7.668609530089896	7.633549247037712	7.55884051842334	7.620365118741669	7.623218268255532	7.6072405038317426	7.619906870324963	7.622638781143737	7.616107757092463	7.586227118474951	7.616097245178198	7.513657000957838	7.5486596163430955	7.576156995122093	7.562221467714351	7.476048671600609	7.535989952876927	7.568459876477986		7.3906525472483215	7.492453062351789	7.544824298759728	7.485409076322577
Q9NRL3	7.6396159614414625	7.698596350387344	7.555118642583055	7.508004207829329	7.582722262824919	7.562542660662262	7.590295559354024	7.65168497434206	7.612222088485382	7.467519313989927	7.706410510570698	7.713750873736441	7.774648329064076		7.72084536013243		7.576491081109501	7.639884741916304	7.613217934199054	7.623280310324481	7.709388697140506	7.586407248913826	7.557471109451776	7.526636460600161	7.69344553340633	7.617974836042385	7.696164103141793	7.67791705232803	7.708293397717032	7.666929616387769	7.7133477148483145	7.682659424179435	7.672974801233433	7.6578013573335815	7.398044226842014	7.518934869866646		7.562340455764605	7.515025612032066	7.46259263800925	7.527320500847398	7.632457292184724	7.5170638734826545	7.6732144984571775		7.631332136926637	7.552814172921466	7.70333437544377
Q9BW61				7.651820543090438	7.589234492415504	7.658393026279124	7.703222573542804	7.714899502173077	7.7477768036726475	7.391093966270634	7.642078529063599	7.537567257152675	7.666920265359489	7.170085614365889			7.367579534425915	7.428053761379631	7.594790195282105	7.266114049531676		7.349743633744951		7.425224365425839	7.491991664182002	7.544526913157487	7.559379888183304	7.6565868677950935		7.473880940928732	7.5321298706718505	7.5580482290829885	7.523486332343228	7.498558651186753		7.48367286380631	7.487322239751821	7.467652494573867	7.520418023353549	7.3621241848476044	7.489170694452846	7.474318267578774	7.396948686716338	7.255561938290895	7.4831592097169795		7.342165976412762	7.541342064390057	7.4933186082321015
[truncated: 3,636 more rows]
[truncated: 14 more columns]
