# Supplementary material for: In Search of a Universal Method: A Comparative Survey of Bottom-Up Proteomics Sample Preparation Methods
Source: J Proteome Res. 2022 Aug 25;21(10):2397–411. doi: 10.1021/acs.jproteome.2c00265 (PMC9552232; doi:10.1021/acs.jproteome.2c00265)
Supplement: Supplementary file 5 — pr2c00265_si_005.zip [file pr2c00265_si_005.zip › Supplemental_Material_Scripts/Mapping_Protein_Features_LFQ/Matrix_Export_proteinGroups_(2020_11_13 19_25_46 UTC).txt]

Protein IDs	Protein names	Gene names	Fasta headers	Number of proteins	Peptides	Razor + unique peptides	Unique peptides	Sequence coverage [%]	Mol. weight [kDa]	Q-value	Score	Potential contaminant	Only identified by site	Valid Values Filter (removed)	Intensity	Intensity 01_LYS-UREA	Intensity 02_LYS-GH	Intensity 03_LYS-SDC	Intensity 04_CMP-UREA	Intensity 05_CMP-GH	Intensity 06_CMP-SDC	Intensity 07_ACP-UREA	Intensity 08_EP-GH	Intensity 09_ACP-SDC	Intensity 10_SPEED	Intensity 11_LYS-UREA	Intensity 12_LYS-GH	Intensity 13_LYS-SDC	Intensity 14_CMP-UREA	Intensity 15_CMP-GH	Intensity 16_CMP-SDC	Intensity 17_ACP-UREA	Intensity 18_EP-GH	Intensity 19_ACP-SDC	Intensity 20_SPEED	Intensity 21_LYS-UREA	Intensity 22_LYS-GH	Intensity 23_LYS-SDC	Intensity 24_CMP-UREA	Intensity 25_CMP-GH	Intensity 26_CMP-SDC	Intensity 27_ACP-UREA	Intensity 28_EP-GH	Intensity 29_ACP-SDC	Intensity 30_SPEED	Intensity A1_iST1	Intensity A2_FASP	Intensity A3_SP3	Intensity A4_SP3_SDC
P0DPI2;A0A0B4J2D5	Glutamine amidotransferase-like class 1 domain-containing protein 3A, mitochondrial;	GATD3A;p|A0A0B4J2D5|GAL3B_HUMAN	sp|P0DPI2|GAL3A_HUMAN Glutamine amidotransferase-like class 1 domain-containing protein 3A, mitochondrial OS=Homo sapiens (Human) OX=9606 GN=GATD3A PE=1 SV=1;sp|A0A0B4J2D5|GAL3B_HUMAN Glutamine amidotransferase-like class 1 domain-containing protein 3B, mi	2	17	17	17	60.8	28.17	0	215.77				34.2488398463227	28.3078676360365	28.9007823886543	28.6678013588355	28.2935123430594	28.7723150270354	29.2144253315232	29.1007169112948	28.987447484714	28.7998664123127	28.5911364046723	28.109934643226	28.9408373515898	29.0831179314628	28.6484223188988	29.3165033790523	29.2290351430874	28.6827778575472	28.8857648797111	28.8657311945238	28.7455741623168	28.0749007587144	28.934917817502	28.6821415788081	28.8567669274071	28.8739657776154	28.8814828019001	29.1180542704928	28.71898144323	28.518408357286	28.4346787439222	28.3547265093045	27.9024222236647	28.2801639540988	28.2702158251271
A0A1B0GUL7	Protein kinase domain-containing protein	ENSG00000230626	tr|A0A1B0GUL7|A0A1B0GUL7_HUMAN Protein kinase domain-containing protein OS=Homo sapiens (Human) OX=9606 GN=ENSG00000230626 PE=1 SV=1	1	16	1	1	31.6	45.208	0	16.91			+	25.3763018862541	NA	NA	NA	NA	NA	NA	NA	NA	NA	NA	NA	NA	NA	NA	NA	NA	NA	NA	NA	NA	NA	NA	NA	NA	NA	NA	NA	NA	NA	NA	22.7819679660944	NA	NA	NA
A0A2R8Y4L2	Heterogeneous nuclear ribonucleoprotein A1 pseudogene 48	HNRNPA1P48	tr|A0A2R8Y4L2|A0A2R8Y4L2_HUMAN Heterogeneous nuclear ribonucleoprotein A1 pseudogene 48 OS=Homo sapiens (Human) OX=9606 GN=HNRNPA1P48 PE=1 SV=1	1	24	1	1	68.7	29.173	0	36.735			+	31.7146895904156	24.1578458794768	25.6871505352609	25.5571605310939	26.7535338351932	24.3961061515102	25.5709165140462	25.7017104540953	24.8207013541635	25.9793686714744	26.3691625294178	25.8945339611311	25.1814689474871	26.723643031253	25.7636737464302	26.2888390450037	27.0666108555578	26.5234872986999	24.5831943532448	26.4099094616857	26.8229877561703	25.6648686722628	24.4176393130598	27.1372152207527	26.4385703020883	24.8496208079267	25.9052028028889	26.4139167260658	24.7372221694647	25.9417217915388	25.7284258522442	26.4944673086463	25.6866697882558	25.0069300521384	25.3182760683706
A0AV96	RNA-binding protein 47	RBM47	sp|A0AV96|RBM47_HUMAN RNA-binding protein 47 OS=Homo sapiens (Human) OX=9606 GN=RBM47 PE=1 SV=2	1	16	16	15	39.1	64.098	0	50.348				32.4930474608252	27.0986855995516	25.6731973442279	27.1237627346075	27.2583575618161	25.7691838887133	27.2966661590756	27.9424602752539	25.8032643931455	27.1627897500354	26.6521206609293	26.3503825604475	25.8239110188292	27.6639734561091	27.2588068175856	25.3501633327917	27.9755801051831	27.3923111331138	26.048286802885	27.2657077481624	26.4542520958071	26.5754247590989	25.9725705564917	27.2340704134365	26.9580366821141	25.9034569494028	26.8659671217592	27.1400468115359	25.8420134309054	26.9362946629132	26.3498091254225	26.1275460279668	27.485159467652	26.6089358614602	26.1918765622918
A0AVT1	Ubiquitin-like modifier-activating enzyme 6	UBA6	sp|A0AVT1|UBA6_HUMAN Ubiquitin-like modifier-activating enzyme 6 OS=Homo sapiens (Human) OX=9606 GN=UBA6 PE=1 SV=1	1	36	36	36	45.3	117.97	0	52.165				33.5146513368271	27.923487172834	26.503154373794	27.7638256837021	27.9075884470534	26.7199932767636	28.5933110445566	28.889628219288	26.450119444423	28.0622420861752	26.9432431027051	27.7389878959728	26.9219562211269	28.7615449427795	28.6023310252111	26.9572618430049	29.033964254117	28.3920244656338	26.4018288425494	28.4501037083064	27.0778572064992	27.5115632625229	26.2973660717836	28.2627990427103	28.1199596026649	26.2892613178125	28.4716190936659	28.8692072148848	26.1706228528872	28.1104325706972	27.2408175301408	27.7848781247279	28.2100180275447	27.7237081216021	28.1655716356798
A0FGR8	Extended synaptotagmin-2	ESYT2	sp|A0FGR8|ESYT2_HUMAN Extended synaptotagmin-2 OS=Homo sapiens (Human) OX=9606 GN=ESYT2 PE=1 SV=1	1	26	26	26	38.7	102.36	0	127.61				33.518408357286	27.8994864641644	26.4714252898424	28.4279030827413	28.1386317108428	26.6423750030235	28.3815012993247	28.6805664194223	26.3955669514728	28.4082337775843	27.1927232419397	27.8957939013561	26.8535284866503	28.9578983485051	28.5659077175321	26.4573868913582	28.7479442772497	28.2847595132621	26.5215716867459	28.5204705557334	27.4073830482972	27.5844135423262	25.6434764020967	28.5569121268972	28.2065290414648	26.019582923837	28.7489360071628	28.707014243427	26.5751650506171	28.1426294490508	26.8260225821471	27.6336719759536	28.2415905202374	27.5752083386108	27.6942495812075
A0JLT2	Mediator of RNA polymerase II transcription subunit 19	MED19	sp|A0JLT2|MED19_HUMAN Mediator of RNA polymerase II transcription subunit 19 OS=Homo sapiens (Human) OX=9606 GN=MED19 PE=1 SV=2	1	4	4	4	35.2	26.273	0	17.873				29.737167358702	22.8284797517531	23.0377828654151	23.8947652252646	24.1271523974929	23.4420241909859	23.7184785264865	25.5128294192348	22.8909492555708	24.3393291878865	24.8489525841811	23.5936601075226	24.2747631697026	25.2824900760911	24.9814171187747	21.1394614209655	25.0611813074546	25.1203650888299	21.8815889879089	24.7968935600191	24.6539799452208	23.9129646012963	22.0521527556058	24.5949131886903	24.3810639151935	22.1275775137655	24.6060292208844	25.4048684404655	23.6638377688256	23.9570403839454	24.0956307443172	23.4349173044917	23.6036544136965	22.9101486223509	24.1569206301003
A0MZ66	Shootin-1	SHTN1	sp|A0MZ66|SHOT1_HUMAN Shootin-1 OS=Homo sapiens (Human) OX=9606 GN=SHTN1 PE=1 SV=4	1	35	35	35	53.4	71.639	0	176.68				34.1119439724523	28.4464403941975	28.2014900316392	28.6579570485953	28.5599776542935	28.1903230245473	28.9916700097991	29.18101391041	28.2321499291201	28.6837819371893	28.670066213214	28.2891645578767	28.2928982996192	29.0852979187616	28.8047665721425	28.5039656369669	29.1649485758381	28.9066426899829	28.1672956291622	29.0145957370385	28.7403075568753	28.0577051434519	27.7533425512947	28.7512367528206	28.4221386997704	28.139802927664	28.7357318652033	29.2429990250739	28.0139837660226	28.6025788106026	28.5413013732891	28.5584092100013	28.3748022332686	27.9736656643634	28.2431806675093
A0PJW6	Transmembrane protein 223	TMEM223	sp|A0PJW6|TM223_HUMAN Transmembrane protein 223 OS=Homo sapiens (Human) OX=9606 GN=TMEM223 PE=1 SV=1	1	1	1	1	5	22.049	0.002129	2.6659			+	26.7793149862456	23.2042636648047	NA	NA	NA	NA	NA	NA	22.6671340701456	NA	NA	23.6907244031244	NA	NA	NA	NA	NA	NA	NA	NA	NA	23.2592559335002	NA	23.6868834733693	NA	NA	23.8328699312789	NA	NA	NA	NA	22.9632813494131	NA	NA	NA
A1L0T0	Acetolactate synthase-like protein	ILVBL	sp|A1L0T0|ILVBL_HUMAN Acetolactate synthase-like protein OS=Homo sapiens (Human) OX=9606 GN=ILVBL PE=1 SV=2	1	15	15	15	32.4	67.867	0	113.07				32.2823420413112	26.0142072985725	26.8309859179993	26.7239033750309	26.8861138766182	25.8682771692105	27.1273098625706	27.5467199871941	25.8604362876388	26.7182956041955	26.2514212980632	27.140144353542	26.423950556878	27.4836228055896	27.3252593335116	26.6562188410571	27.6251949109153	26.9351708060044	25.9193441854671	26.9781469359445	26.2048420002419	25.5775871802495	26.0931942860815	27.0311793812851	26.9074738428479	25.7233305566924	27.1811087216374	27.6293006951018	26.0808279348238	26.8373767376911	25.9387640707284	27.1046960028048	26.9392126002022	25.9312529452613	26.0176941765016
A1X283;Q5TCZ1	SH3 and PX domain-containing protein 2B	SH3PXD2B	sp|A1X283|SPD2B_HUMAN SH3 and PX domain-containing protein 2B OS=Homo sapiens (Human) OX=9606 GN=SH3PXD2B PE=1 SV=3	2	7	7	7	15.4	101.58	0	9.9145				30.8337175383374	25.1121540749698	24.3581017074408	24.7399536199803	24.630620413341	25.2361891233015	24.9955891322928	25.6835410217994	25.5938310463298	24.6047857618104	25.8911996405462	25.2662440992588	24.4452487983144	25.8685833263878	25.8819669933367	25.3521520252649	24.9875450670389	26.0909959316289	25.2569909645568	23.3342907461698	26.3913935966012	25.2952302756068	24.4717198613663	25.5437146169754	24.3339496754476	24.1836662723616	24.7748992350469	25.7994650333168	24.0213209320886	25.2527751362941	25.9185710247943	24.9901448305504	25.8953432234618	24.029010816965	25.1244728582439
A2RTX5	Threonine--tRNA ligase 2, cytoplasmic	TARS3	sp|A2RTX5|SYTC2_HUMAN Threonine--tRNA ligase 2, cytoplasmic OS=Homo sapiens (Human) OX=9606 GN=TARS3 PE=1 SV=1	1	9	2	2	11.1	92.644	0.0073215	1.9133			+	26.4403616528222	20.4411124072845	NA	22.2122280017794	NA	NA	22.9252067047558	NA	22.0435346589277	21.7762354220237	21.56267285169	20.1703554289113	NA	NA	21.7876379713392	NA	21.1836208443557	22.3873494890294	NA	NA	21.7888330138248	NA	NA	22.5456187449135	NA	22.1709360579403	NA	NA	NA	NA	NA	NA	NA	NA	NA
A3KMH1	von Willebrand factor A domain-containing protein 8	VWA8	sp|A3KMH1|VWA8_HUMAN von Willebrand factor A domain-containing protein 8 OS=Homo sapiens (Human) OX=9606 GN=VWA8 PE=1 SV=2	1	21	21	21	14.5	214.82	0	44.933				31.836165561523	25.7642560857637	25.0387961086676	26.7165959315596	26.5341560966667	24.6153211585324	26.8599388923431	26.9754161097631	25.0382518929039	26.4227963623106	26.402300643813	25.9158616947804	26.3446379276344	26.635887247085	26.5169067229679	25.299324022846	26.4269439502688	26.8724400475134	25.7093564735977	26.5940589332379	25.8873928101306	25.7384596934328	24.6234376864658	26.6798956168618	26.0266279566967	24.8746459677805	26.4522579588644	26.4125606730221	24.5574819318719	25.5257587891858	25.5481615203028	26.3394311367276	26.8046435015481	26.4855740859415	26.5806091349586
A3KN83;Q9Y2G9	Protein strawberry notch homolog 1	SBNO1	sp|A3KN83|SBNO1_HUMAN Protein strawberry notch homolog 1 OS=Homo sapiens (Human) OX=9606 GN=SBNO1 PE=1 SV=1	2	14	14	14	14.6	154.31	0	28.809				31.2786916071945	25.7606062579933	24.7045099071555	25.4135455525305	25.199478850209	24.6862957631325	25.8471611728192	25.7347439323752	24.9354855741976	25.6447419724109	25.7958042477218	25.2366635799909	24.4955808347615	26.3958937634306	26.3316965841329	24.6261702226803	27.0509247463639	25.986959474059	23.9404677413808	26.2854564056091	26.2781532166322	24.6300093255	24.7987731643428	26.1723217470632	25.5279074335294	24.6000848571352	26.4694547656125	26.849119669136	25.7311480903766	25.9824184914989	26.2066315052705	23.8509086517662	25.2277689852251	25.5849725903347	25.635056918981
A4D1E9	GTP-binding protein 10	GTPBP10	sp|A4D1E9|GTPBA_HUMAN GTP-binding protein 10 OS=Homo sapiens (Human) OX=9606 GN=GTPBP10 PE=1 SV=1	1	12	12	12	40.6	42.932	0	21.55				31.6369417666305	26.0762064205626	22.6106545129313	26.1049758776872	25.9061667110364	23.2533235304184	26.3875697119347	27.0913390148098	23.7814677771213	26.3004940281481	25.483638180315	25.3772952726742	21.5408034624926	27.857627308003	26.3665136547151	22.8348961209354	27.9349459295265	26.4470318808365	NA	26.6168079381183	24.6337273992086	25.599971393113	NA	26.2265017151638	25.4148684304269	NA	27.3578333240263	26.6828448179353	21.7996626492395	25.8704424242502	24.226262829466	26.2278240586798	25.9470616784613	25.6204482807974	26.1221439247474
A4UGR9	Xin actin-binding repeat-containing protein 2	XIRP2	sp|A4UGR9|XIRP2_HUMAN Xin actin-binding repeat-containing protein 2 OS=Homo sapiens (Human) OX=9606 GN=XIRP2 PE=1 SV=2	1	5	5	5	1.5	382.3	0.0067237	1.9395			+	29.1213684243105	24.194678113568	25.4149329300375	NA	NA	24.0523352083156	NA	NA	25.5247729233875	NA	24.0608515862691	NA	NA	NA	NA	25.7597177504485	NA	24.5533860233427	NA	NA	NA	24.7651671017819	NA	24.9556665784915	NA	23.179739042526	NA	NA	NA	NA	26.0432050521676	22.4850765296933	23.019218100206	NA	NA
A5PLL7	Plasmanylethanolamine desaturase	TMEM189	sp|A5PLL7|TM189_HUMAN Plasmanylethanolamine desaturase OS=Homo sapiens (Human) OX=9606 GN=TMEM189 PE=1 SV=3	1	2	2	2	9.6	31.135	0.0015168	2.991			+	29.1193412641471	24.0515886649402	22.0716273337155	24.1487217192102	24.3507029101859	NA	24.4886109845879	24.7648128861302	NA	NA	NA	24.1630777801912	NA	24.9783215329483	24.5054277909001	NA	25.0798112507034	NA	NA	24.9603145115513	NA	23.9709702047319	NA	24.5005734961424	24.0699734958156	NA	NA	NA	NA	24.5225896722896	NA	21.4924791302041	24.6098095303565	23.9802407067045	23.7390265373474
A5PLN9	Trafficking protein particle complex subunit 13	TRAPPC13	sp|A5PLN9|TPC13_HUMAN Trafficking protein particle complex subunit 13 OS=Homo sapiens (Human) OX=9606 GN=TRAPPC13 PE=1 SV=2	1	1	1	1	5	46.523	0.0080727	1.8299			+	27.7525133612049	NA	NA	22.8697602488731	23.1373520459869	22.270392290792	22.9370583858418	24.3577662203708	NA	NA	NA	22.3393835614983	NA	23.2386181551478	22.8212951940489	22.8396513001518	NA	NA	NA	NA	22.6824322925435	NA	NA	22.6154895501335	22.975175549421	NA	NA	23.7626350799292	NA	22.348516374234	NA	22.6280075899799	22.3168063138512	22.4796105567912	21.6255572465437
A5YKK6	CCR4-NOT transcription complex subunit 1	CNOT1	sp|A5YKK6|CNOT1_HUMAN CCR4-NOT transcription complex subunit 1 OS=Homo sapiens (Human) OX=9606 GN=CNOT1 PE=1 SV=2	1	73	73	73	37.7	266.94	0	302.95				34.7465014530148	29.2264419974476	27.4475048956082	29.1280477511082	29.1048459425296	26.8362934977146	29.7081825441895	30.207227514023	27.8475674210631	29.4142152094106	28.6889252404653	28.9580366821141	27.9499913261516	29.8338683059246	29.9142769982441	28.1611564920648	29.9471230058026	29.8465964172246	27.1477323827129	29.6402214050107	28.3690709828376	28.8047665721425	27.7443234791244	29.4206739225879	29.1015687091765	27.7714651886518	29.6020831972546	30.1920177100775	27.6267968608199	29.1263500429057	27.8767782779767	29.2303185165722	29.6414622700027	29.4943261497874	29.0137708456752
A6NCE7;Q9GZQ8;Q9H492	Microtubule-associated proteins 1A/1B light chain 3 beta 2;Microtubule-associated proteins 1A/1B light chain 3B	MAP1LC3B2;MAP1LC3B	sp|A6NCE7|MP3B2_HUMAN Microtubule-associated proteins 1A/1B light chain 3 beta 2 OS=Homo sapiens (Human) OX=9606 GN=MAP1LC3B2 PE=2 SV=1;sp|Q9GZQ8|MLP3B_HUMAN Microtubule-associated proteins 1A/1B light chain 3B OS=Homo sapiens (Human) OX=9606 GN=MAP1LC3B P	3	2	2	2	16.8	14.628	0.0017212	2.8291				30.1620694229633	23.7542987172687	NA	24.7986742988268	23.8676882227368	20.9925151947719	25.5853738245806	25.6070740280178	NA	25.1464704794849	24.4397436503568	23.8725809517546	NA	25.5469554379448	25.1809759841744	NA	25.4800051940202	24.9472623764293	22.3141251604874	25.3190000446295	24.4305852663175	23.2994987107561	NA	25.0748395268127	24.803658558659	NA	25.183969089184	25.5709454579626	NA	25.0103491674747	24.0609340236304	24.5772125927217	25.3184829558051	24.6853335387476	24.5708007325735
A6NDG6	Glycerol-3-phosphate phosphatase	PGP	sp|A6NDG6|PGP_HUMAN Glycerol-3-phosphate phosphatase OS=Homo sapiens (Human) OX=9606 GN=PGP PE=1 SV=1	1	14	14	14	56.1	34.006	0	211.65				34.7793110719999	29.2160225520062	29.0012868450425	29.3213934737631	29.1431892227653	28.8271741441961	29.5574782799925	29.8598352467351	29.1305292053712	29.1686589977836	29.3595727356152	29.0640168879684	29.2865451772149	29.7167921498586	29.4846602319904	29.4250437853035	29.773651722249	29.2651041147383	29.0781881553282	29.514275096105	29.3936822537211	28.8626606243517	28.4093673035046	29.2928982996192	29.0588923131917	28.474368302005	29.4302183570926	29.6856042292284	28.7480722807137	29.1981443112531	28.9947209338347	28.9957454603504	29.5001897657898	28.7834112891949	28.9507144676343
A6NDU8	UPF0600 protein C5orf51	C5orf51	sp|A6NDU8|CE051_HUMAN UPF0600 protein C5orf51 OS=Homo sapiens (Human) OX=9606 GN=C5orf51 PE=1 SV=1	1	15	15	15	59.5	33.62	0	240.71				33.0825692473658	27.5260424741951	27.0710175992972	27.6846515746409	27.4787715940811	27.0084910287165	27.9390444179905	28.2292644006704	27.1037960370596	27.6792916277674	27.2046181559611	27.5302910690008	27.1833823238534	27.665532943322	27.9239971292585	27.5778032442053	28.0467683187096	27.8418215321235	26.9816348676305	27.7537250937331	27.5293976671511	27.5157042891506	27.022210321242	27.787184592111	27.6015165734402	26.9686212709693	27.4782315622422	28.5044961231465	27.3701109429773	27.2377214214356	26.9839192485683	27.4458486649571	27.6673614973095	26.9347210179911	26.8862301901621
A6NGY5	Olfactory receptor 51F1	OR51F1	sp|A6NGY5|O51F1_HUMAN Olfactory receptor 51F1 OS=Homo sapiens (Human) OX=9606 GN=OR51F1 PE=3 SV=1	1	1	1	1	5.3	35.848	1	-2		+	+	28.134867625077	NA	NA	25.6064811222322	NA	NA	24.8488093531023	NA	NA	NA	NA	NA	NA	NA	NA	NA	24.3649954409174	NA	NA	NA	NA	NA	NA	NA	NA	NA	NA	NA	NA	26.2428900286342	NA	NA	NA	23.6106545129313	23.8756773684321
A6NHL2	Tubulin alpha chain-like 3	TUBAL3	sp|A6NHL2|TBAL3_HUMAN Tubulin alpha chain-like 3 OS=Homo sapiens (Human) OX=9606 GN=TUBAL3 PE=1 SV=2	1	8	1	1	11.9	49.908	0	18.694			+	31.0516768186467	25.8574256096339	NA	26.5279819817811	27.2623062195311	NA	26.5850585784962	27.2857738651859	NA	26.4260801855139	NA	25.576491958614	NA	26.0787938496084	27.5366776431571	NA	26.0889357174357	26.8972374337661	NA	26.3140283246399	NA	25.505548939243	NA	26.5990349742815	26.3359267641575	NA	25.3036152173532	26.894811473643	NA	25.3540370653681	NA	NA	26.5470290084248	23.1464549414901	24.6862423230554
A6NHQ2	rRNA/tRNA 2-O-methyltransferase fibrillarin-like protein 1	FBLL1	sp|A6NHQ2|FBLL1_HUMAN rRNA/tRNA 2-O-methyltransferase fibrillarin-like protein 1 OS=Homo sapiens (Human) OX=9606 GN=FBLL1 PE=3 SV=2	1	4	1	1	14.7	34.803	0.005551	2.0625			+	30.7238708346278	NA	NA	NA	NA	NA	28.0537753598992	NA	NA	NA	NA	27.5228290939457	26.7075409186326	28.1239107058592	NA	26.187201480518	28.0438516779224	NA	NA	27.9072446071215	NA	NA	NA	NA	NA	NA	NA	NA	NA	NA	NA	27.0213632963882	NA	NA	27.2425448189055
A6NHR9	Structural maintenance of chromosomes flexible hinge domain-containing protein 1	SMCHD1	sp|A6NHR9|SMHD1_HUMAN Structural maintenance of chromosomes flexible hinge domain-containing protein 1 OS=Homo sapiens (Human) OX=9606 GN=SMCHD1 PE=1 SV=2	1	65	65	65	39.7	226.37	0	290.87				34.4357668560737	28.799804668966	28.2375390903086	28.9435505258817	29.0923728162343	28.1735993712469	29.2986993405337	29.6874909674899	28.2946081995807	29.0445553362682	28.5024868246528	28.8427807708828	28.4513620555653	29.2066920486443	29.3568684088024	28.4708825005916	29.5026575342246	29.1438460714104	27.9749786974833	29.2062728501081	28.6076314195373	28.554937985439	27.6523258466562	29.0197207692163	28.7555726202573	27.7919727484059	29.2869416914593	29.3317862629427	27.9157591412171	28.8857357928243	28.320403867666	28.5588470869424	28.7978274853631	28.8483736044773	28.7820054732774
A6NIH7;Q13432	Protein unc-119 homolog B	UNC119B	sp|A6NIH7|U119B_HUMAN Protein unc-119 homolog B OS=Homo sapiens (Human) OX=9606 GN=UNC119B PE=1 SV=1	2	5	5	5	29.5	28.136	0	11.171				30.372437736935	23.466003749506	23.5354025881087	24.6030317938603	24.7857637455848	22.4360109971784	NA	23.3520509714323	23.9292222830084	24.6270613596678	25.4271038499687	24.748270663641	23.4148039279325	24.5351059021018	24.89017928138	24.1215512231077	25.7842915694681	24.0207277012354	NA	25.9016859669297	25.2743366313017	23.9442266263681	NA	25.6503411611514	24.5411462563065	24.4248316116103	25.5529757921919	25.6877912821715	NA	25.7894251888285	24.787109845591	24.7908424357016	25.7251523716092	23.3917868979914	24.9367439606561
A6NJ78	Probable methyltransferase-like protein 15	METTL15	sp|A6NJ78|MET15_HUMAN Probable methyltransferase-like protein 15 OS=Homo sapiens (Human) OX=9606 GN=METTL15 PE=1 SV=1	1	2	2	2	6.6	46.121	0	12.123				28.197699190462	NA	NA	NA	NA	22.9256232525143	NA	22.9190167797627	22.8465539769216	23.0031596424253	NA	22.920980100392	NA	NA	23.3601129931993	23.4753118920852	23.6284526601796	22.2761130432789	22.9392664143694	23.2273944299676	NA	NA	22.534001694204	NA	22.0796892004481	22.9128549906717	22.8872161522665	23.6140295028693	NA	22.8105488853555	22.6659205194043	23.8372082871052	23.0248413947572	NA	23.4725877224577
A6NKF1	SAC3 domain-containing protein 1	SAC3D1	sp|A6NKF1|SAC31_HUMAN SAC3 domain-containing protein 1 OS=Homo sapiens (Human) OX=9606 GN=SAC3D1 PE=1 SV=2	1	3	3	3	9.7	43.553	0.00022821	4.1281				29.7103356613158	23.8818503355614	24.2498854106592	23.8157757278414	24.0424328934564	24.7208283207639	23.9317488949342	25.3379351645482	22.7342167581151	NA	23.1924824591813	23.3079978803941	24.5523309074686	23.7739440575305	23.6874175477251	23.882316910075	25.3953217939116	25.2697076973675	23.3946678366723	25.1117164304826	24.9628314183747	23.3473272358467	24.1866160286433	24.7612152042032	23.804988072759	22.9366091860247	25.1818101311332	25.0106906337582	21.9816174489314	24.2463375903972	NA	23.1940017269555	24.9530482967346	24.62472095005	24.9049502442956
A6NKT7	RanBP2-like and GRIP domain-containing protein 3	RGPD3	sp|A6NKT7|RGPD3_HUMAN RanBP2-like and GRIP domain-containing protein 3 OS=Homo sapiens (Human) OX=9606 GN=RGPD3 PE=3 SV=2	1	42	1	0	27.1	197.48	0	5.6865			+	31.3460952585033	25.5534446182716	25.4942994425036	26.0196889599131	25.8049634632587	25.2968761685439	26.1659932465926	26.0630140074198	25.2200009625376	26.2638468523811	25.5916643234676	25.6469677816067	25.59460002042	26.3617032748978	26.018055139565	25.3901474343717	26.4927724900941	25.9615514355399	25.1564192054817	26.256883020146	25.5850872400778	25.2959659066455	24.763901646338	25.9325600813716	25.540141285228	24.7686035354783	25.8560248079471	26.0854144299756	25.1789264854553	25.7867858992461	25.1605411390843	25.4025934083909	26.1636920523984	25.7401852975828	25.4478989561501
A8CG34;Q96HA1;A6NF01;Q6PJE2	Nuclear envelope pore membrane protein POM 121C;Nuclear envelope pore membrane protein POM 121	POM121C;POM121	sp|A8CG34|P121C_HUMAN Nuclear envelope pore membrane protein POM 121C OS=Homo sapiens (Human) OX=9606 GN=POM121C PE=1 SV=3;sp|Q96HA1|P121A_HUMAN Nuclear envelope pore membrane protein POM 121 OS=Homo sapiens (Human) OX=9606 GN=POM121 PE=1 SV=2	4	6	6	6	8.5	125.09	0	4.9021				30.2870297909382	23.3780894896174	24.7351056072016	23.7732398376297	24.5728833787556	24.6717405941236	25.3972492424827	25.0804620110723	25.6008505059645	24.8407656323159	24.7388204380555	25.3537006316553	25.03393275732	25.8019579501505	24.8495253663389	25.4331350991497	23.6924282061461	25.8042003604594	25.1418794987	24.8501933248988	25.5812989795881	25.4269759316266	24.8116663190461	23.1432038226513	23.7021862159804	25.0014855090094	24.1593866443382	25.4659103641344	24.7492941420047	23.3665303295114	24.8025743442573	23.2183758066617	24.3496910369715	24.2216980339999	24.0600269534711
A8MPP1;Q96FC9	Putative ATP-dependent RNA helicase DDX11-like protein 8;ATP-dependent DNA helicase DDX11	DDX11L8;DDX11	sp|A8MPP1|D11L8_HUMAN Putative ATP-dependent RNA helicase DDX11-like protein 8 OS=Homo sapiens (Human) OX=9606 GN=DDX11L8 PE=1 SV=1;sp|Q96FC9|DDX11_HUMAN ATP-dependent DNA helicase DDX11 OS=Homo sapiens (Human) OX=9606 GN=DDX11 PE=1 SV=1	2	6	6	1	7.1	101.81	0.00044209	3.4083			+	35.1748541430854	29.229470701351	27.2851565185196	30.316136492498	29.9283244963983	27.3225972961344	30.6066434897096	30.0309163797274	20.8815143084544	30.0627824744104	28.8452059973733	29.0947150381354	28.037267596983	30.6157912026071	30.0024945143097	27.342825315545	31.7678556711006	29.7368610249249	22.3199785587924	30.1416310525644	28.7021003261347	28.6429602259743	20.5152801922178	30.4247235111267	29.7665767770332	20.5952319810992	30.3169996065177	29.8084077841037	23.5781920778008	29.9791015052204	28.4471107274025	29.5865625422879	29.6905912087338	29.5064647943557	29.1903936762033
P62308;A8MWD9	Small nuclear ribonucleoprotein G;Putative small nuclear ribonucleoprotein G-like protein 15	SNRPG;SNRPGP15	sp|P62308|RUXG_HUMAN Small nuclear ribonucleoprotein G OS=Homo sapiens (Human) OX=9606 GN=SNRPG PE=1 SV=1;sp|A8MWD9|RUXGL_HUMAN Putative small nuclear ribonucleoprotein G-like protein 15 OS=Homo sapiens (Human) OX=9606 GN=SNRPGP15 PE=5 SV=2	2	5	5	5	36.8	8.496	0	18.277				34.175635033519	28.4026340654395	28.8654067315656	28.6365096797002	28.3883747185546	28.4316934036174	29.0866903716814	28.9946130466024	27.8732031142574	28.9453936905284	29.0698659716657	28.2948710813309	29.0555347443135	29.3074334032374	28.4062479616604	28.8209204219188	29.1134165319959	28.4134890612287	27.9074738428479	29.0012868450425	29.2157217615712	27.7937719683774	28.6417550963339	28.6228235479743	28.3109902599203	28.1025451525578	28.9400532172988	29.0778572064992	27.34155343409	28.748904026514	28.7490958997741	28.1699255364993	28.3879640570162	28.1360908078278	28.2995511130047
A8MXV4	Nucleoside diphosphate-linked moiety X motif 19	NUDT19	sp|A8MXV4|NUD19_HUMAN Nucleoside diphosphate-linked moiety X motif 19 OS=Homo sapiens (Human) OX=9606 GN=NUDT19 PE=1 SV=1	1	3	3	3	8.8	42.233	0.0073111	1.8979			+	28.6399282671864	24.0088970334408	NA	22.959129604462	23.3181036395089	NA	24.5869203979367	NA	NA	24.5307673238672	NA	NA	NA	24.7946149682362	NA	22.4304831792073	25.0912381164609	NA	NA	23.4361889617277	22.6964030143304	NA	NA	24.7182694705463	NA	NA	24.1801034054629	23.5277881483136	NA	24.5492784531368	NA	22.3351089870694	23.0580789492065	22.3924945704121	22.2102373191092
P0CG08;B7ZAQ6	Golgi pH regulator B;Golgi pH regulator A	GPR89B;GPR89A	sp|P0CG08|GPHRB_HUMAN Golgi pH regulator B OS=Homo sapiens (Human) OX=9606 GN=GPR89B PE=1 SV=1;sp|B7ZAQ6|GPHRA_HUMAN Golgi pH regulator A OS=Homo sapiens (Human) OX=9606 GN=GPR89A PE=1 SV=2	2	2	2	2	5.5	52.916	0	7.8905				29.5623999189737	23.5015456626487	22.308442359258	24.5796888287057	24.5056095095998	22.4336190583307	24.6051815241441	25.0417647470784	NA	24.7083568854175	22.2550827565656	24.6735208668128	23.0038973613162	24.9148814403913	23.9776230181173	22.6337163147279	24.9551787845068	23.8055785748646	NA	24.6841030951413	22.7446211759024	24.3959754548538	23.2460910911158	24.756692725159	24.4291170692066	NA	24.6374911942757	NA	22.4111354441886	24.5920066540176	NA	23.7982787689982	25.0651320950653	22.4915986924505	24.2514754759922
C4AMC7;Q6VEQ5;A8K0Z3	Putative WAS protein family homolog 3;WAS protein family homolog 2;	WASH3P;WASH2P;p|A8K0Z3|WASH1_HUMAN	sp|C4AMC7|WASH3_HUMAN Putative WAS protein family homolog 3 OS=Homo sapiens (Human) OX=9606 GN=WASH3P PE=1 SV=2;sp|Q6VEQ5|WASH2_HUMAN WAS protein family homolog 2 OS=Homo sapiens (Human) OX=9606 GN=WASH2P PE=2 SV=2;sp|A8K0Z3|WASH1_HUMAN WASH complex subuni	3	5	5	2	11.2	49.994	0.00022686	4.0166				30.2329504416282	24.980327881244	23.7100925693377	25.243398608248	24.31796568158	24.7139247097874	25.2441974427318	25.4342810552902	24.5459839558323	24.978801565786	24.7505213583891	24.8970758299433	23.7311739917768	25.0307375112781	25.1321043099291	23.9187074950248	24.753737843401	24.9080696853271	22.4969463998668	25.1711957373966	24.8417255731596	24.2339607403177	21.3579406833834	25.0236491231737	24.8365824412447	23.4502295924337	25.0536200170381	24.1560719632425	24.121076886414	24.9623901732523	24.3717234780045	24.6835677921628	24.8738953948087	24.4703550239865	24.5940019648855
CON__sp|P00761|TRYP_PIG	Trypsin	p|P00761|TRYP_PIG	sp|P00761|TRYP_PIG Trypsin OS=Sus scrofa PE=1 SV=1	1	9	9	9	43.3	24.409	0	323.31	+		+	39.3449320505351	34.3012340685207	33.9348229353749	34.3506728804195	34.4043228613869	33.6636299729378	34.2967974185757	34.677767948848	33.5933466670962	34.1143508586908	33.0680631089845	34.1686291131622	34.0845663426195	34.5473131391775	34.4659322518733	33.7669281911324	34.6338494960553	34.5549928591941	33.3444030094434	33.940872347649	33.3003478293655	33.848940648801	33.6305987172106	34.2261893182158	34.0063790304846	33.1825479017633	34.2800201067313	34.7666320613293	33.3422849029284	33.754039818218	32.7848001391044	31.2111791503767	32.4307168523261	33.3973900249679	33.449237957458
CON__sp|P01966|HBA_BOVIN;P69905;P02008	Hemoglobin subunit alpha	HBA	sp|P01966|HBA_BOVIN Hemoglobin subunit alpha OS=Bos taurus GN=HBA PE=1 SV=2	3	7	7	7	64.8	15.184	0	8.9578	+		+	31.3126788634232	25.7676694336089	26.1829657649233	26.6425127239	25.1872581245448	25.7375832236231	27.0332816695127	26.0337437620959	24.1482562336047	26.5165611258789	26.5436998693376	24.8326285285642	25.6036544136965	26.7864369525844	24.3716570173323	25.8475196330891	26.945812263381	24.0853739054032	23.8111763231032	27.0758189255147	25.909672654538	25.0723063318108	26.0034599223808	26.5411167083236	25.1926103800253	25.9329204623241	26.2513309969934	25.6431736011635	NA	26.380552089938	25.4176071240564	25.5595838797718	25.0120983285033	24.7862624475984	23.4643842134323
CON__sp|P02081|HBBF_BOVIN;CON__sp|P02070|HBB_BOVIN;P68871;P02042;P69892;P69891;P02100	Hemoglobin fetal subunit beta	p|P02081|HBBF_BOVIN	sp|P02081|HBBF_BOVIN Hemoglobin fetal subunit beta OS=Bos taurus PE=1 SV=1	7	13	13	13	84.8	15.859	0	77.955	+		+	33.1936781000333	26.910336220361	27.5606337064165	28.5787391476056	27.223614061817	27.0810108619007	28.6017999131654	27.9405013462221	26.3650455173973	28.246763427417	28.0112133474259	27.0422867628748	27.9807092079322	28.9108222602521	27.4992204872429	27.2946520165323	29.0335179853477	27.313284547019	26.1888809750098	28.6684101765577	28.0418169571586	26.7841917065203	27.3792304110219	28.4611162522777	27.208902469754	26.924903273618	28.636267654481	28.217201970791	24.3354497838586	28.2513761482348	27.5803934908476	27.3388363335689	27.9547130090708	26.2549026065908	25.5323140672863
CON__sp|P02533|K1C14_HUMAN;P02533;CON__tr|Q61782|Q61782_MOUSE;CON__sp|P35900|K1C20_HUMAN;P35900;CON__sp|Q8N1A0|KT222_HUMAN;Q8N1A0	;Keratin, type I cytoskeletal 14	;KRT14	;sp|P02533|K1C14_HUMAN Keratin, type I cytoskeletal 14 OS=Homo sapiens (Human) OX=9606 GN=KRT14 PE=1 SV=4	7	33	28	7	61.9	51.561	0	323.31	+		+	33.3015747848251	25.5398455722212	26.5180330952106	26.1547594044463	25.9127590745432	26.9065566813161	26.1016538613106	27.0355906537753	26.8834360736511	25.924903273618	26.097601062697	25.5494841096377	30.7381181913101	26.0810108619007	27.3400256947582	31.1375450452365	26.5942013442781	26.7826929322109	30.9179795045762	25.9385173200658	25.9420798914577	25.0719791437066	26.7841917065203	25.823570938166	25.7990944304871	28.0314949198802	26.5813277159571	26.3280877280815	27.6315226833789	25.5676130953522	26.0287368828582	25.4482771530347	26.0063308729619	26.6275623824341	26.5019100562624
CON__sp|P02538|K2C6A_HUMAN;P02538	;Keratin, type II cytoskeletal 6A	;KRT6A	;sp|P02538|K2C6A_HUMAN Keratin, type II cytoskeletal 6A OS=Homo sapiens (Human) OX=9606 GN=KRT6A PE=1 SV=3	2	35	1	1	47.5	60.044	1	-2	+	+	+	27.1519952682132	NA	NA	NA	NA	NA	NA	NA	NA	NA	NA	NA	24.9491342123385	NA	NA	25.4369831786709	NA	NA	24.8917095496349	NA	NA	NA	22.8176309076698	NA	NA	22.5867371869338	NA	NA	NA	NA	NA	NA	NA	22.6564152612008	NA
CON__sp|P02768|ALBU_HUMAN;P02768	;Serum albumin	;ALB	;sp|P02768|ALBU_HUMAN Serum albumin OS=Homo sapiens (Human) OX=9606 GN=ALB PE=1 SV=2	2	6	1	1	9.7	69.366	0.0057271	1.9848	+		+	25.2924595370962	NA	NA	NA	NA	NA	NA	25.2924595370962	NA	NA	NA	NA	NA	NA	NA	NA	NA	NA	NA	NA	NA	NA	NA	NA	NA	NA	NA	NA	NA	NA	NA	NA	NA	NA	NA
CON__sp|P02769|ALBU_BOVIN	Serum albumin	ALB	sp|P02769|ALBU_BOVIN Serum albumin OS=Bos taurus GN=ALB PE=1 SV=4	1	72	72	67	85	69.293	0	323.31	+		+	38.6991581975447	32.7720711431635	34.380652715089	33.1506160532461	32.867672759653	34.3154753216336	33.286919665749	33.5867638470125	34.4425181299357	33.06017516442	32.9389988652672	32.7442673332996	33.225327578992	33.5230909158949	33.2045044717393	33.6249466236311	33.5831809005602	33.0669572209032	33.2462934139362	33.2020829118188	33.0633612372776	32.5013055300922	32.9578153419724	32.9949467966002	32.9110116285253	33.0166924291463	33.2484157529266	33.5538492245398	33.0030812108039	32.9642858818769	32.7251718786036	30.6774949438247	32.6409755300539	32.8440462896453	32.9403298133121
CON__sp|P04259|K2C6B_HUMAN;P04259	;Keratin, type II cytoskeletal 6B	;KRT6B	;sp|P04259|K2C6B_HUMAN Keratin, type II cytoskeletal 6B OS=Homo sapiens (Human) OX=9606 GN=KRT6B PE=1 SV=5	2	34	1	1	45.9	60.066	1	-2	+	+	+	24.8780187221884	NA	NA	NA	NA	NA	NA	NA	NA	NA	NA	NA	NA	NA	NA	24.1194946368138	NA	NA	23.5878361041185	NA	NA	NA	NA	NA	NA	NA	NA	NA	NA	NA	NA	NA	NA	NA	NA
CON__sp|P04264|K2C1_HUMAN;P04264	;Keratin, type II cytoskeletal 1	;KRT1	;sp|P04264|K2C1_HUMAN Keratin, type II cytoskeletal 1 OS=Homo sapiens (Human) OX=9606 GN=KRT1 PE=1 SV=6	2	62	58	43	68.6	66.038	0	323.31	+		+	37.5365850172355	28.8382788167806	30.7093170292965	25.4883351669034	29.0673547971123	30.9249315814605	29.8398410856156	30.5203768833611	30.977669414353	26.7999590223786	29.9373334516771	24.4584511720676	35.2860590232126	25.208549029883	31.304759994112	35.6764024068237	29.1804923372543	30.9790333426426	35.3601904554153	26.7017368894276	29.8388648658639	27.0170144715184	31.4004471231436	25.2650280837327	29.350496377054	32.5658124109016	27.5491462299037	29.3369653541214	32.254313584367	25.4803442491638	30.2096695083883	29.3046947270831	29.1451831720689	30.4590455753846	30.9513677645621
CON__sp|P05784|K1C18_MOUSE;CON__sp|Q14525|KT33B_HUMAN;CON__sp|O76014|KRT37_HUMAN;CON__sp|O76015|KRT38_HUMAN;Q14525;O76014;O76015	Keratin, type I cytoskeletal 18	Krt18	sp|P05784|K1C18_MOUSE Keratin, type I cytoskeletal 18 OS=Mus musculus GN=Krt18 PE=1 SV=5	7	23	1	1	28.8	47.538	0.00044356	3.4751	+		+	32.8462339906443	29.0077428260484	27.6742485274786	24.9358452252021	25.7055385291535	28.8099567358386	NA	27.3054777366225	27.7132561308314	NA	NA	29.181037613801	29.1780241628696	25.7379957463341	28.1375084017951	27.9266573103579	20.6638811901448	24.0274929893227	27.2549386383854	NA	NA	26.0877629096515	28.2513761482348	NA	26.7643320257415	28.8212854609393	NA	28.7751756158147	28.9000337742786	NA	NA	25.9487555843722	NA	NA	28.2185420998512
CON__sp|P05787|K2C8_HUMAN;P05787	;Keratin, type II cytoskeletal 8	;KRT8	;sp|P05787|K2C8_HUMAN Keratin, type II cytoskeletal 8 OS=Homo sapiens (Human) OX=9606 GN=KRT8 PE=1 SV=7	2	75	71	60	91.5	53.704	0	323.31	+		+	40.9337325511113	34.8747243742635	35.2271222885521	35.5936527620419	34.9291891200139	35.3468151843503	35.8568216436052	35.6675211740897	35.5029064494807	35.6197915544289	35.4599311046301	34.8374256147599	35.4110962385805	35.90649844337	35.2239261540068	35.7715350437897	35.9726287550095	35.2124480593614	35.4319125385946	35.774287200857	35.4521872498805	34.583685290402	35.0687998970355	35.5161494474015	34.8229250956425	35.1727696998246	35.5904773498116	35.5772832855539	35.1202346781212	35.5123570956213	35.1095719816347	35.1611760180141	34.7668294879517	35.0354300628226	35.058313367382
P08729;CON__sp|P08729|K2C7_HUMAN;CON__tr|Q3KNV1|Q3KNV1_HUMAN	Keratin, type II cytoskeletal 7	KRT7	sp|P08729|K2C7_HUMAN Keratin, type II cytoskeletal 7 OS=Homo sapiens (Human) OX=9606 GN=KRT7 PE=1 SV=5;	3	54	45	35	75.1	51.385	0	323.31	+		+	38.2419150810194	32.2523973175987	32.5192992137071	32.7922482055293	32.3709579563903	32.545335016781	33.1095953316933	32.9533987395612	32.7670268875608	32.7857746565358	32.8033390773029	32.0836949346667	32.6820243389526	33.0758603567634	32.6657701088824	33.019412587075	33.3007569304716	32.6271666236795	32.6721715339541	33.0002460969313	32.8911358892363	31.9452401833828	32.2947177394646	32.7785671725648	32.3055755829409	32.4877392973369	32.9086337900868	33.0279048842832	32.3869214784143	32.6276015175109	32.4768468072652	32.3570205306806	32.4316884228901	32.4701697796465	32.5333393577319
CON__sp|P08779|K1C16_HUMAN;P08779;CON__sp|Q9Z2K1|K1C16_MOUSE;CON__tr|Q3ZAW8|Q3ZAW8_MOUSE	;Keratin, type I cytoskeletal 16	;KRT16	;sp|P08779|K1C16_HUMAN Keratin, type I cytoskeletal 16 OS=Homo sapiens (Human) OX=9606 GN=KRT16 PE=1 SV=4	4	30	14	14	59.6	51.267	0	300.17	+		+	30.8718821664701	NA	23.5426228843867	NA	NA	22.9438869394475	NA	25.5861186779712	NA	NA	NA	NA	28.5116763574189	NA	22.6015250744417	29.2694357309235	NA	21.8291575234105	28.8982758834745	23.7393356310906	NA	NA	23.598325161209	NA	NA	25.1119551621152	25.3364716914693	NA	NA	NA	NA	NA	22.5969385990922	25.1023749484535	NA
CON__sp|P0AEX9|MALE_ECOLI	Maltose-binding periplasmic protein	malE	sp|P0AEX9|MALE_ECOLI Maltose-binding periplasmic protein OS=Escherichia coli (strain K12) GN=malE PE=1 SV=1	1	2	2	2	4.5	43.387	1	-2	+	+	+	27.5566198318972	NA	NA	NA	NA	NA	NA	NA	NA	NA	NA	NA	27.3187242869872	NA	NA	NA	NA	NA	NA	NA	NA	NA	NA	NA	NA	NA	NA	NA	NA	NA	NA	22.9666997673537	NA	NA	NA
CON__sp|P12763|FETUA_BOVIN;P02765	Alpha-2-HS-glycoprotein	AHSG	sp|P12763|FETUA_BOVIN Alpha-2-HS-glycoprotein OS=Bos taurus GN=AHSG PE=1 SV=2	2	14	14	14	36.2	38.418	0	323.31	+		+	36.3214183396293	30.5109787976163	30.5003797440678	31.0806170317702	29.8963426138323	30.4951462042291	31.1258329523162	31.360870688115	30.5702759813001	30.9558771658271	30.6658548014205	30.4222189185722	30.867985670756	31.4688840523998	30.5734396883686	30.9852229869273	31.4610479282957	30.8352998127281	30.6479593588219	31.30290961733	30.8178748327766	30.2781931043055	30.5700949883202	30.9563619540267	30.0862601206289	30.5632003752418	31.1243545285753	31.4614870974445	30.5191585887334	31.0342660635561	30.4119548804283	29.7667505205447	30.5172822781023	30.03708427623	30.4775948365228
CON__sp|P13645|K1C10_HUMAN;P13645;CON__sp|P02535|K1C10_MOUSE;CON__sp|Q148H6|K1C28_BOVIN;CON__sp|Q7Z3Z0|K1C25_HUMAN;CON__sp|Q7Z3Y8|K1C27_HUMAN;Q7Z3Z0;Q7Z3Y8	;Keratin, type I cytoskeletal 10	;KRT10	;sp|P13645|K1C10_HUMAN Keratin, type I cytoskeletal 10 OS=Homo sapiens (Human) OX=9606 GN=KRT10 PE=1 SV=6	8	35	33	25	59.2	58.826	0	323.31	+		+	34.863967891758	27.9424602752539	27.8656722066861	24.7589303293934	28.3216515202758	29.2874702076526	28.8858230517254	30.1062446290124	28.8099873913647	26.1233878061645	27.7481682758591	25.1614256264823	31.266679737749	26.3449595553663	29.6838153944786	31.9679139210649	28.7013403085736	30.6077901308932	31.6217411905884	25.8158734283826	28.3594261192011	25.3509051996921	27.8218936541277	25.0132490579805	28.8194593414926	29.1255866535463	28.463924494613	27.8457144783243	28.9093922634646	24.0785495665474	28.5407103621777	23.2598305979336	28.9728717940325	29.8089600764729	29.5009875064984
CON__sp|P13647|K2C5_HUMAN;P13647	;Keratin, type II cytoskeletal 5	;KRT5	;sp|P13647|K2C5_HUMAN Keratin, type II cytoskeletal 5 OS=Homo sapiens (Human) OX=9606 GN=KRT5 PE=1 SV=3	2	40	25	4	47.6	62.378	0	93.571	+		+	31.9778399759233	19.9140346941048	23.7487824935825	21.4619889528786	21.5045552223867	24.8628261293264	NA	NA	25.4726187078432	21.7726560806201	20.8835292981053	20.8667265454313	29.7594034685795	NA	21.8340666920617	30.4047669530017	NA	25.4440483162438	29.9032558108445	23.9756129020302	NA	24.8040033651644	25.6800566379239	NA	18.2343496766662	26.7026618210237	21.756377147229	24.3858760892644	25.6168920496518	23.5833665365292	21.5476909739709	19.1995956689552	21.7180812942956	25.8779017447017	25.3530948531931
CON__sp|P13717|NUCA_SERMA	Nuclease (Benzonase)	nucA	sp|P13717|NUCA_SERMA Nuclease (Benzonase) OS=Serratia marcescens GN=nucA PE=1 SV=2	1	14	14	14	69.9	28.944	0	323.31	+		+	33.6090680026093	23.5796888287057	NA	NA	NA	NA	NA	NA	NA	NA	NA	NA	NA	NA	24.0239451690608	NA	NA	NA	NA	NA	NA	NA	NA	22.4903259996979	NA	NA	NA	NA	NA	NA	24.5934891484593	25.6162470692062	21.441213745046	NA	NA
CON__sp|P15497|APOA1_BOVIN;P02647	Apolipoprotein A-I	APOA1	sp|P15497|APOA1_BOVIN Apolipoprotein A-I OS=Bos taurus GN=APOA1 PE=1 SV=3	2	11	11	11	44.2	30.276	0	18.799	+		+	31.0680470876733	25.0341007322922	21.8614352970783	25.5691788155495	26.1755803105913	25.4149651787615	27.1562455948093	26.678015708687	25.7449906450837	26.4459907021107	24.5606337064165	24.3621883802839	24.3442146239793	26.7692595697527	26.5520376827281	25.8484989703069	27.0203038155145	26.4261281860144	25.5037609687284	26.3316282536789	25.131986604564	24.7988225945602	21.5535618009903	26.0159092674672	25.7305004041937	24.7489871747265	26.611330142841	26.366963806582	25.0271132827694	25.9975285574259	24.3806016293509	25.5612166135116	25.7366288128299	21.3613184201244	21.8011636462962
CON__sp|P15636|API_ACHLY	Protease 1	p|P15636|API_ACHLY	sp|P15636|API_ACHLY Protease 1 OS=Achromobacter lyticus PE=1 SV=1	1	8	8	8	14.9	68.124	0	323.31	+		+	36.9920111966408	25.0431841884462	NA	NA	NA	24.5403778119997	NA	NA	24.9693900347591	NA	24.4085982223372	NA	24.5633713242483	24.4415810347727	NA	NA	25.2629155035949	24.6939705415071	24.8464678969798	25.0048746866607	NA	NA	24.3447564304042	NA	24.5408507492407	NA	24.9796739437662	NA	24.6000281262396	NA	24.231106308897	34.2050728032863	24.9472623764293	25.1406709664453	23.7508279994418
CON__sp|P34955|A1AT_BOVIN	Alpha-1-antiproteinase	SERPINA1	sp|P34955|A1AT_BOVIN Alpha-1-antiproteinase OS=Bos taurus GN=SERPINA1 PE=1 SV=1	1	16	16	16	34.1	46.103	0	136.02	+		+	34.3730862849527	28.743585388155	28.3086923184537	29.1629097695888	28.915075264432	28.5525214715959	29.4375190280461	29.5014621428146	28.526266396648	29.0772714956057	28.3815425551345	28.6735747801909	28.914704695774	29.4018003668466	29.4278831073172	28.7747358942479	29.733196102725	29.0806805600311	28.4746003895794	29.2646791842113	28.1801128928517	28.398807285899	28.2115969259348	28.9769733141017	28.9744864500946	28.6532146477426	29.4205936178306	29.4804097392704	28.4215770432306	28.7542668552773	28.1152039507974	28.522380145742	28.3726868138569	26.8458938994095	27.5006646645863
CON__sp|P35527|K1C9_HUMAN;P35527	;Keratin, type I cytoskeletal 9	;KRT9	;sp|P35527|K1C9_HUMAN Keratin, type I cytoskeletal 9 OS=Homo sapiens (Human) OX=9606 GN=KRT9 PE=1 SV=3	2	53	53	52	74	62.064	0	323.31	+		+	37.1056359923988	26.015122356414	29.6665660225218	25.8779485368345	26.8051357209459	29.9781469359445	27.6833803891863	27.4626380620501	29.9756894251074	26.7356995905075	28.705301219932	25.709146091528	35.0213086859264	26.6680381518132	30.3744084195648	35.4216986704488	27.3422319104018	27.9881520976905	35.1705330206744	26.1930805797651	28.0308637736619	24.6763216943539	30.7632716685385	25.1102832104996	27.3313378131384	32.064357451608	26.4444117254502	26.7413688468695	31.7273647332552	26.7095142400193	28.5166437761929	27.4037313728745	27.2868315595447	28.6180690965074	30.1603872598201
CON__sp|P35908|K22E_HUMAN;P35908	;Keratin, type II cytoskeletal 2 epidermal	;KRT2	;sp|P35908|K22E_HUMAN Keratin, type II cytoskeletal 2 epidermal OS=Homo sapiens (Human) OX=9606 GN=KRT2 PE=1 SV=2	2	48	38	26	79.7	65.432	0	323.31	+		+	33.4365116650943	25.0886931457594	26.0590986778096	23.1488613356101	26.3507703431729	28.0136643737164	27.2026580355898	26.334734017596	27.1077915946669	23.3200336666073	26.0051531888783	23.6967850390287	30.1691370675555	21.8808420193508	28.3284301872941	30.6263617243241	26.8306233255186	28.5924201950841	30.3455137717523	22.0864433726464	26.9805457945502	22.7613166702539	25.0877629096515	22.6100011031203	26.781942960764	27.8252341413274	24.8630152546228	25.2162307548073	27.2512406902712	NA	26.9433549005308	21.2492199542325	27.2194656020213	28.4952605933804	28.9049502442956
CON__sp|P48668|K2C6C_HUMAN;P48668	;Keratin, type II cytoskeletal 6C	;KRT6C	;sp|P48668|K2C6C_HUMAN Keratin, type II cytoskeletal 6C OS=Homo sapiens (Human) OX=9606 GN=KRT6C PE=1 SV=3	2	35	14	0	47.5	60.024	0	44.028	+		+	31.074696642268	24.0112880053491	22.1155314041668	NA	23.9206167240181	24.9932583753997	24.8423491923661	24.8189963573777	24.884088518362	23.9567745881929	24.5555524523102	24.2099250973349	28.6503411611514	NA	23.2964211093854	29.5740354964321	NA	24.9367439606561	28.8134472769246	NA	NA	NA	23.4527449710517	23.1742472853396	NA	25.1303377203169	23.7511345753327	NA	24.2214767900315	22.4213683722407	NA	23.0476172027565	NA	24.3067470489138	23.8188988681024
CON__sp|P50446|K2C6A_MOUSE	Keratin, type II cytoskeletal 6A	Krt6a	sp|P50446|K2C6A_MOUSE Keratin, type II cytoskeletal 6A OS=Mus musculus GN=Krt6a PE=1 SV=3	1	22	1	0	24.2	59.334	1	-2	+	+	+	26.6205881107021	NA	NA	NA	NA	NA	NA	NA	NA	NA	NA	NA	NA	NA	NA	NA	NA	NA	26.6205881107021	NA	NA	NA	NA	NA	NA	NA	NA	NA	NA	NA	NA	NA	NA	NA	NA
CON__sp|Q04695|K1C17_HUMAN;Q04695;CON__sp|Q9QWL7|K1C17_MOUSE;CON__sp|Q99PS0|K1C23_MOUSE	;Keratin, type I cytoskeletal 17	;KRT17	;sp|Q04695|K1C17_HUMAN Keratin, type I cytoskeletal 17 OS=Homo sapiens (Human) OX=9606 GN=KRT17 PE=1 SV=2;	4	24	9	7	45.8	48.105	0	13.507	+		+	31.5073914111616	25.6933857118313	25.3527245299864	26.0926097297679	25.2972611065217	25.3836038428704	26.3264085018716	26.4569484298206	25.5545867439738	25.4733311880969	25.8734495572778	25.2488726376861	26.1815826843345	26.0773275304118	25.8957130208181	26.3260484132536	26.4017637544028	26.0160368342299	25.4419925414847	26.4144168523926	25.7942927029223	25.366963806582	25.0506756981069	25.4938109935452	25.6945285669477	24.9981314027836	26.4341378605422	26.6332562336595	25.2170447706505	26.3570950120955	25.292038199497	27.1876356945655	25.9173877417291	25.9144480924717	25.7910660843094
CON__sp|Q14CN4|K2C72_HUMAN;Q14CN4	;Keratin, type II cytoskeletal 72	;KRT72	;sp|Q14CN4|K2C72_HUMAN Keratin, type II cytoskeletal 72 OS=Homo sapiens (Human) OX=9606 GN=KRT72 PE=1 SV=2	2	8	4	2	10.8	55.877	0	6.3032	+		+	29.9849514719099	NA	23.247105817933	23.6502041855955	24.2739099667557	24.6334502616392	24.010861336597	24.8028208281794	24.4129966862348	23.3687963082371	24.7018161925182	23.7971905025005	26.8569746524655	23.8601283964864	24.4841300850347	27.0811124780333	24.7409830135601	23.1271523974929	27.0777553608149	23.9147902200668	24.6363298934154	22.9500603183641	22.9633342732525	22.4391095265539	24.2451046726047	24.8683478266336	23.6799224549536	24.3093864224078	24.1274673104635	24.1978303982326	23.4632619301856	NA	22.7472464586847	22.902348614897	23.1305655355643
CON__sp|Q29443|TRFE_BOVIN	Serotransferrin	TF	sp|Q29443|TRFE_BOVIN Serotransferrin OS=Bos taurus GN=TF PE=2 SV=1	1	43	43	40	69.2	77.752	0	323.31	+		+	34.7965284844668	28.665363515477	28.6897251453276	29.2485967146906	29.1651882460839	28.8799942084326	29.4179008220928	29.9229486898689	28.9071872924982	29.3385175881154	29.2558391409057	28.1591845127384	29.3506017547952	29.5117517490912	29.5392687574614	29.2720863320175	30.0046389889385	29.5086763431092	29.052039747754	29.572428056734	29.4992204872429	28.2189115716609	28.7802853914086	29.4065520903039	29.2879325005491	28.7996811743445	29.4518925918052	29.7289544978931	28.9644408187874	29.4057815065181	29.2729094770087	27.5276092019953	29.2443381007285	29.1252910395078	29.2053408614836
CON__sp|Q3MHN5|VTDB_BOVIN;P02774	Vitamin D-binding protein	GC	sp|Q3MHN5|VTDB_BOVIN Vitamin D-binding protein OS=Bos taurus GN=GC PE=2 SV=1	2	4	4	4	16	53.341	0	16.228	+		+	30.0235328028095	24.5519790306276	NA	25.2722020456279	25.3407897666487	24.1573062227902	25.1271523974929	24.8703718693402	23.0850010259174	25.0226759730249	24.2660653377146	24.5147867594709	22.6606644774613	25.2967361656285	23.5539132920484	23.409116385238	25.6250276483891	25.5622652531449	23.2281287604669	23.9630519903385	24.4814225311669	22.5581478801062	23.2765390568774	25.195128861866	24.2753316914738	NA	25.5345123469873	NA	NA	24.6294535663958	22.5214279132602	22.3011467231602	22.8648201533344	24.6755143212057	25.1551069627109
CON__sp|Q3SZ57|FETA_BOVIN	Alpha-fetoprotein	AFP	sp|Q3SZ57|FETA_BOVIN Alpha-fetoprotein OS=Bos taurus GN=AFP PE=2 SV=1	1	2	2	2	4.8	68.587	0.0021345	2.7014	+		+	28.4367052524723	22.2819243687842	21.7857238419755	22.7719512315873	22.2094045775093	22.1466569223697	22.5697814547476	22.9636517755247	22.5790672899407	24.6807810103852	22.0662166676073	22.3498664791828	22.7139771342515	23.1793290241963	22.9266188575809	22.4075094740964	23.1091834434692	22.8337386467481	21.8618895938305	24.4561337904014	22.2184201533865	22.109613886937	21.7484958911867	22.1511553138975	22.2279085005607	21.8644234582407	NA	23.0622029645034	21.8484655404841	24.4460064831535	22.084855090315	NA	21.6092797555849	23.8508132953406	22.2871205277774
CON__sp|Q3TTY5|K22E_MOUSE	Keratin, type II cytoskeletal 2 epidermal	Krt2	sp|Q3TTY5|K22E_MOUSE Keratin, type II cytoskeletal 2 epidermal OS=Mus musculus GN=Krt2 PE=1 SV=1	1	17	2	1	20.7	70.922	1	-2	+	+	+	29.6229980457237	26.1496328603651	25.4799127106046	NA	NA	NA	22.8240567431478	26.93752989517	NA	22.6860926803076	NA	NA	26.7407257340158	22.8299123797965	26.2388331425825	25.8394446698681	NA	26.2025833116533	NA	22.4514626759476	NA	NA	NA	22.656393438061	NA	NA	NA	NA	NA	NA	NA	25.7651671017819	NA	NA	NA
CON__sp|Q3ZBD7|G6PI_BOVIN	Glucose-6-phosphate isomerase	GPI	sp|Q3ZBD7|G6PI_BOVIN Glucose-6-phosphate isomerase OS=Bos taurus GN=GPI PE=2 SV=4	1	10	3	3	21.2	62.854	0	37.065	+		+	34.2025208441426	28.8190633774333	28.6998190712549	27.8790009587955	28.5046855352335	28.9292561508117	28.0518582946128	29.3062603214211	29.0722449896932	28.0450502976001	28.438530645275	28.4175588392045	29.1052706871436	28.3284301872941	29.0781881553282	29.3613728080061	28.1621174559589	28.8333707130817	28.8287484778982	28.4077882200472	28.4843913412145	28.636233076135	28.8328880348543	27.9449191611063	28.5685918695867	28.9576493145781	28.3053472645409	29.3915329031062	29.0780608763014	28.3172584400634	28.2833912138749	27.1580770991329	28.9210198391308	28.9075884470534	29.2373339402428
CON__sp|Q497I4|KRT35_MOUSE;CON__sp|Q92764|KRT35_HUMAN;Q92764	;;Keratin, type I cuticular Ha5	;;KRT35	;;sp|Q92764|KRT35_HUMAN Keratin, type I cuticular Ha5 OS=Homo sapiens (Human) OX=9606 GN=KRT35 PE=2 SV=5	3	3	1	1	6.2	50.529	1	-2	+	+	+	28.6149141310007	NA	NA	25.5416484794468	24.4523679437294	NA	25.6208397703829	24.0462687417297	NA	NA	NA	NA	NA	NA	NA	NA	NA	NA	NA	NA	NA	NA	NA	24.9082987900013	NA	NA	NA	NA	NA	NA	NA	NA	NA	NA	NA
CON__sp|Q58D62|FETUB_BOVIN	Fetuin-B	FETUB	sp|Q58D62|FETUB_BOVIN Fetuin-B OS=Bos taurus GN=FETUB PE=1 SV=1	1	5	5	5	20.7	42.663	0	15.264	+		+	30.0327563845839	22.9752805261394	22.5816667618926	24.1096457665299	24.9838540307133	22.3279746986997	23.6579638609746	24.6797614189136	22.330821709818	24.8617381774743	24.9804586331775	23.4812377400507	24.6374911942757	24.4472684076082	24.0447689719881	24.9523818735766	24.517252237289	25.1598870388292	22.3449730960136	23.9884988577068	25.4181542394652	22.9039119937285	24.9777540154123	23.8630625320734	22.7260676156931	25.1158488637436	25.2135634871273	23.7146060792768	24.6853335387476	24.8516712763595	23.2943189743189	23.383636799548	22.8366113324151	23.7660775428855	25.272558029305
CON__sp|Q5D862|FILA2_HUMAN;Q5D862	;Filaggrin-2	;FLG2	;sp|Q5D862|FILA2_HUMAN Filaggrin-2 OS=Homo sapiens (Human) OX=9606 GN=FLG2 PE=1 SV=1	2	3	3	3	3	248.07	0.00045188	3.9447	+		+	26.8436195819273	NA	NA	NA	NA	22.759265670899	NA	NA	22.7937025229014	NA	NA	NA	24.5852018807104	22.8397281782847	NA	24.9415427082415	NA	NA	23.9819831974543	NA	NA	NA	22.1438577460145	NA	NA	23.5289805568788	NA	NA	22.3137654517133	NA	NA	NA	NA	20.337669807536	NA
CON__sp|Q5XKE5|K2C79_HUMAN;Q5XKE5	;Keratin, type II cytoskeletal 79	;KRT79	;sp|Q5XKE5|K2C79_HUMAN Keratin, type II cytoskeletal 79 OS=Homo sapiens (Human) OX=9606 GN=KRT79 PE=1 SV=2	2	15	1	0	17.6	57.835	0.0041382	2.1788	+		+	35.0933696697699	23.3060516736456	NA	NA	NA	NA	NA	23.6976336207991	31.2218178603178	31.3898726419557	NA	31.0451805223636	31.2951558158488	NA	NA	NA	31.7022737522923	NA	30.9503946612986	31.5187835217767	31.391819668268	NA	NA	31.4243230683954	NA	30.8833632378545	NA	NA	23.9652558571948	31.157980762113	NA	NA	NA	NA	NA
CON__sp|Q6NXH9|K2C73_MOUSE	Keratin, type II cytoskeletal 73	Krt73	sp|Q6NXH9|K2C73_MOUSE Keratin, type II cytoskeletal 73 OS=Mus musculus GN=Krt73 PE=1 SV=1	1	10	1	0	11.7	58.911	1	-2	+	+	+	22.8703248308165	NA	NA	NA	NA	NA	NA	NA	NA	NA	NA	NA	NA	NA	NA	NA	NA	NA	NA	NA	NA	NA	NA	NA	NA	NA	NA	NA	NA	NA	NA	NA	NA	22.8703248308165	NA
CON__sp|Q7SIH1|A2MG_BOVIN	Alpha-2-macroglobulin	A2M	sp|Q7SIH1|A2MG_BOVIN Alpha-2-macroglobulin OS=Bos taurus GN=A2M PE=1 SV=2	1	13	13	12	12.6	167.57	0	26.066	+		+	31.4231711760203	25.3231300967107	25.34034835225	26.2055506114233	24.208958268135	24.9541139338932	26.3068513263017	25.7298005763648	25.8286153315601	25.9405125476619	25.8875090206137	26.1238416544971	25.367630440164	26.9234304998805	25.5887226405707	25.3486784535542	26.4758993904758	25.6839692880163	25.6586994086675	26.5427114340286	24.7329341969469	25.4201799775275	24.6834071625305	25.4670616948007	25.6960686597166	23.9585456356052	26.7512367528206	26.1212350159742	24.7399021310158	25.9741472486075	24.4352353239002	25.9002353625194	25.4874460621567	26.1569977568834	26.3519330663473
CON__sp|Q7Z3Y7|K1C28_HUMAN;Q7Z3Y7	;Keratin, type I cytoskeletal 28	;KRT28	;sp|Q7Z3Y7|K1C28_HUMAN Keratin, type I cytoskeletal 28 OS=Homo sapiens (Human) OX=9606 GN=KRT28 PE=1 SV=2	2	5	1	1	8.2	50.567	1	-2	+	+	+	28.2814468806414	22.9169961344031	NA	24.3269741738905	23.6167238216807	NA	24.2635603475562	24.4244472175299	NA	24.0331346090102	NA	23.4451856399455	NA	24.001786137582	23.7958042477218	NA	24.5443338816708	24.1970054653733	NA	24.8267257503589	NA	22.5572365050126	NA	23.2637036070808	23.7595907761179	NA	24.454063791292	24.0064164852243	NA	24.8100487004628	NA	NA	NA	NA	NA
CON__sp|Q7Z3Y9|K1C26_HUMAN;Q7Z3Y9	;Keratin, type I cytoskeletal 26	;KRT26	;sp|Q7Z3Y9|K1C26_HUMAN Keratin, type I cytoskeletal 26 OS=Homo sapiens (Human) OX=9606 GN=KRT26 PE=1 SV=2	2	2	1	1	3.8	51.91	1	-2	+	+	+	25.9449861629582	NA	NA	25.9449861629582	NA	NA	NA	NA	NA	NA	NA	NA	NA	NA	NA	NA	NA	NA	NA	NA	NA	NA	NA	NA	NA	NA	NA	NA	NA	NA	NA	NA	NA	NA	NA
CON__sp|Q86YZ3|HORN_HUMAN;Q86YZ3	;Hornerin	;HRNR	;sp|Q86YZ3|HORN_HUMAN Hornerin OS=Homo sapiens (Human) OX=9606 GN=HRNR PE=1 SV=2	2	16	16	16	19.1	282.39	0	267.32	+		+	30.6338278484319	NA	24.328139102146	NA	NA	24.0600269534711	20.0730013602535	NA	24.6251670351742	NA	21.669255330734	NA	28.4347582684952	NA	21.7259220475128	28.8921497806776	NA	NA	28.4504183980319	NA	21.1590016073612	NA	24.5184533821764	NA	NA	25.6417137597489	NA	22.6452423916975	25.2794822118078	NA	18.784717906497	NA	NA	22.6609038043373	26.2614635499873
CON__sp|Q8BGZ7|K2C75_MOUSE	Keratin, type II cytoskeletal 75	Krt75	sp|Q8BGZ7|K2C75_MOUSE Keratin, type II cytoskeletal 75 OS=Mus musculus GN=Krt75 PE=1 SV=1	1	20	2	2	23.4	59.74	1	-2	+	+	+	27.9189462868697	22.0381179006088	22.5102416572053	22.9408261526716	22.3005603582323	22.4867466569275	23.2645628656177	NA	22.4345101373286	22.8693649100107	22.6681950903131	22.0154626949485	23.1839539498524	NA	21.9149908971677	23.8161664903142	23.4662527476152	23.1562726022861	23.1221518257912	22.9720577603184	22.7719109440966	22.1698051436651	22.4004646318429	22.4695851826533	21.936321624724	22.1993740048184	NA	NA	21.6880795254643	22.5329085273222	21.5936829005338	22.4268799854263	22.2137117981057	22.1022307598551	22.4570110753423
CON__sp|Q8N1N4|K2C78_HUMAN;Q8N1N4	;Keratin, type II cytoskeletal 78	;KRT78	;sp|Q8N1N4|K2C78_HUMAN Keratin, type II cytoskeletal 78 OS=Homo sapiens (Human) OX=9606 GN=KRT78 PE=1 SV=2	2	6	2	2	10	56.865	0.00022983	4.2956	+		+	25.5736635966213	NA	NA	NA	NA	NA	NA	NA	NA	NA	NA	NA	23.8140159857559	NA	NA	23.8702307491678	NA	NA	24.1127506490348	NA	NA	NA	NA	NA	NA	NA	NA	NA	20.7103658806992	NA	NA	NA	NA	NA	NA
CON__tr|E1BNR0|E1BNR0_BOVIN	Uncharacterized protein	APOB	tr|E1BNR0|E1BNR0_BOVIN Uncharacterized protein OS=Bos taurus GN=APOB PE=1 SV=2	1	11	10	9	3.3	515.75	0	5.9969	+		+	32.5819696449742	26.7904198937138	27.2095533166239	26.8778315536566	27.2820658164083	25.1382508605603	27.2317838325526	27.9085049531056	25.393064387525	25.0289686766416	27.5242498422802	26.9178657228781	24.419890760465	27.5906368441674	27.5027902943723	24.0705468226441	27.4854666037521	27.430457656301	24.16760190133	24.8724400475134	27.6697959696914	26.7781872443748	26.7790644531129	27.1004913511771	27.042391143372	26.6658717393315	27.3284301872941	27.9016744599364	26.9001201726881	26.9919402634464	27.4221386997704	26.6726310050733	27.2257297880189	26.0744924969385	26.3872738823702
CON__tr|G3N0W1|G3N0W1_BOVIN;Q9NZM3	Uncharacterized protein	ITSN1	tr|G3N0W1|G3N0W1_BOVIN Uncharacterized protein OS=Bos taurus GN=ITSN1 PE=4 SV=1	2	11	1	1	12.5	137.16	0	7.4681	+		+	27.536529438828	NA	NA	NA	NA	NA	NA	NA	NA	NA	NA	NA	NA	NA	NA	NA	NA	23.2374223862929	NA	NA	22.9825577578591	22.5283844757891	22.9038752277999	NA	22.4821491466649	22.6445384555825	NA	24.2067991576205	22.9193805592926	NA	23.3436726140017	22.9825229425293	22.8227933097732	22.3594964969394	23.3813940286976
CON__tr|Q3ZBS7|Q3ZBS7_BOVIN;P04004	Uncharacterized protein	VTN	tr|Q3ZBS7|Q3ZBS7_BOVIN Uncharacterized protein OS=Bos taurus GN=VTN PE=1 SV=1	2	4	4	4	8.6	53.575	0.00044753	3.6457	+		+	29.0421040788307	23.7170144983402	NA	23.8661794232886	20.7904248655155	NA	22.8617571053879	24.6511901194482	22.5777312264821	23.7358286849589	23.1757249649523	23.441644351138	23.4522422460564	22.8638754618205	24.8578527022268	NA	23.5326707727006	23.30924762833	NA	23.0503767834374	23.9303959031433	20.9514839370319	22.9273425026897	22.5200613500662	NA	NA	22.4129191824049	24.5394906365853	NA	22.2505794728727	21.9081155091727	22.4793885259019	23.6337828203346	22.6958934906553	23.3469216236306
E9PAV3;Q9BZK3	Nascent polypeptide-associated complex subunit alpha, muscle-specific form	NACA	sp|E9PAV3|NACAM_HUMAN Nascent polypeptide-associated complex subunit alpha, muscle-specific form OS=Homo sapiens (Human) OX=9606 GN=NACA PE=1 SV=1	2	11	11	11	4	205.42	0	323.31				37.341042378486	31.7186548938758	31.8409366685389	31.8756217150601	31.6340010203251	31.6132023062081	31.8980740212299	32.5004034895936	31.857345515695	31.8455798978654	32.0221441653305	31.6029769479871	31.8308499564981	32.1633897479816	31.9730223892191	31.9607522498703	32.0105532566502	32.0508015247352	31.6602544019222	32.0400276851734	32.0305217874723	31.4403042214437	31.387820297857	31.8814317481522	31.5251931190302	31.3545268566905	31.5329215283982	32.4597540422588	31.4475640115517	31.7222428779657	31.6982217000468	31.5239321647683	31.8190938400658	31.3730084745825	31.3444030094434
E9PRG8	Uncharacterized protein C11orf98	C11orf98	sp|E9PRG8|CK098_HUMAN Uncharacterized protein C11orf98 OS=Homo sapiens (Human) OX=9606 GN=C11orf98 PE=4 SV=2	1	7	7	7	40.7	14.234	0	12.803				32.2869471978344	26.9994868845148	26.9187757252994	27.1637496270108	26.9306666030298	NA	26.8542421621736	27.5924914832887	27.134867625077	26.9272791982313	27.119910145335	26.4712547209392	27.1194154787637	27.837015748063	27.1247489230668	NA	26.8798189787669	27.0613667425113	26.8812202205194	26.7395674079472	27.075104846286	26.6184892377638	26.5917784426767	27.1820564913738	26.8024264336879	NA	26.4043974783326	27.6713491790974	26.5866341205192	26.6794929855626	26.8773635260642	25.3260827112801	26.8490003247143	26.294529325714	26.1014534953476
iRT1			iRT1	1	1	1	1	100	0.97304	0	32.695			+	35.7479522777989	29.9919943081013	30.0153138067187	30.0343316659498	29.9338210210556	29.8963426138323	30.1699733086493	30.1286623700588	29.8507894552493	29.8936837468412	30.0688159099888	30.2019807084792	30.1739090723723	30.3532126633724	30.2467181315805	30.1661465291087	30.4580678084607	30.3253880172682	29.8937271372532	30.2328361098897	30.1415092496144	30.198706372864	29.8688835328322	30.0170410285055	29.9788288355842	29.8073639879717	29.9848156952366	30.1006166667073	29.8091441269552	30.1298908229948	29.6709610334856	30.0769912889244	30.2825077508706	30.3494210842101	30.4077071947999
iRT10			iRT10	1	1	1	1	100	1.4525	0	7.0293			+	35.3936554065921	29.5698053523147	28.7620203945665	29.1349899900308	28.7183609362477	28.7228617179164	29.2403853846275	29.4155052377557	29.5103752305416	29.7633191638897	29.6554854392957	28.8100793540348	30.1159480555371	30.1728367466535	29.6663967159637	29.9097069843941	30.0432259155873	30.2131509170296	29.6636342139694	29.9804640809176	30.4547384354098	29.7340687787554	29.5464624189292	29.7044604356928	29.5271617390687	29.3285585885438	29.4423920654961	29.4634373445017	29.722747741027	29.8558614904231	30.213266819423	29.9693900347591	29.9713101539296	30.2248102882804	29.8510725308984
iRT11			iRT11	1	1	1	1	100	1.5528	0	25.83			+	32.8676911680673	26.5997444382943	26.8679709470492	26.5411167083236	26.8825034976387	25.9308470414067	26.0488064645316	26.8487616062491	26.3618872995912	25.5437441117987	27.0046389889385	27.4900658161087	29.0006960608242	28.3991333647343	27.5519350399874	27.2123393394548	26.4721073638641	27.1560526695562	27.1048959189752	26.6460888598777	27.7001499114978	28.1107312447113	27.8888447687895	27.7246841245985	27.3865669327682	27.583624772931	27.3326187286455	27.8582203751168	27.4764557472985	26.2822249284105	27.6365096797002	27.1146580299649	26.1762653871287	25.9516706827358	26.5651596181806
iRT2			iRT2	1	1	1	1	100	1.0932	0	9.1481			+	35.4047035197113	29.3943775481638	29.4939254886083	29.4047669530017	29.5373814058837	29.4649177710673	29.5046097733828	29.4156865555148	29.5841626170206	29.7068990075916	29.8176461541973	29.7277055446123	29.8405465563073	29.8996593213694	29.6646008438487	29.7373930367129	29.8847755964222	29.8750797147134	29.5986978566165	29.9151322665475	29.8444579055541	29.7411277131436	29.4226399941182	29.7663714168124	29.673288342288	29.4122780014668	29.6964401600603	29.4659103641344	29.4251238427396	29.80405877281	29.6549394098706	29.9792378207155	29.9357890356424	30.0264380020429	30.0855005409127
iRT3			iRT3	1	1	1	1	100	1.2444	0.002734	2.4338			+	33.7188589958838	27.7171845064128	27.7029920100808	27.7590065502167	27.6198888256121	27.6867899900265	27.8004528423529	27.8272347272704	27.7017368894276	27.899832157866	28.0532574853008	28.1212943100911	28.5444739165926	28.5872066185588	28.0563102617438	27.8123153074347	28.1574507934834	28.3781143018531	28.2036850974362	28.3418503067386	28.4285022168911	27.9299333399691	27.5713072079309	28.3572041046919	27.6679028462993	27.4291011023309	27.6501356929404	27.5542061358616	27.6062551892522	27.9434666896937	28.0608515862691	28.0964754959999	27.8066113723268	28.190275921521	28.2399986183615
iRT4			iRT4	1	1	1	1	100	1.2725	0	5.0356			+	34.8155005278631	28.7663872147904	28.8049203956231	28.9190315600938	28.6013748827074	28.4545031302676	28.6636342139694	28.7102371154507	28.9206507944415	28.723382640486	29.0445553362682	29.0541377615406	29.7343272480883	29.7148778821083	29.1664338899385	28.8763977393671	29.2776611779636	29.8672493012826	29.4805830810862	29.3671346607931	29.4045842575741	29.2972786012624	28.7345695210393	29.7531990717253	28.8493284981211	28.5670327674921	28.9294254779034	28.8948981853567	28.6152650236307	28.817996779866	29.139095431202	29.0155264994864	28.9158446030261	29.0543448073276	29.3089743384618
iRT5			iRT5	1	1	1	1	100	1.2884	0	6.8093			+	35.6603394188668	29.995907161207	29.8928880245904	29.7824742308086	29.8330992264497	29.8764562903022	29.7088732065804	29.688041496661	29.8587391089249	29.8381435408699	29.882255680772	30.024193589264	30.1669845049267	30.0976060855799	30.117063493535	29.9629251655799	30.194602975158	30.1052457056276	29.9201112515644	30.2395662274446	29.9583686286679	30.0727816448085	29.726893956602	30.0086513073888	29.9508812949756	29.7257244672006	29.9503251288002	29.8492539198107	29.8660998138761	29.9658173049532	29.9269117514354	30.1440649545181	30.1680611877055	30.0584020788868	30.2541727690623
iRT6			iRT6	1	1	1	1	100	1.3385	0	22.726			+	35.967312744446	30.1577398914152	30.0118531471515	30.2075766235325	30.0891681436932	29.8733791492819	30.1587031330072	30.1743854058611	30.0276248085051	30.3740974380567	30.4400566462297	30.348577156113	30.5495869268955	30.5617446697103	30.2650593911026	30.3744084195648	30.5131457848607	30.479812513547	30.2747542847721	30.6777469502956	30.7256594677619	30.3474159483197	29.9124221757039	30.302147007134	30.1440649545181	30.0602073821768	30.2043149781267	30.157980762113	30.1878952166465	30.4753737452886	30.5681931898678	30.447366948986	30.3250662863527	30.4314144564074	30.4601203541719
iRT7			iRT7	1	1	1	1	100	1.3664	0	25.675			+	35.285990149625	29.3397072119999	29.3594051727827	29.3396010354548	29.3221029906417	29.306455901309	29.4178404780616	29.1460091239907	29.448588303209	29.4414227317012	29.4703782990801	29.7103685084417	29.6698128613947	29.791677834602	29.6291095832022	29.5934179095367	29.932836006115	29.9277595644123	29.6938841611369	29.9905073418933	29.6637190319832	29.6930533165943	29.4353148178	29.8409516707491	29.474871111236	29.5253518277615	29.6091120469695	29.2942137871189	29.5644547425714	29.7137149928788	29.7029259783147	29.7960797481322	29.820037862775	29.9999438035744	29.9036867877083
iRT8			iRT8	1	1	1	1	100	1.3665	0	22.423			+	36.3777310861371	30.4885535269186	30.410641456511	30.5056890043339	30.3253880172682	30.3627527372829	30.4650929841809	30.3940708419214	30.3603474606618	30.7251718786036	30.9084906371753	30.8083157148165	30.9634764964516	30.9961092617944	30.5975262038389	30.6710116670966	30.8920049826607	30.9111366694194	30.6459858261776	30.9939520612005	31.1941919927445	30.7926554753196	30.3236712893656	30.7836298486033	30.5806450725102	30.2381999310367	30.46489830163	30.398766520862	30.7445480405757	30.8343205141743	30.8431852585217	30.8737898141601	30.8865645393748	30.9206082062866	30.9107079126553
iRT9			iRT9	1	1	1	1	100	1.3975	0	41.428			+	37.1404316069208	31.2437708475301	31.2090884559655	31.2161035233326	31.1536993174399	31.2579418756392	31.1324671743626	31.0249861337121	31.3169996065177	31.5222491761953	31.7363852724946	31.4856297432141	31.6758558279042	31.6246198647212	31.373890079804	31.3510547913952	31.426774037417	31.6748462147712	31.3991231758862	31.6182004037939	31.9063057934132	31.3593004361286	31.0730371247173	31.3711397656006	31.1231830343649	30.9566389027325	31.019429157682	30.8814682152993	31.3439267065332	31.5195804225393	31.6874158790506	31.7495914542836	31.5911631619612	31.7812473263023	31.7257407166027
L0R819	ASNSD1 upstream open reading frame protein	ASDURF	sp|L0R819|ASURF_HUMAN ASNSD1 upstream open reading frame protein OS=Homo sapiens (Human) OX=9606 GN=ASDURF PE=1 SV=1	1	2	2	2	24	11.25	0	8.1127			+	29.3037371379425	24.5858322414064	NA	24.6503137670806	24.5917213842006	NA	23.6803517965357	25.3759374731162	23.9135125295372	24.583997699482	25.2150829523557	23.2336243574228	NA	25.0927306918876	23.3622552785725	NA	25.2732341563915	NA	24.2233194538844	24.0375818069463	24.7483218548072	23.6298981908051	23.6325630634924	24.5947423780611	24.5530344037843	NA	23.697739658434	NA	NA	24.618853261242	23.7294116363897	23.3949294551408	22.0006176294569	23.0712672532678	NA
M0QZD8;Q6ZTK2	Uncharacterized protein	LOC400499	tr|M0QZD8|M0QZD8_HUMAN Uncharacterized protein OS=Homo sapiens (Human) OX=9606 GN=LOC400499 PE=4 SV=3	2	3	3	3	1.4	357.81	0.002718	2.3421			+	32.2212704955584	26.6076666902364	26.8397810296247	26.3399407728969	26.5844852272553	26.2177659009224	26.6601693799674	27.3297136858286	26.9455890396391	26.0811937657863	27.2284847762035	26.5121361853486	27.2560191739802	26.8913387245356	27.1446241716333	26.7614181291689	27.1142608668404	26.8637242537562	27.1015937544435	26.5537961378772	27.5223053074569	26.4717198613663	27.1596176172086	26.5817586928209	26.5050794327352	26.3074942036979	26.8456546663369	27.3826147923009	26.8547177497965	25.9446287837853	27.0960732949822	25.9477082719794	26.6943160112773	23.6254457683502	24.9705314422088
O00115	Deoxyribonuclease-2-alpha	DNASE2	sp|O00115|DNS2A_HUMAN Deoxyribonuclease-2-alpha OS=Homo sapiens (Human) OX=9606 GN=DNASE2 PE=1 SV=2	1	5	5	5	15	39.58	0	5.6383				31.4336544733101	25.3407558164895	24.7654200597264	25.7564891343961	25.0727969748789	25.6140856858645	25.6610669589929	26.3438758916069	26.3342907461698	25.8899472808905	26.3630912455447	23.3172756939821	25.2307765877115	26.4134487089445	25.7275432635308	25.8902024793772	26.1005515039901	26.0335757455536	26.2548305403017	27.12947326635	26.8507894552493	23.8026236444108	25.842445109861	26.0591193126479	25.4601398881949	24.7075672473465	24.2085862381578	27.0322309083294	25.9517596007661	25.7740949170828	25.6111894126999	25.7938711704018	26.1194154787637	25.3954198619353	25.1169990694756
O00116	Alkyldihydroxyacetonephosphate synthase, peroxisomal	AGPS	sp|O00116|ADAS_HUMAN Alkyldihydroxyacetonephosphate synthase, peroxisomal OS=Homo sapiens (Human) OX=9606 GN=AGPS PE=1 SV=1	1	29	29	29	54.9	72.911	0	285.1				34.5867079318509	28.9726801046933	28.3875943616604	28.8496267728163	29.0479645186354	28.3622720026599	29.0299165363222	29.927335720202	28.5318160184622	28.9991911538741	28.8226535352358	28.7792210414192	28.8989677682488	29.5145760965319	29.5429807391204	28.8934233769603	29.6750566091134	29.5157982653904	28.604170701326	29.178190422598	29.0523248423026	28.6767722812113	28.050198235411	29.0388641212058	29.1549669840358	28.4054772153705	29.2932930718316	29.9985995106697	28.513032805101	28.9436622998879	28.6193991242964	28.7090211626568	29.0184743803346	28.6841833734598	28.8810451397108
O00124	UBX domain-containing protein 8	UBXN8	sp|O00124|UBXN8_HUMAN UBX domain-containing protein 8 OS=Homo sapiens (Human) OX=9606 GN=UBXN8 PE=1 SV=2	1	2	2	2	14.4	30.541	0.0010893	3.1062			+	29.1458876901249	23.0275604822488	NA	NA	23.164935153127	23.1792227041233	23.4622636116329	22.9227593228315	25.3817240666834	21.5280267088832	23.1559484791912	23.5120758883958	NA	23.3007558396896	23.0325294023235	22.5957555586064	23.2342678040428	NA	21.5055247103883	24.9703120108974	22.6665707628195	NA	NA	25.3003020028168	23.0859249420814	NA	25.2429263616958	NA	NA	NA	23.2438707002674	25.2723444496395	25.6342538139668	25.4531847117656	22.3782218166104
O00139	Kinesin-like protein KIF2A	KIF2A	sp|O00139|KIF2A_HUMAN Kinesin-like protein KIF2A OS=Homo sapiens (Human) OX=9606 GN=KIF2A PE=1 SV=3	1	24	22	21	32.2	79.954	0	41.229				33.2467181315805	27.3033887660625	27.2250861997416	28.0521693431693	27.6016582502587	27.5011963657157	28.3118997535445	28.348577156113	27.3954198619353	27.6744505903246	27.5167564735363	27.5542061358616	27.4972418989455	28.0023335501381	27.9907507685359	27.4169953964944	28.28863666214	27.9564865875235	27.3316795018228	27.84846315261	27.7640788769356	27.3829445511688	27.2503373120069	27.6103447434481	27.6003826577433	26.8660850709103	27.7624956897161	28.4277832260479	27.2716857132226	27.4773053228176	27.2951777161765	26.9904261905509	27.6072433849253	27.5956246820424	27.583624772931
O00148	ATP-dependent RNA helicase DDX39A	DDX39A	sp|O00148|DX39A_HUMAN ATP-dependent RNA helicase DDX39A OS=Homo sapiens (Human) OX=9606 GN=DDX39A PE=1 SV=2	1	31	12	12	64.6	49.129	0	323.31				34.298983320571	28.6463292432325	28.6356105241455	28.8732031142574	28.9608834074165	28.2830378935913	29.0952937112846	29.4916529710811	28.5692077943489	28.7851276503982	28.0464040609109	28.7938959698422	28.6984287131537	29.3130898907358	29.283700298158	28.5434786366783	29.2678519571886	29.0924232266274	28.3553988201647	28.9768640914242	28.262754247559	28.3794370031837	28.1157992652892	28.8554605417362	28.8558763382347	28.2378581546602	28.8995728953558	29.7397927108644	28.6263791323041	28.5869919584159	28.0805026738505	28.2610958484167	28.7135183555862	28.2454039333088	28.2908349545153
O00151	PDZ and LIM domain protein 1	PDLIM1	sp|O00151|PDLI1_HUMAN PDZ and LIM domain protein 1 OS=Homo sapiens (Human) OX=9606 GN=PDLIM1 PE=1 SV=4	1	28	28	28	90	36.071	0	323.31				36.167919171402	30.4164921366292	30.7705360888875	30.291537701223	30.5443449375535	30.1672238372167	30.4173978780261	31.342549836368	30.9089916102332	30.1286623700588	30.8963426138323	30.121763635857	30.873716489719	30.7728970348228	30.943215151895	30.8255526019908	30.8033198291785	30.9869865900932	30.8686480820814	30.3914099862999	30.9436343571982	30.2549611578001	30.6329616770317	30.3326614062488	30.5950377253592	30.3140845248072	30.5729881547538	31.4314144564074	30.7856577491947	30.2686329080089	30.6564234447932	30.1537597077805	30.5846823424463	30.1822222870823	30.1693760430473
O00154	Cytosolic acyl coenzyme A thioester hydrolase	ACOT7	sp|O00154|BACH_HUMAN Cytosolic acyl coenzyme A thioester hydrolase OS=Homo sapiens (Human) OX=9606 GN=ACOT7 PE=1 SV=3	1	17	17	17	44.7	41.796	0	212.58				33.8195507023826	28.2825961215203	27.121887117266	28.4021461052192	28.4966706476845	27.0725516742026	28.6199237979178	29.2318524827358	27.5248476337803	28.5323735243136	27.5211822670715	27.9211617542629	27.8045819623138	28.8421213627542	28.9830766242894	28.0015284597839	28.9861728872848	28.710040003524	27.4626380620501	28.7126659508105	27.6361639169566	28.2495237876366	27.058582710907	28.583732357791	28.1820091176716	27.406815616612	28.7015055638447	29.2987648793501	27.2274752246212	28.5089973973599	27.3373057127289	27.8475076858482	28.335517933557	27.9426839835876	27.4561494608828
O00159	Unconventional myosin-Ic	MYO1C	sp|O00159|MYO1C_HUMAN Unconventional myosin-Ic OS=Homo sapiens (Human) OX=9606 GN=MYO1C PE=1 SV=4	1	54	54	54	53	121.68	0	323.31				35.6143437483912	30.1089881073134	28.7611644685017	30.1255866535463	30.0925744472391	28.8928446089336	30.6378919025996	31.0224087707768	28.8944645746614	30.3171074594719	29.6764528498244	30.0047729128226	29.4190267809571	30.6882082822151	30.6274928063428	29.3249161207014	30.8174174393648	30.3867930299121	28.645607972976	30.3828827271221	29.6708091219891	30.0974805082599	28.2705277447394	30.2729761979152	30.1223809372403	28.4613114458271	30.6948639426713	30.8058583638573	28.4465192730954	29.9902368196647	29.382058153239	29.649501981681	30.0979827519693	29.9009550906665	29.8924972366359
O00161	Synaptosomal-associated protein 23	SNAP23	sp|O00161|SNP23_HUMAN Synaptosomal-associated protein 23 OS=Homo sapiens (Human) OX=9606 GN=SNAP23 PE=1 SV=1	1	9	9	9	56.9	23.354	0	61.693				32.0450177395725	26.5879219217818	26.5675695788592	26.6555366189605	26.8041511141574	26.2741055370027	26.3274882287831	27.2851565185196	26.5831943532448	26.7448367110903	26.7926554753196	26.5087103404708	26.7434248836167	27.4855433775616	26.5800340123515	26.4173817809205	26.338717343504	26.967962004374	26.5429622951698	27.371939454047	26.0600475750367	26.2211079746702	26.071263160928	26.055234765778	25.8379060258086	25.6888052164741	27.1361397135734	27.5305143330451	26.2647418134158	27.2711513817199	26.3460254924667	26.5527706328647	26.4364908156734	24.5574235006922	24.305982117681
O00165	HCLS1-associated protein X-1	HAX1	sp|O00165|HAX1_HUMAN HCLS1-associated protein X-1 OS=Homo sapiens (Human) OX=9606 GN=HAX1 PE=1 SV=2	1	7	7	7	31.5	31.62	0	28.528				31.7876828033016	25.6058032171179	26.2638468523811	26.4373801232438	25.2836914680974	26.427023902334	26.4437796505912	26.706882544578	26.5322843378536	26.3335232236231	26.2211079746702	25.9824184914989	26.229493621828	27.1099844437072	26.1858224566016	26.5956246820424	26.7426542131706	25.6322024833425	25.6142261337808	25.9919186450175	25.8059721087026	25.4073020002906	25.60611396317	26.341773973892	25.9535368114751	25.5636913445251	26.6093586705408	26.1236838104006	26.0822703963467	25.4106050677515	25.9474853414311	25.9168640568003	26.2381953745509	26.2146013439406	26.1058751079676
O00170	AH receptor-interacting protein	AIP	sp|O00170|AIP_HUMAN AH receptor-interacting protein OS=Homo sapiens (Human) OX=9606 GN=AIP PE=1 SV=2	1	13	13	13	55.2	37.636	0	49.823				32.9736382967952	26.8971220043113	27.3811299439374	27.3564906575349	27.0374770778953	27.4014545455986	27.5548648171853	28.2577733200895	27.2689228678211	27.1519952682132	27.3288581470258	26.9786924814382	27.6075256022659	27.7624323260759	27.7705833456898	27.4759921315136	28.1539287872869	27.7284518025637	27.3818725591483	27.5199084302476	27.566815084347	26.8234737575361	27.0966765544687	27.4945741223866	27.4980032156075	27.2548485572115	27.3173447075936	27.9560433972763	27.0109466804428	27.430457656301	27.337475861926	27.1409244522651	27.3698614209033	27.4240627210036	27.136433113237
O00178	GTP-binding protein 1	GTPBP1	sp|O00178|GTPB1_HUMAN GTP-binding protein 1 OS=Homo sapiens (Human) OX=9606 GN=GTPBP1 PE=1 SV=3	1	10	10	10	24.5	72.453	0	37.722				31.4202623134492	25.4754355958402	25.1532910124204	25.8383629820572	26.1100641209017	25.0235222277658	26.1346522375475	26.3799574842594	25.1372347680092	26.2544881762589	25.3173447075936	25.0186494701576	25.6155456762998	26.0329665215067	26.7127971227923	25.8638660117808	26.6295091519413	25.66443469744	25.7209326672879	26.6187692639761	25.7069615653301	25.2004894685415	25.3795774689574	25.753737843401	26.3712748090409	25.4207903565467	25.8505033434222	26.7452215152821	25.3510063338096	25.5128595522835	25.2282095140077	24.7711251130785	25.831058425561	25.2915113543983	25.328960838474
O00180	Potassium channel subfamily K member 1	KCNK1	sp|O00180|KCNK1_HUMAN Potassium channel subfamily K member 1 OS=Homo sapiens (Human) OX=9606 GN=KCNK1 PE=1 SV=1	1	2	2	2	12.8	38.143	0	8.0938				29.2826403048153	23.7161772433057	NA	24.017078207466	23.9100387975615	NA	24.1793442121385	24.5503358029698	NA	23.1918050421425	NA	23.560458788352	NA	24.2943890948584	24.2836208256667	NA	24.2527751362941	23.804889632239	NA	23.7674926435785	22.9055838530806	22.5852477344129	NA	24.1751614925039	25.0790380913134	NA	24.3885061055627	24.4859118349869	NA	24.0576328493947	23.387586145132	23.3194824937101	23.7562346055338	24.5695844657815	23.7261923767298
O00186	Syntaxin-binding protein 3	STXBP3	sp|O00186|STXB3_HUMAN Syntaxin-binding protein 3 OS=Homo sapiens (Human) OX=9606 GN=STXBP3 PE=1 SV=2	1	16	16	16	33.6	67.764	0	57.594				32.9214597306087	27.3723547017374	26.8575679878804	27.6653974026379	27.2434530882888	27.176360510924	27.6188392620373	27.8915705013923	27.2503373120069	27.418845882538	26.5909223284942	27.1106814700027	26.9087339886738	27.8677353473033	27.8669104450725	27.1692087643596	27.6907909957087	27.3937027083413	26.9187757252994	27.6341568572586	26.3437064955917	26.5608523241778	26.6689849352612	27.6857211785384	27.128883568798	26.8094354922073	27.7300727719719	27.8767782779767	26.4897290382656	27.2632021364952	26.1360223369987	28.0934562517011	27.3328747753302	27.1717874791638	27.0143563010334
O00193	Small acidic protein	SMAP	sp|O00193|SMAP_HUMAN Small acidic protein OS=Homo sapiens (Human) OX=9606 GN=SMAP PE=1 SV=1	1	7	7	7	34.4	20.332	0	323.31				33.3898470056657	27.6561506333631	28.1627897500354	28.1280477511082	27.1551841865114	26.8850666325211	27.7848781247279	28.2198348374295	28.4036907467382	28.0151010825896	27.8893671163912	27.6299259752815	28.2740433129816	28.3265456548506	27.1384852418628	27.934271089704	27.877656061102	28.0408768865079	28.2721753433107	28.2185420998512	28.0171738061081	27.6878580102786	28.2650817530938	28.0718359755744	27.007956637837	27.2985901025565	27.5847002606738	28.3880051284307	28.122825230743	27.9797284498788	27.6831126284133	27.6774781418281	27.4105403743571	26.8229877561703	27.5866341205192
O00194	Ras-related protein Rab-27B	RAB27B	sp|O00194|RB27B_HUMAN Ras-related protein Rab-27B OS=Homo sapiens (Human) OX=9606 GN=RAB27B PE=1 SV=4	1	6	6	4	29.4	24.608	0	7.4164				29.3702980562155	24.2552989068455	23.357699113594	23.8181187166485	23.9220696806874	22.733968609439	24.8358599738847	24.3614522942989	NA	23.9980883507539	23.5244441516886	24.6581818401306	22.6801800752351	24.2919328458676	24.6933325337395	22.686370575915	24.7125610046374	23.6561097071987	21.0454690585603	23.7591843831459	21.1177521556303	24.0729196095782	21.086734907991	23.5390764346143	23.9157933265483	20.9541849483915	22.3343998717733	24.6123429948166	22.4539759074397	22.6858361137659	22.2486410468611	24.9342260891569	23.4244472175299	22.7261092039041	24.0847253573856
O00203	AP-3 complex subunit beta-1	AP3B1	sp|O00203|AP3B1_HUMAN AP-3 complex subunit beta-1 OS=Homo sapiens (Human) OX=9606 GN=AP3B1 PE=1 SV=3	1	30	30	26	29.5	121.32	0	142.69				35.223170976307	29.5642366700601	27.304520667236	30.515685493168	30.0953440197214	26.9990567108132	30.6682241761771	30.604170701326	27.2245343240418	30.358671856477	27.5208077259233	29.6528557747539	29.4610186455986	30.7481522771117	30.4334057542265	27.3016456437084	30.901027043737	30.0455711261404	27.2378125783586	30.5650179440377	27.7255944653946	29.2526398096271	26.9978730713324	30.3652583230477	29.8996593213694	26.6888585617029	30.4068966919466	30.2726425625217	27.175504170891	30.2536093703591	29.0449200610809	28.2592559335002	28.5219310577879	28.1410706738272	27.8544205259052
O00217	NADH dehydrogenase [ubiquinone] iron-sulfur protein 8, mitochondrial	NDUFS8	sp|O00217|NDUS8_HUMAN NADH dehydrogenase [ubiquinone] iron-sulfur protein 8, mitochondrial OS=Homo sapiens (Human) OX=9606 GN=NDUFS8 PE=1 SV=1	1	9	9	9	47.1	23.705	0	44.267				31.8848556372023	25.5137331370299	26.1518791746233	26.6349184844906	25.4037638729599	25.9997879298055	26.9109080150024	26.9637796386471	26.2139898401026	26.9027672147087	26.9563758027247	24.4171886016427	26.4096829128981	27.3751752207998	25.6480931181047	26.5704533323934	27.4098123737043	26.7845661569375	26.6807005425146	27.2038717574236	26.6336719759536	25.6421546222718	26.388194041879	27.1148565705337	25.9930207720656	25.9306214899092	27.3417230830837	27.4164317336465	26.1090080407859	26.8290510375203	26.6931198017687	24.7130856591784	26.444696068815	24.9298543509444	25.8681358439819
O00231	26S proteasome non-ATPase regulatory subunit 11	PSMD11	sp|O00231|PSD11_HUMAN 26S proteasome non-ATPase regulatory subunit 11 OS=Homo sapiens (Human) OX=9606 GN=PSMD11 PE=1 SV=3	1	35	35	35	72.5	47.463	0	323.31				36.5478302238834	31.6394884487409	30.3005114837291	30.798615594221	31.6882916677621	30.2755315091943	31.0305875603434	32.5034633899585	30.2308910827745	30.8253251372618	31.6503154792252	30.5635640722352	30.5387139103136	31.27586447724	30.9574694300037	30.544529189794	31.3060103751961	31.9899662467005	30.1412656128594	31.0094524337625	30.3514234371212	30.539453659101	29.8798919937142	30.876719740108	31.6018264734118	29.9735014511663	30.9911834256214	31.3840157472389	29.9095639379371	30.7878384590218	30.0861335517784	30.482411531171	31.7943608804346	30.4545423504566	30.4589478285069
O00232	26S proteasome non-ATPase regulatory subunit 12	PSMD12	sp|O00232|PSD12_HUMAN 26S proteasome non-ATPase regulatory subunit 12 OS=Homo sapiens (Human) OX=9606 GN=PSMD12 PE=1 SV=3	1	30	30	30	57.7	52.904	0	323.31				35.0849226760425	29.4734589326782	28.2568740244139	29.7535816522053	29.5016899127931	28.1652361753555	30.1068686050789	30.2985464050495	28.2720418243113	29.8486123871473	29.0849179255091	29.4996196808084	29.0685596814044	30.2429763181614	29.8584575337153	28.5815791347736	30.3236712893656	29.9492121528215	28.0272293148194	29.9356485521678	29.0305480969806	29.2835016087206	27.8176309076698	29.9762359005083	29.6153878158914	27.8315296359081	29.902537229846	30.2367183149542	27.7865615860812	29.7403397286513	28.8248094177291	29.4220985886967	29.7794089249549	29.6469815105109	29.6373564483702
O00233	26S proteasome non-ATPase regulatory subunit 9	PSMD9	sp|O00233|PSMD9_HUMAN 26S proteasome non-ATPase regulatory subunit 9 OS=Homo sapiens (Human) OX=9606 GN=PSMD9 PE=1 SV=3	1	11	11	11	54.3	24.682	0	143.82				33.9589562633769	28.1233187297698	28.4952605933804	28.7016377544339	27.9570403839454	28.0260685741592	28.7591653306662	29.0866903716814	28.7262118696673	28.6317308194308	28.3151432725914	28.3568264413234	28.5610709088161	29.0574727568035	28.4355135333884	28.1366286798688	29.1254142193852	28.4994105931928	28.5629639230198	28.8684420311484	28.5779832727867	27.9920483507318	28.3254309093031	28.7164323959219	28.1333004363388	27.614633355436	28.5689904391634	29.0958721524178	28.3759623223908	28.6072786651121	28.1723122082998	27.9397170292343	28.1551841865114	28.1053955882355	28.0367437615897
O00244	Copper transport protein ATOX1	ATOX1	sp|O00244|ATOX1_HUMAN Copper transport protein ATOX1 OS=Homo sapiens (Human) OX=9606 GN=ATOX1 PE=1 SV=1	1	8	8	8	88.2	7.4016	0	109.29				34.0245734044743	28.494078134559	29.1543393264665	28.5929904021133	28.7138460695191	26.66329489204	28.9573448813888	29.0682777773907	29.0310478864993	28.8155864142126	28.7604983969757	28.5733674524863	29.2119217788605	29.2573012597567	28.3292859798455	27.1899932710631	29.097957643936	28.6847518836999	28.8252644739433	28.9125649390548	28.8318316128931	27.9348334781417	28.8547177497965	28.9117367148991	28.2900879108747	26.3900654122647	28.8502231372672	29.2546233296658	28.4744069858603	28.5627456250282	28.3771628606654	28.3555248435789	27.6137907007277	27.0968775849213	26.1208001179715
O00255	Menin	MEN1	sp|O00255|MEN1_HUMAN Menin OS=Homo sapiens (Human) OX=9606 GN=MEN1 PE=1 SV=4	1	1	1	1	2.3	68.023	0.00045218	3.9565			+	27.483699677578	22.7100715432421	NA	NA	NA	NA	NA	23.3667971000449	NA	23.0920693084426	23.1224362345531	NA	NA	NA	23.0131297657195	NA	23.5905797405223	22.766300007794	NA	NA	23.1773988547737	22.5124617453537	NA	22.8986449299793	NA	NA	23.5402595534611	23.5647672556982	NA	22.9790895088403	22.6994775645564	NA	NA	22.6895731975278	NA
O00257	E3 SUMO-protein ligase CBX4	CBX4	sp|O00257|CBX4_HUMAN E3 SUMO-protein ligase CBX4 OS=Homo sapiens (Human) OX=9606 GN=CBX4 PE=1 SV=3	1	2	2	2	5.5	61.367	0.0017178	2.803			+	28.3539277330168	NA	NA	NA	NA	NA	22.4394393057159	NA	25.0428503278625	22.4274427787326	25.5106883624807	NA	NA	NA	21.4436942992653	NA	22.7472464586847	22.5780077549385	NA	22.4384497419954	NA	NA	NA	NA	NA	NA	26.2549386383854	NA	NA	22.2340923470598	NA	22.8935437315455	NA	21.5115210381555	21.7753916584511
O00264	Membrane-associated progesterone receptor component 1	PGRMC1	sp|O00264|PGRC1_HUMAN Membrane-associated progesterone receptor component 1 OS=Homo sapiens (Human) OX=9606 GN=PGRMC1 PE=1 SV=3	1	13	12	12	49.2	21.671	0	149.28				34.1272483548202	28.6505466001038	28.6881582485734	28.9546575495963	27.9107365004042	28.7593558441414	29.2254539996265	28.435116074837	28.8629266052271	28.8556981544089	28.6692215340713	28.7605301216415	28.787184592111	28.9914537704251	28.8448170380393	28.8767490093393	29.5252024553213	28.756845399379	28.8515342719604	29.1246256863697	28.73740915522	28.0281256115827	28.6455392617602	28.7860941549405	27.9469836217109	28.4538362238726	29.2455399403832	29.4593583208965	28.7450611926753	28.5738008135371	28.5425564685883	28.136433113237	28.3727283224968	25.3318332353327	25.8232064770454
O00267	Transcription elongation factor SPT5	SUPT5H	sp|O00267|SPT5H_HUMAN Transcription elongation factor SPT5 OS=Homo sapiens (Human) OX=9606 GN=SUPT5H PE=1 SV=1	1	45	45	45	50.2	121	0	323.31				34.6830080208621	28.9799192050577	28.8102019618102	28.9130502288027	28.7799098281271	29.0167223123921	29.2987430334088	29.8638571523123	29.1087139941334	29.1574266993739	28.4222590263005	28.9038878661935	28.9365474101106	29.6940834926494	29.2892745118464	29.2894504207693	29.6756119027973	29.507750551489	28.9967423270321	29.4786558899889	28.702298525756	28.6370972862513	28.8345767026116	29.1838318831865	28.9585898839464	28.9081326927395	29.3959305251435	30.1486780863142	28.8322240885013	29.2298832142325	28.5600870170337	28.5993188017546	29.3757345213518	28.9132785439765	28.4716966079063
O00273	DNA fragmentation factor subunit alpha	DFFA	sp|O00273|DFFA_HUMAN DNA fragmentation factor subunit alpha OS=Homo sapiens (Human) OX=9606 GN=DFFA PE=1 SV=1	1	14	14	14	48.6	36.521	0	122.63				33.5305515403603	28.0455711261404	28.2955280762149	27.6879247352996	27.6193291533945	28.5242498422802	27.9903720871198	28.6077372290478	28.6926543411933	27.431972296903	28.2376302587525	28.1036459881724	28.5352690869559	28.159088249641	28.0043175208848	28.7479442772497	28.1651882460839	28.4241428328975	28.3854564871098	28.1990575502054	28.2365358570001	27.6438892100658	28.1680133521962	27.669255330734	27.6092882109652	28.2145179723144	27.9710908410358	28.793709963648	28.2731096304719	27.759514586155	27.9338772873156	27.4368243702563	27.5100544827986	26.7915381175452	27.3687796596107
O00291	Huntingtin-interacting protein 1	HIP1	sp|O00291|HIP1_HUMAN Huntingtin-interacting protein 1 OS=Homo sapiens (Human) OX=9606 GN=HIP1 PE=1 SV=5	1	16	14	14	20.1	116.22	0	27.929				32.1036835018573	26.2128588016941	25.6716866121573	26.7774349264153	25.0092388435569	25.7308372372971	27.7714022177415	26.8298978670516	25.5043369977732	27.2370831616504	25.5000871671167	25.4685228723059	24.365462753815	26.7630658372796	26.8349684322476	26.2590224106731	28.1941802486694	26.7866862088119	25.7350797762921	27.0488480293781	25.9544689714343	26.3596271893457	25.2046368109777	26.9610214551111	26.668579247006	24.500998899599	26.8390601626672	27.4928947057781	25.4699825714116	26.9773828255127	25.3985219064481	26.2847683367881	25.7945653936424	25.6438341758275	25.662507357669
O00299	Chloride intracellular channel protein 1	CLIC1	sp|O00299|CLIC1_HUMAN Chloride intracellular channel protein 1 OS=Homo sapiens (Human) OX=9606 GN=CLIC1 PE=1 SV=4	1	21	21	21	87.1	26.922	0	323.31				37.3855143439249	31.73634494728	31.7050374972294	31.8026267256145	31.8798992950057	31.677326915052	32.1430310478619	32.5667651939999	31.8196648953598	31.8581240182991	31.8589761822732	31.6490736407613	31.7928881493046	32.2306620835612	32.1552686453105	31.9053376740269	32.4285471419237	32.0253162321098	31.5523840480735	32.0594661916819	31.9306877493195	31.3696846499863	31.3366036350977	31.8544130945233	31.6975176332113	31.450074202625	32.0201249513651	32.4732944110448	31.4156865555148	31.7013650980711	31.6337412546897	31.5828893949206	31.7343676297389	31.6121039133293	31.6886251617628
O00303	Eukaryotic translation initiation factor 3 subunit F	EIF3F	sp|O00303|EIF3F_HUMAN Eukaryotic translation initiation factor 3 subunit F OS=Homo sapiens (Human) OX=9606 GN=EIF3F PE=1 SV=1	1	19	19	19	54.6	37.563	0	200.2				35.7882372501659	30.3328747753302	28.8936548191748	30.3776179760407	30.4948601916643	28.6694918852076	30.7507896728743	31.114955830573	28.466104910171	30.6008079805768	29.9294536971533	30.1498896206824	29.5103940958353	30.8803737997102	30.7825367203066	29.1532765142598	30.9641653638862	30.6696608289447	28.4788487249876	30.7386819485555	29.885081182785	30.1226277838558	28.5222304652894	30.5090918114852	30.4215168527732	28.5432573700884	30.6362503654116	31.1627897500354	28.13374138027	30.4176996655057	29.6720745626333	30.1937808932206	30.5526130800056	29.769322634253	29.4845834111682
O00330	Pyruvate dehydrogenase protein X component, mitochondrial	PDHX	sp|O00330|ODPX_HUMAN Pyruvate dehydrogenase protein X component, mitochondrial OS=Homo sapiens (Human) OX=9606 GN=PDHX PE=1 SV=3	1	17	17	17	45.1	54.122	0	61.552				33.0973549200081	27.776807694963	27.9272226740461	27.2411813417783	26.685253324406	28.0279147683173	28.1574507934834	27.4563844976817	28.1198112255886	27.5931329186639	27.8529929982281	27.9489337746169	27.2170632656738	27.9860372255197	27.2249942351174	27.1269161676464	28.1556184933857	27.2928105577892	26.9311176566651	27.5821895409773	27.0144627219416	25.9822443896413	27.7034541478395	27.4867712032025	26.9703778437953	27.7338264216927	27.954102837562	27.7156798931338	27.8096194820527	27.4606867334857	27.5807528797942	28.0436431206338	27.3345805928992	27.9069006852221	27.1516082532445
O00399	Dynactin subunit 6	DCTN6	sp|O00399|DCTN6_HUMAN Dynactin subunit 6 OS=Homo sapiens (Human) OX=9606 GN=DCTN6 PE=1 SV=1	1	6	6	6	31.6	20.747	0	6.6725				31.1429093630575	25.1139033265219	25.0563102617438	25.9003275077629	25.8160199667898	24.8485706030329	25.9119823757977	26.4417076647246	25.013717610678	25.5777024183861	25.6207279270555	25.0027305626134	25.4340583017626	26.3279335949107	26.0244948074448	24.7747987198207	26.5350168844009	25.9155654090387	24.9777976785341	26.0363874448478	25.8858812213942	24.8377376370152	25.1505046906599	25.6336719759536	25.6399213691085	25.0907537061345	26.2159716534177	26.2178398426248	24.7832176803502	25.8357154369873	25.5850872400778	24.5633131311159	26.0203038155145	25.0719382399757	25.1001704938094
O00400	Acetyl-coenzyme A transporter 1	SLC33A1	sp|O00400|ACATN_HUMAN Acetyl-coenzyme A transporter 1 OS=Homo sapiens (Human) OX=9606 GN=SLC33A1 PE=1 SV=1	1	4	4	4	9.3	60.908	0	7.9958				29.7866394765494	24.0906325781347	NA	23.9725486458531	23.7014460741278	22.2677948196199	24.8406696030922	25.0706696487562	NA	25.4582008237019	20.4030161857016	23.8869743748666	NA	24.6271170374573	24.4548796000756	NA	25.1631161798676	25.3518151516256	NA	25.4798818814819	NA	23.3290977490356	NA	25.3819550483585	24.3789493981975	NA	22.0124990569972	24.678794825014	23.4430366086	24.0762675944783	NA	24.7138198551438	23.1088166680795	24.7997614470509	24.6383753679217
O00401	Neural Wiskott-Aldrich syndrome protein	WASL	sp|O00401|WASL_HUMAN Neural Wiskott-Aldrich syndrome protein OS=Homo sapiens (Human) OX=9606 GN=WASL PE=1 SV=2	1	13	13	13	39	54.826	0	29.442				31.5382051129037	25.6158262743831	26.1250249350738	26.7246841245985	25.7366546160196	24.975175549421	26.3706098576938	26.5362478086518	26.2402170402906	26.4146426590783	26.0396957075447	26.0811734442774	26.7193405621703	26.3392102384658	26.1465093237396	26.4421666051501	26.5517004005828	26.1036159765222	26.0665697993379	25.8360044963032	26.5379663788212	25.3841310593907	24.6890185855555	25.5516564014457	25.3233706518435	25.2095533166239	26.5173273381495	26.8913387245356	24.5930331585567	24.765065906184	26.1264042035772	26.3599789946815	25.3734503817171	25.6241910447544	25.8541232407672
O00410;O60518	Importin-5	IPO5	sp|O00410|IPO5_HUMAN Importin-5 OS=Homo sapiens (Human) OX=9606 GN=IPO5 PE=1 SV=4	2	62	62	62	67.4	123.63	0	323.31				37.4061776227834	31.9312867654282	30.2110630801372	32.108427365566	32.0496336394997	30.2162770180163	32.4637783668508	32.8504131766355	30.2126872143206	32.1059325397472	30.9411172962964	31.9175527769298	31.1463126639444	32.5868533067636	32.5076040708357	30.5339890740414	32.6203652503786	32.3699705921209	30.1257098081873	32.3579905859897	30.947959027677	31.6862473331467	29.9944242245302	32.3491310396058	32.0993003104274	29.9971193402792	32.3655190714879	32.849481371606	30.1798519669222	32.2034400695465	30.7334385656887	31.9919605304292	32.0185672336447	31.5771819730951	31.7252125173281
O00411	DNA-directed RNA polymerase, mitochondrial	POLRMT	sp|O00411|RPOM_HUMAN DNA-directed RNA polymerase, mitochondrial OS=Homo sapiens (Human) OX=9606 GN=POLRMT PE=1 SV=2	1	33	33	33	38.8	138.62	0	106.73				32.9276712738031	27.096274409507	24.8735668963024	27.6310369157856	27.7922210501217	24.9963221104677	27.6203084373387	28.0596660283504	24.173179977609	27.5794586603834	27.239270306342	27.1964802623986	25.57556902139	27.8414616530942	28.3887442140211	25.4849905149219	27.9917781173332	27.7468878151015	24.4041863074589	27.6958430592553	27.0603362460097	27.3086055319742	25.366496979726	27.5765063748244	27.8815119746592	25.3215827123853	27.6497246687094	28.5198709474266	25.1255373887461	27.2447237055434	26.6495191126728	27.2176180061475	27.7467597064977	27.425424018565	27.2357145105271
O00418	Eukaryotic elongation factor 2 kinase	EEF2K	sp|O00418|EF2K_HUMAN Eukaryotic elongation factor 2 kinase OS=Homo sapiens (Human) OX=9606 GN=EEF2K PE=1 SV=2	1	1	1	1	2.3	82.143	0.0057354	1.9987			+	25.0437682586248	NA	NA	NA	NA	NA	NA	23.3647951176141	NA	NA	NA	NA	NA	NA	NA	NA	NA	NA	NA	NA	NA	NA	NA	NA	NA	NA	NA	NA	NA	NA	NA	NA	22.8867139538833	NA	NA
O00422	Histone deacetylase complex subunit SAP18	SAP18	sp|O00422|SAP18_HUMAN Histone deacetylase complex subunit SAP18 OS=Homo sapiens (Human) OX=9606 GN=SAP18 PE=1 SV=1	1	15	15	15	83	17.561	0	115.45				33.9477674821164	28.0819759263047	28.2472163075817	28.4464403941975	28.022210321242	28.5922419591597	28.6342607391966	28.8027653729685	28.7338264216927	28.3678220403222	28.7148615098932	27.651299626074	28.5191585887334	28.8897732560367	27.7868108207783	28.9466211600368	28.5485951692888	28.3322772623621	28.4190066822529	28.5027902943723	28.6540345937953	27.9665875639362	27.909935829228	28.4906014370694	27.9955567864417	28.3952155460294	28.4509689399355	28.8359623454266	28.0878539374828	27.8615962102059	28.4187654759591	27.89642923357	28.5539865085746	28.2685659859292	28.2933807843219
O00425	Insulin-like growth factor 2 mRNA-binding protein 3	IGF2BP3	sp|O00425|IF2B3_HUMAN Insulin-like growth factor 2 mRNA-binding protein 3 OS=Homo sapiens (Human) OX=9606 GN=IGF2BP3 PE=1 SV=2	1	32	29	28	58	63.704	0	254.62				34.707127412521	28.6714166720235	29.0067535341316	29.1270884223954	29.1141367309382	29.1166422072009	29.1967616449125	29.6921388346117	29.418845882538	29.3114017685332	29.1762416051998	29.0704546961971	29.3387725901118	29.5398233913021	29.1512937271189	29.4747550938893	29.5352876295214	29.1052706871436	29.2372883473773	29.3674054857657	29.1520436377853	28.6483194517198	29.0331766278263	29.1055704315997	28.8880608926098	29.1835006425236	29.072347225107	29.7925158529144	28.8108148444384	28.841551631268	28.8090367670274	28.7071130096748	29.2763526914069	28.8165632501465	28.9485439548671
O00429	Dynamin-1-like protein	DNM1L	sp|O00429|DNM1L_HUMAN Dynamin-1-like protein OS=Homo sapiens (Human) OX=9606 GN=DNM1L PE=1 SV=2	1	51	51	51	72.3	81.876	0	323.31				35.8224028187136	30.3245299086684	29.3843863606468	30.5642911912783	30.2823972799459	29.4305573525909	30.734246481396	31.0827754248239	29.6769403745901	30.3781349783902	30.0071814192933	30.151463095861	29.7542349925821	30.799156204237	30.6856209368531	29.8985065486026	31.0443338512095	30.5729881547538	29.4971276667873	30.6045242164076	30.1171873778716	30.0519360630393	29.2757978897784	30.4527763855482	30.3492101484628	29.3673846548803	30.6755614303843	31.0856904733374	29.1744568423217	30.3165681140542	29.8074407634155	29.9743223303014	30.3792717318211	30.0753344102996	29.9274770154414
O00442	RNA 3-terminal phosphate cyclase	RTCA	sp|O00442|RTCA_HUMAN RNA 3-terminal phosphate cyclase OS=Homo sapiens (Human) OX=9606 GN=RTCA PE=1 SV=1	1	15	15	15	60.9	39.336	0	99.084				33.1620844334462	27.3600124954778	26.9725705564917	27.5871350687266	27.6801639753151	27.2218639447132	27.5311095349682	28.2695471987812	27.3175172271801	27.4509689399355	26.598325161209	27.3698614209033	27.2592559335002	28.2292644006704	28.1625496809707	27.5784512419888	28.3532126633724	28.1213437199937	27.1445269320525	27.7466956479296	26.6885918158316	26.7572270142578	27.0480165048358	27.8581017811964	27.5520816702387	27.1298662641843	28.1289818684635	28.1709284196016	26.7431680392078	27.4071398906167	26.9621253613865	27.2102967822631	28.1253895842511	27.4629500298405	27.2910545996356
O00443	Phosphatidylinositol 4-phosphate 3-kinase C2 domain-containing subunit alpha	PIK3C2A	sp|O00443|P3C2A_HUMAN Phosphatidylinositol 4-phosphate 3-kinase C2 domain-containing subunit alpha OS=Homo sapiens (Human) OX=9606 GN=PIK3C2A PE=1 SV=2	1	9	9	9	6.6	190.68	0	8.1171				30.4496315449767	24.830599149446	23.7556235529872	25.8273316548981	23.6401972664992	24.0380006471411	25.56630702924	25.8724165621352	24.1694381701917	25.2962110336601	23.3152037490031	24.9254693249616	23.2213587793738	25.3659966404123	25.3376970258862	24.1277034500893	25.9168185099955	24.4425937633122	23.8299704293164	25.3442484928428	22.2522265336361	24.3431304003184	23.8504318065988	23.4477098205227	24.9492232868325	23.4521165374308	25.5036093439039	NA	23.6915765561562	25.4103786281783	20.7614992911638	24.7977347383632	25.8897384485467	24.9845929938261	24.8470894700761
O00459	Phosphatidylinositol 3-kinase regulatory subunit beta	PIK3R2	sp|O00459|P85B_HUMAN Phosphatidylinositol 3-kinase regulatory subunit beta OS=Homo sapiens (Human) OX=9606 GN=PIK3R2 PE=1 SV=2	1	2	2	2	4.4	81.544	0.0015125	2.9284			+	27.1298662641843	NA	21.8935622467444	NA	21.6575714154789	22.7562753331696	21.5896200611807	NA	NA	21.8997330674739	22.901649144228	NA	22.2088689896895	22.2904711486394	21.8792721253773	NA	22.0715618712275	22.0434679092092	21.758981143723	21.7992278584733	23.3304661405266	NA	21.9649034646574	21.9878746296561	22.7579034965214	NA	22.1997334430117	NA	NA	21.6114427170708	22.3970729389537	21.8658208514182	21.5665799496526	21.0718891539677	20.2873742082682
O00461	Golgi integral membrane protein 4	GOLIM4	sp|O00461|GOLI4_HUMAN Golgi integral membrane protein 4 OS=Homo sapiens (Human) OX=9606 GN=GOLIM4 PE=1 SV=1	1	26	26	26	35.8	81.879	0	173.91				33.6972690569753	27.8096808067872	27.9335396568341	28.545910332039	28.0284945131678	27.6318695601186	28.4634568336648	28.8749038870793	28.07709318856	28.5269006549226	28.1817722258235	27.6099926519171	28.0128655834624	28.6421339598502	28.3078242186375	28.2635603475562	28.7213304191892	28.1199596026649	27.8595835049683	28.6668199451106	28.3024738894376	27.6089358614602	27.8976413641444	28.3733922983651	27.9062699487223	27.843679478344	28.1562938220918	28.6227886458916	28.0845631748166	28.2109934335108	27.965046634507	27.8115193377368	28.0918434007328	27.4911368592469	27.678687385705
O00468	Agrin	AGRN	sp|O00468|AGRIN_HUMAN Agrin OS=Homo sapiens (Human) OX=9606 GN=AGRN PE=1 SV=6	1	3	3	3	1.7	217.32	0.0045464	2.1514			+	30.0416603212493	24.6414657153639	23.7729379238396	24.6359425853041	24.3977388614929	23.1053835981999	25.279057066536	24.5017278709603	23.250001110885	24.7389234913818	23.1443868955408	24.4690510190832	23.5632549356362	24.8584693906219	24.6654109572793	23.5032453792951	25.1172369286278	26.1840637064077	23.3806016293509	26.1591941386949	25.4642283929562	24.5856603521661	20.7114586086642	24.9480648892204	24.5665102727531	22.77998620058	24.7367062210146	24.3829115786736	23.1386336636621	24.8986449299793	23.6283414055013	23.7842666043792	24.7327789710839	24.3234050135884	24.0127377359688
O00469	Procollagen-lysine,2-oxoglutarate 5-dioxygenase 2	PLOD2	sp|O00469|PLOD2_HUMAN Procollagen-lysine,2-oxoglutarate 5-dioxygenase 2 OS=Homo sapiens (Human) OX=9606 GN=PLOD2 PE=1 SV=2	1	32	32	32	47.2	84.685	0	264.55				34.5722654068943	28.7118786683676	28.2165545661205	28.9256390970654	28.830321095489	28.4837381120362	29.1458391137165	29.6925878345647	28.5305887467158	29.0669187399711	28.716824850314	28.6626160086615	28.6499986978742	29.5581719711555	29.225890640238	28.7694172258349	29.6705896660286	29.3439055338647	28.3754238255922	29.3745535213313	28.9897497517868	28.4469924559375	28.3011659156029	29.2148653223095	28.9809270636524	28.368196836617	29.423922514484	29.7500868386325	28.5369369641045	29.253767144175	28.7952283128974	28.6857545908857	29.0643767263913	28.8431103619589	28.7900780412603
O00471	Exocyst complex component 5	EXOC5	sp|O00471|EXOC5_HUMAN Exocyst complex component 5 OS=Homo sapiens (Human) OX=9606 GN=EXOC5 PE=1 SV=1	1	11	11	11	18.4	81.852	0	10.502				30.701819496719	25.0122688648717	NA	24.7821179889762	25.1711957373966	22.578307267632	25.7404684085819	25.4283185088687	23.3532631505045	24.6379886086261	24.3566249804288	25.5094807325262	24.3837027106447	25.7504702452098	26.2114855309479	24.3372886967054	25.2596869532836	25.6072151601546	24.0299375927991	25.8876949379181	24.6210354753449	23.9045368712051	23.0717418859225	25.158963098011	25.2956156529315	22.4127641622531	25.5367961956597	25.8309859179993	23.58348131397	24.9839409871982	24.6487788683438	25.2766455406241	24.5392539643064	25.259004445813	25.5721027387153
O00479	High mobility group nucleosome-binding domain-containing protein 4	HMGN4	sp|O00479|HMGN4_HUMAN High mobility group nucleosome-binding domain-containing protein 4 OS=Homo sapiens (Human) OX=9606 GN=HMGN4 PE=1 SV=3	1	4	3	3	44.4	9.5388	0.0010874	3.0903			+	28.4592801408742	24.6521753799766	23.3402804303536	NA	21.7177885268886	NA	NA	23.8551931806925	23.6376570181154	NA	24.8594176275622	24.91483583095	23.4991140169679	NA	22.151062385683	21.9980022428401	NA	23.1432038226513	23.262987167159	NA	24.0245370786483	22.683760524117	23.4248316116103	NA	23.0207616067134	21.5713563989204	NA	24.1682142506774	23.1171338611434	NA	23.7981798695952	NA	NA	23.2596869532836	23.9763123905486
O00483	Cytochrome c oxidase subunit NDUFA4	NDUFA4	sp|O00483|NDUA4_HUMAN Cytochrome c oxidase subunit NDUFA4 OS=Homo sapiens (Human) OX=9606 GN=NDUFA4 PE=1 SV=1	1	5	5	5	55.6	9.3697	0	16.751				33.0612862614732	26.2088838698141	25.6985081982941	28.0936073640774	27.0301270872626	25.944695799124	28.0284945131678	28.0525839702855	25.3247101538168	27.9167274120719	27.5105072824176	25.2060911595751	26.5684396594232	28.6842168214408	27.7209717952888	26.300284544701	28.7420759400487	27.6273536440931	25.3847898092211	28.3050427837895	27.1727413902279	26.7416260117616	25.1486829344789	28.0980329667251	27.0547588097813	25.4329758665589	28.2263271487375	28.1491870546752	24.8963368389982	27.8631334453443	27.3669471367951	27.8968333902625	28.2108076927348	27.6361639169566	26.2828258598796
O00487	26S proteasome non-ATPase regulatory subunit 14	PSMD14	sp|O00487|PSDE_HUMAN 26S proteasome non-ATPase regulatory subunit 14 OS=Homo sapiens (Human) OX=9606 GN=PSMD14 PE=1 SV=1	1	12	12	12	41.9	34.577	0	134.58				33.9898140271051	28.457911304239	27.4867712032025	28.4919396201176	28.2834795304273	27.6467755632277	28.7470159123305	29.4303579531212	27.2268324146881	28.5993542762629	27.9839192485683	28.3241006628928	28.1871165103075	28.9546298190595	28.9369966291598	28.0319155306823	29.0307059439554	29.0519879063281	27.1106814700027	28.8225015910297	27.9997556779575	28.4907161871224	27.12947326635	28.5624181160946	28.6333601804652	26.8967756605235	28.702199429349	29.7119935071521	26.8689129614744	28.4610381674627	27.859465023053	27.7681870512516	28.8701778255441	28.1989639112724	27.8579238720349
O00488	Zinc finger protein 593	ZNF593	sp|O00488|ZN593_HUMAN Zinc finger protein 593 OS=Homo sapiens (Human) OX=9606 GN=ZNF593 PE=1 SV=2	1	1	1	1	21.6	15.199	0	5.1347			+	28.3086489258665	NA	25.0614697516892	NA	NA	NA	NA	NA	25.2638110423894	NA	23.6288975931179	22.9810947901419	24.7176421209027	NA	NA	NA	NA	NA	25.2668874574782	NA	23.9304861420825	NA	25.2471710259621	NA	NA	NA	NA	23.4809913150708	24.9468163430231	NA	24.3083451412072	21.9690562219479	NA	21.5273109087986	NA
O00499;Q9UBW5	Myc box-dependent-interacting protein 1	BIN1	sp|O00499|BIN1_HUMAN Myc box-dependent-interacting protein 1 OS=Homo sapiens (Human) OX=9606 GN=BIN1 PE=1 SV=1	2	21	21	20	40	64.699	0	323.31				33.3341809728308	26.91558820241	27.4463220677639	27.676469663766	27.5012723070259	27.9638898563821	27.6292312027947	28.71250196906	27.092145947665	27.7433606768012	27.8566778932254	26.7540438016322	27.1357484211813	28.058582710907	27.9762359005083	28.0494194246166	29.0444250550575	27.5869203979367	27.7320802479458	27.5720304358591	28.1528656724875	27.1085893800143	27.3949294551408	27.9905343913265	27.2604229809819	27.2791456487999	27.8794100267592	28.2370375608589	27.1910293854582	28.5063512901629	27.9796194355943	27.8240810291033	27.7866862088119	27.6221253458405	27.5620177264048
O00505	Importin subunit alpha-4	KPNA3	sp|O00505|IMA4_HUMAN Importin subunit alpha-4 OS=Homo sapiens (Human) OX=9606 GN=KPNA3 PE=1 SV=2	1	19	19	12	40.9	57.81	0	169.7				33.8711477836389	28.2954842858629	27.264007986345	28.398766520862	28.2445422572925	27.2226932122033	28.6011623205125	29.1892864025516	26.9281832841395	28.2664228386558	27.1405344556307	27.9838105505053	27.6787545362108	28.9207643567086	28.7318213756966	27.3388363335689	28.8955339120605	28.7929346795989	26.9195715068322	28.7392454855893	27.4393632095229	28.2232457925002	26.6594890238874	28.5051400228066	28.5035107792219	26.8846009465774	28.4386099578116	29.3418927121305	26.2578901873642	28.3927614955283	26.9823967299156	28.7945158173451	28.7343434008842	28.1007419713533	28.2412268117829
O00506	Serine/threonine-protein kinase 25	STK25	sp|O00506|STK25_HUMAN Serine/threonine-protein kinase 25 OS=Homo sapiens (Human) OX=9606 GN=STK25 PE=1 SV=1	1	8	1	1	19.7	48.111	1	-2		+	+	26.0848267122336	NA	NA	NA	NA	NA	NA	NA	NA	NA	NA	NA	NA	NA	NA	NA	NA	NA	NA	21.6022729664798	NA	NA	NA	NA	NA	NA	NA	NA	NA	NA	NA	NA	NA	NA	22.5476674426251
O00507	Probable ubiquitin carboxyl-terminal hydrolase FAF-Y	USP9Y	sp|O00507|USP9Y_HUMAN Probable ubiquitin carboxyl-terminal hydrolase FAF-Y OS=Homo sapiens (Human) OX=9606 GN=USP9Y PE=2 SV=2	1	35	1	1	15.3	291.07	1	-2		+	+	28.0333867035516	NA	23.440884371292	NA	23.4092458968895	22.9464594169845	NA	24.2724868395963	22.911868120118	NA	23.5479262663209	23.535639892993	NA	NA	23.5712638027238	23.6375464710067	NA	23.4209830541772	NA	NA	24.0742270648166	23.1467656695933	22.7110174143044	NA	23.4023657077425	23.0091704880121	NA	24.2770359138003	NA	NA	23.6087385081424	NA	23.0732465844883	NA	22.621762147149
O00541	Pescadillo homolog	PES1	sp|O00541|PESC_HUMAN Pescadillo homolog OS=Homo sapiens (Human) OX=9606 GN=PES1 PE=1 SV=1	1	27	27	27	45.4	68.002	0	143.03				35.2124842975097	29.744371602378	29.3709215917987	29.6739453801357	29.8622763431612	29.4181019506364	29.8882351241273	30.3163523194175	29.4481550377954	29.7297487237594	29.2422040704118	29.8501038840969	29.6837652082537	30.1471015690698	30.2233148501581	29.6409281395169	30.1802077633088	29.9682916753297	29.4460656605266	29.9036867877083	29.3878613733643	29.3181855457878	29.1130438741794	29.6051073269757	29.7476562279244	29.197628895676	30.0424433307887	30.3709839305375	29.2794335036003	29.6901082759587	29.1797807971142	28.7656919400584	29.7352476689373	29.3457041023086	29.2142631958229
O00560	Syntenin-1	SDCBP	sp|O00560|SDCB1_HUMAN Syntenin-1 OS=Homo sapiens (Human) OX=9606 GN=SDCBP PE=1 SV=1	1	12	12	12	59.1	32.444	0	312.14				33.4973846764251	27.9532148544352	27.260602442985	27.6601693799674	27.6768059014539	27.7680608201691	27.941900852609	28.7303643531446	27.7242938026299	27.419890760465	27.8341245746688	27.6353337481176	27.9572618430049	27.9658723370922	28.0028700275505	28.1929113255123	28.4026747213424	28.2733764585681	27.7113535746253	28.0160049435967	27.8503721898695	27.4722778319956	27.4944978276648	27.5563274776654	27.8388197936162	27.2264649660925	27.8406816070947	28.6221602639735	27.5674680352706	27.2452679134114	27.7535975908571	28.0872469767582	27.5816868722837	27.5848435984822	27.6934521816897
O00566	U3 small nucleolar ribonucleoprotein protein MPP10	MPHOSPH10	sp|O00566|MPP10_HUMAN U3 small nucleolar ribonucleoprotein protein MPP10 OS=Homo sapiens (Human) OX=9606 GN=MPHOSPH10 PE=1 SV=2	1	22	22	22	38	78.863	0	196.64				33.4764122896471	27.7567817870842	27.9313994935921	27.8716178317137	27.4136908057216	27.8824451916173	28.0151542665625	28.5688817492895	28.0888649715764	28.1106316935768	27.8589317339878	27.98288628616	27.8485228482774	28.5555597658158	27.8740244273315	28.1689697611549	28.6615631076868	28.236672702629	27.6693229216845	28.1459362648978	28.4805445624825	27.8051357209459	27.5021073977141	28.3220385035244	27.6274928063428	27.526191759692	27.5621633355128	28.9058971111338	27.419890760465	27.8570933390717	27.7577992473747	27.1592326418786	27.7101057104919	27.4762239580291	27.4387289184417
O00567	Nucleolar protein 56	NOP56	sp|O00567|NOP56_HUMAN Nucleolar protein 56 OS=Homo sapiens (Human) OX=9606 GN=NOP56 PE=1 SV=4	1	38	38	38	66.2	66.049	0	323.31				35.9643246176645	30.6365096797002	30.0061114683472	30.3533178429038	30.7852679896244	29.9985995106697	30.7103849317242	31.1864790741614	30.1053706088822	30.2258446842911	30.1159480555371	30.7014064129536	30.3467821680895	30.6617839409238	31.0208866262773	30.2542854224056	30.806780361039	30.7515081266376	29.8777145609922	30.5349167329217	30.3058473434557	30.1560526695562	29.5586646543679	30.2176642248933	30.7511888580242	29.6604924367431	30.6243584042968	31.20903033785	29.8523828942323	30.2176642248933	29.9131358512272	29.7300889724721	30.3455137717523	30.077882666797	30.063425529933
O00571;O15523;Q9NQI0	ATP-dependent RNA helicase DDX3X;ATP-dependent RNA helicase DDX3Y	DDX3X;DDX3Y	sp|O00571|DDX3X_HUMAN ATP-dependent RNA helicase DDX3X OS=Homo sapiens (Human) OX=9606 GN=DDX3X PE=1 SV=3;sp|O15523|DDX3Y_HUMAN ATP-dependent RNA helicase DDX3Y OS=Homo sapiens (Human) OX=9606 GN=DDX3Y PE=1 SV=2	3	58	57	57	74.9	73.243	0	323.31				37.4129738543217	31.7910645313136	31.5210324622803	31.8967034951011	31.7848781247279	31.4468248880963	32.1258945204391	32.469830264927	31.7130102518293	31.8482318085655	31.7452696085903	31.6434505976763	31.6665321627997	32.4076818734768	32.1335392976973	31.8765367939582	32.4831086188523	31.9783856374823	31.567694685239	31.9801916687112	31.8218708515096	31.4323108805702	31.1197246652463	31.769078243957	31.6552295137342	31.2642765029648	32.1650084971324	32.5389451225584	31.2967427285687	31.8438965820113	31.4936201482456	31.3030185287437	32.1019005236845	31.5277583254686	31.6475305595793
O00592	Podocalyxin	PODXL	sp|O00592|PODXL_HUMAN Podocalyxin OS=Homo sapiens (Human) OX=9606 GN=PODXL PE=1 SV=2	1	14	14	14	26.9	58.635	0	182.43				34.5038543048367	28.8647575866514	28.6998190712549	29.2425902459578	28.6832465150118	28.9145051193721	29.4449803561491	29.5510549453797	28.8517427517511	29.208762964359	29.0108933411308	28.5331536707452	28.8562920149318	29.6004712770079	29.1447943251307	29.0841829879641	29.5806810091667	28.9974693358121	28.6774781418281	29.3254523548424	28.7515560108362	28.3052167806589	28.3927205592995	29.1980506130251	28.7514921648848	28.491366265079	29.4848330638857	29.6729512836939	28.8113355900398	28.9869052404616	28.7885542591064	28.7226988910321	28.9787742954723	27.8344862883578	28.3325760497797
O00625	Pirin	PIR	sp|O00625|PIR_HUMAN Pirin OS=Homo sapiens (Human) OX=9606 GN=PIR PE=1 SV=1	1	19	19	19	71.7	32.113	0	113.95				34.0456362164894	28.3534230147676	28.4866944947063	28.6235214123718	28.4669606012049	28.479272871279	28.8122234871866	29.0521175064002	28.4832383841956	28.4728200966293	28.3214794943958	28.2274752246212	28.7473681210755	28.9894249484892	28.7520028534002	29.2210803097169	28.917951059993	28.600843418487	28.72159118059	28.6619368056732	28.2455852732255	28.1374106814007	28.7085608050249	28.4514799693691	28.3695286576586	28.5202082577628	28.3051732834088	29.2321270508062	28.5972953115342	28.6516759917175	28.0904811538322	27.93021540833	28.320403867666	28.1591845127384	27.8941754284452
O00629	Importin subunit alpha-3	KPNA4	sp|O00629|IMA3_HUMAN Importin subunit alpha-3 OS=Homo sapiens (Human) OX=9606 GN=KPNA4 PE=1 SV=1	1	18	11	11	46.8	57.886	0	203.69				33.8012587946367	28.3303122612624	27.5867056951994	28.3487881844233	28.3438843608856	27.5756411471263	28.2759976429439	28.9076457457424	27.0465601826578	28.3503909916152	28.1531073582872	28.0149947087616	27.6396178210264	28.7885542591064	28.8754313057081	27.6974347792247	28.7756152033989	28.7295218466955	27.5993188017546	27.9213320339965	28.0316000840776	28.2785697668384	27.6121039133293	28.0925996491334	28.501879693643	27.5561812783299	28.0644024257018	29.1531798561327	27.0555864584471	28.1021446403463	27.8516236241311	28.0494194246166	28.6051956565054	27.8225623706325	28.226419028437
O00743	Serine/threonine-protein phosphatase 6 catalytic subunit	PPP6C	sp|O00743|PPP6_HUMAN Serine/threonine-protein phosphatase 6 catalytic subunit OS=Homo sapiens (Human) OX=9606 GN=PPP6C PE=1 SV=1	1	11	11	11	38.7	35.144	0	101.76				32.751228770465	27.4104595035344	25.8650231812391	27.1769311220221	27.1261284553468	25.807717121188	27.1111791398276	28.0412425423306	26.1739233646655	27.0718359755744	26.1139430576	27.1131681041474	26.5102054317959	27.6902581689482	27.7281922783607	26.2099065105746	27.5920637012127	28.0045318408794	25.9320869447145	27.3538015700072	26.1743234914005	26.8478063371919	25.3499272042086	27.2038717574236	27.1598100663573	25.701842625913	27.3372206306045	28.2858620360058	25.8744818133069	27.2371743589096	25.9820484999344	26.5173723967894	27.8666746720631	27.3449426293784	26.7691334324813
O00746	Nucleoside diphosphate kinase, mitochondrial	NME4	sp|O00746|NDKM_HUMAN Nucleoside diphosphate kinase, mitochondrial OS=Homo sapiens (Human) OX=9606 GN=NME4 PE=1 SV=1	1	2	2	2	13.9	20.658	0.0021308	2.6859				29.2984590060648	23.2727003981846	24.001786137582	24.3422488682221	22.5277404314656	NA	24.8883686873757	23.3861393067512	23.6744371203486	24.946548656773	23.0180806158985	23.8831563641389	24.7509812955307	24.4178324320001	23.0402770102595	24.7436560044953	24.7876578968278	22.662686627419	24.3822519704686	24.8775975588396	22.489419745727	23.0942942221704	22.8178845889231	23.923339818524	21.739624058849	22.1848015078622	24.6937047392253	23.733968609439	23.1022467815221	24.6937579035995	23.2678519571886	22.1012691340813	22.3625495941946	23.6560005650841	23.5536789741917
O00750	Phosphatidylinositol 4-phosphate 3-kinase C2 domain-containing subunit beta	PIK3C2B	sp|O00750|P3C2B_HUMAN Phosphatidylinositol 4-phosphate 3-kinase C2 domain-containing subunit beta OS=Homo sapiens (Human) OX=9606 GN=PIK3C2B PE=1 SV=2	1	13	13	13	10.8	184.77	0	13.198				34.1368272750981	29.3665094859859	28.2095997944526	29.6613592316149	29.2550287139351	27.6071728219632	29.858990998064	29.6655498850122	28.2655289201435	29.1176085050619	26.7517475317394	24.6923217773872	28.5370110472431	28.6891585918675	29.8082850237483	27.8043973288591	28.4952987210821	28.2317838325526	27.2147495482697	28.9367439606561	27.0185009104616	28.8333103871339	26.4702464019177	28.0983844210861	27.9980883507539	26.4604992670214	29.0251709981199	28.5087330049335	27.2237061144597	29.2987867249606	24.7544006709128	28.3995408596644	27.9876643253623	27.819154763401	27.5398603593112
O00754	Lysosomal alpha-mannosidase	MAN2B1	sp|O00754|MA2B1_HUMAN Lysosomal alpha-mannosidase OS=Homo sapiens (Human) OX=9606 GN=MAN2B1 PE=1 SV=3	1	9	9	9	11.9	113.74	0	13.601				30.911993800868	25.036198770939	24.8967525679811	25.7651165048702	25.6408316303375	24.1144991778352	25.5169818418162	25.8450085388166	21.9457810141363	26.0033526867141	25.3856128237453	25.2905273951565	24.8464678969798	26.5011356097892	25.539549798589	24.7869105026025	24.523367647442	25.2983803424513	23.7492941420047	26.0414514469126	25.5978706974973	25.3889658658856	24.4355532732218	25.7084358254589	25.4957028127824	22.1744149333603	24.8430684181853	25.7308372372971	24.719941070462	25.7747484595813	25.0325882530054	25.7226011860798	25.1656483013744	24.8815236435976	24.6558914147122
O00762	Ubiquitin-conjugating enzyme E2 C	UBE2C	sp|O00762|UBE2C_HUMAN Ubiquitin-conjugating enzyme E2 C OS=Homo sapiens (Human) OX=9606 GN=UBE2C PE=1 SV=1	1	9	9	9	64.2	19.652	0	49.068				32.1699733086493	26.5971887333906	26.1390124606131	26.768123937091	26.3907542530731	25.1615409544364	27.0453107353734	27.2086234454729	24.110442527494	27.4803904777829	26.6911239125305	26.7105655754937	26.8849502251267	27.4129643934783	26.964220459074	25.4541579466218	27.4240627210036	26.7956308721791	26.3113108135763	27.3094731619263	27.431972296903	26.5047006871262	25.6028336311857	27.0495752204132	27.4054366383678	23.8028208281794	27.6487651565329	27.1883905382928	25.8204092120685	26.6530779447491	26.9082758811711	27.3499272042086	26.8343657272044	25.1714248275187	NA
O00764	Pyridoxal kinase	PDXK	sp|O00764|PDXK_HUMAN Pyridoxal kinase OS=Homo sapiens (Human) OX=9606 GN=PDXK PE=1 SV=1	1	19	19	19	67.6	35.102	0	319.96				34.8282793850503	29.229791554896	28.0065662944601	29.2819995145612	29.352770825586	28.4134890612287	29.4712896116736	30.3190474351666	28.3635675300638	29.1835006425236	28.9495183068185	29.2234069218936	28.7418509934448	29.6963572441695	29.684618136738	28.6396178210264	29.7602287091459	29.7993415096179	28.4333659551936	29.3493578067241	29.2251781585038	28.9934257542545	28.5324106837115	29.3066080006711	29.3376034606561	28.411470063137	29.4238824529756	30.4622675126591	27.6539662827538	29.2594355407262	28.8680592870356	28.8199160880981	29.4661632688666	28.9281832841395	28.9933987589784
O00767	Acyl-CoA desaturase	SCD	sp|O00767|ACOD_HUMAN Acyl-CoA desaturase OS=Homo sapiens (Human) OX=9606 GN=SCD PE=1 SV=2	1	10	10	10	35.4	41.522	0	144.64				33.8482877823008	28.0772460245198	27.3646114634809	28.3874300221995	28.5157042891506	27.1822459706282	28.642994643462	28.6257871431167	26.9875016979316	28.4983456770781	27.5015001069749	27.9132500065557	27.5820459392213	28.9567912018622	28.8153421018493	27.0727560943292	29.0433041507242	28.6175437478189	27.0572403327168	28.6216364032187	27.7523857511883	28.010573263839	27.3495054498743	28.7107954530373	28.4178807076962	26.8305024411044	28.6976667583973	28.8343657272044	27.2556590853622	28.5288390099187	27.1536389245714	28.7030580388248	27.7139771342515	27.9454215991637	27.9060405216092
O14494	Phospholipid phosphatase 1	PLPP1	sp|O14494|PLPP1_HUMAN Phospholipid phosphatase 1 OS=Homo sapiens (Human) OX=9606 GN=PLPP1 PE=1 SV=1	1	1	1	1	7	32.156	0	5.5224			+	26.1353765950823	NA	NA	21.449952632853	22.0209311221519	NA	21.4445539041379	22.783587388224	NA	NA	NA	NA	NA	NA	22.5153523877345	NA	21.8950426932991	21.7537684421441	NA	21.5233437159996	NA	NA	NA	21.4588891772012	21.8407656323159	NA	21.6784832289721	NA	NA	20.7850053882122	NA	NA	22.8946727240597	NA	NA
O14497	AT-rich interactive domain-containing protein 1A	ARID1A	sp|O14497|ARI1A_HUMAN AT-rich interactive domain-containing protein 1A OS=Homo sapiens (Human) OX=9606 GN=ARID1A PE=1 SV=3	1	6	6	5	5.1	242.04	0	6.5128			+	31.1347942011227	NA	27.2647239196348	21.4100227227402	25.4423406478169	26.4161095416869	NA	26.9284092171195	27.1969492027704	23.464508857697	20.8262505431793	24.0798519318274	27.8476271538047	23.8890189056713	23.733968609439	27.000669201247	22.0542412881483	27.1273098625706	26.7218193081594	21.9762074888889	24.0554830283262	NA	26.1208396595713	23.0257370640492	23.519773487534	26.3933590322272	24.099568693842	24.2154162794104	27.846312461853	22.3387581412033	23.3607827991638	21.9724259401273	21.5288375198768	26.5380700201746	27.3282589678492
O14519;O75956	Cyclin-dependent kinase 2-associated protein 1;Cyclin-dependent kinase 2-associated protein 2	CDK2AP1;CDK2AP2	sp|O14519|CDKA1_HUMAN Cyclin-dependent kinase 2-associated protein 1 OS=Homo sapiens (Human) OX=9606 GN=CDK2AP1 PE=1 SV=1;sp|O75956|CDKA2_HUMAN Cyclin-dependent kinase 2-associated protein 2 OS=Homo sapiens (Human) OX=9606 GN=CDK2AP2 PE=1 SV=1	2	4	4	4	68.7	12.365	0	26.296				32.0107533160534	27.0158454798557	26.714501274145	27.4392046628948	24.5321356815004	NA	24.506941414474	24.8822702594132	26.9827231192027	24.9591207582124	26.8020565909068	26.9021921837948	26.7186875521375	27.6793587501551	27.3659465969358	NA	28.0258574300308	27.527534634478	26.6293701840617	27.5881364436093	26.9204804342782	26.6751912453918	26.6142823091193	25.1972304938461	23.4873847243858	NA	27.6446457180297	28.0536717998503	25.1429702067426	NA	26.9086194754348	24.59770023669	24.0591193126479	27.1523821793898	22.2112775706232
O14521	Succinate dehydrogenase [ubiquinone] cytochrome b small subunit, mitochondrial	SDHD	sp|O14521|DHSD_HUMAN Succinate dehydrogenase [ubiquinone] cytochrome b small subunit, mitochondrial OS=Homo sapiens (Human) OX=9606 GN=SDHD PE=1 SV=1	1	2	2	2	10.7	17.043	0.0084677	1.8089				28.5944861241923	NA	NA	23.513522320173	NA	NA	NA	NA	NA	NA	NA	NA	NA	NA	23.0564094978864	NA	24.263488712459	23.6001415858001	NA	NA	NA	NA	NA	24.2160827025684	23.262987167159	NA	23.8778315536566	23.5932041716601	NA	NA	NA	23.1756792861947	24.2352032144032	24.232131626498	22.4643842134323
O14530	Thioredoxin domain-containing protein 9	TXNDC9	sp|O14530|TXND9_HUMAN Thioredoxin domain-containing protein 9 OS=Homo sapiens (Human) OX=9606 GN=TXNDC9 PE=1 SV=2	1	11	11	11	46.5	26.534	0	75.63				33.060271815532	27.3590909400067	27.3737656505451	27.5752804823809	27.4859271853377	27.1979803353603	27.5226046373072	27.9590322927328	27.6673614973095	27.6787545362108	27.7140426621529	27.0564136325776	27.5583727142564	27.745413878896	27.4899892825928	27.7055648944353	27.8802862105873	27.5895657745241	27.3927205592995	27.8355708856079	27.4973941944213	26.8361730874953	27.3078242186375	27.4928947057781	27.035380898753	27.2932492135865	27.704575866467	28.1652361753555	27.1987297873464	27.4619358877741	27.3554828369973	27.4118336913786	27.5138987572373	27.1159480555371	27.5525214715959
O14545	TRAF-type zinc finger domain-containing protein 1	TRAFD1	sp|O14545|TRAD1_HUMAN TRAF-type zinc finger domain-containing protein 1 OS=Homo sapiens (Human) OX=9606 GN=TRAFD1 PE=1 SV=1	1	17	17	17	34.4	64.84	0	73.028				32.1905467429229	26.6474619398718	26.658808346809	26.7891764054099	25.2934070970292	25.4829307733116	26.9622357055711	27.1163447545266	27.0628082021354	26.5768667332728	26.9688409595704	26.1009123682083	26.8449367290039	27.1249460798885	25.9036178400612	25.9674123853187	26.7558272659275	26.8305024411044	26.976399802772	26.9042612233284	27.4387289184417	26.0956911001295	26.796497541614	26.807717121188	25.1706992506335	25.3439436444442	26.7894251888285	27.0781627004212	26.760910763227	26.5677581408498	26.4656301717453	26.3809153394695	26.8764270151317	26.2723622491527	26.5299039961238
O14548	Cytochrome c oxidase subunit 7A-related protein, mitochondrial	COX7A2L	sp|O14548|COX7R_HUMAN Cytochrome c oxidase subunit 7A-related protein, mitochondrial OS=Homo sapiens (Human) OX=9606 GN=COX7A2L PE=1 SV=2	1	3	3	3	48.2	12.615	0	17.417				31.1994671490922	24.0423493920794	25.4693926581158	26.339363171634	25.5435966316517	23.2526452229375	26.4803596588681	26.4433054126483	25.0520864034446	26.4168504756515	24.2624854474388	25.4681499463729	24.8098525021772	26.8426609009113	25.6521206609293	24.145304665247	26.6747872988567	26.1964990229404	24.2938280350912	24.2722732493907	25.9748474479343	25.653351337784	23.6969972312692	26.3602469792724	24.6001415858001	23.7714274064354	26.5872066185588	25.6947145274736	23.9984327310243	25.363793083651	24.4998439411125	24.5071834469438	25.7089093750225	26.1687498432315	25.7265042321277
O14556	Glyceraldehyde-3-phosphate dehydrogenase, testis-specific	GAPDHS	sp|O14556|G3PT_HUMAN Glyceraldehyde-3-phosphate dehydrogenase, testis-specific OS=Homo sapiens (Human) OX=9606 GN=GAPDHS PE=1 SV=2	1	2	1	1	3.9	44.501	1	-2		+	+	32.4028881460377	26.5984671517648	27.0561034978537	26.9687311194516	26.5709454579626	26.9720226906738	27.0954697831387	27.1823407009241	27.0755129348371	26.8067342751714	27.1136649170732	26.4770427801644	27.0884100939126	27.3675304647618	26.8488809704192	27.1342801287851	27.5158546481962	26.7661028247164	26.8153115598946	27.067226558693	26.8268711906575	26.2356232209368	26.4341378605422	26.9875016979316	26.2681911649043	26.4757757264842	26.9541583183643	27.0013136931232	26.4567134848844	26.6964401600603	26.6500671970334	24.7734913842	26.9174105063275	26.7840668681141	26.7722835604653
O14561	Acyl carrier protein, mitochondrial	NDUFAB1	sp|O14561|ACPM_HUMAN Acyl carrier protein, mitochondrial OS=Homo sapiens (Human) OX=9606 GN=NDUFAB1 PE=1 SV=3	1	6	6	6	23.7	17.417	0	23.196				33.1851206319616	28.4817381612447	23.8698543612082	28.202611333583	25.1203650888299	NA	28.7119114803816	29.4546600046266	23.7478610689074	28.4803134292614	26.4932460182094	28.367113825997	25.8093128192732	28.9968500551565	22.8692707657404	NA	29.0417647470784	28.9225517842979	NA	28.8871022429626	26.153580945039	28.3938254299724	NA	28.5325964663453	24.9871113172865	NA	28.8493583283658	29.6808514160905	22.1569052042489	28.6839157616911	25.9532037511867	27.4818536184126	28.2021909474771	22.6111049680254	NA
O14562	Ubiquitin domain-containing protein UBFD1	UBFD1	sp|O14562|UBFD1_HUMAN Ubiquitin domain-containing protein UBFD1 OS=Homo sapiens (Human) OX=9606 GN=UBFD1 PE=1 SV=2	1	8	8	8	41.4	33.382	0	73.661				32.5815207735962	26.5003455498239	26.8637242537562	26.336267367847	26.6191892014091	26.4340264770223	26.7246841245985	27.6205181974438	27.2854211280103	26.7226011860798	27.0669187399711	25.866863293553	26.6204482807974	27.4692529064717	27.0917425376544	27.0148883270899	27.5153283229637	27.4014545455986	26.4596553663494	27.115551247437	27.2990270048465	26.5003759447474	26.7938959698422	26.9714746167239	27.0217868709775	26.816532734033	27.1823407009241	27.8583982477205	26.5251464366687	26.936856263232	27.0112666749081	26.9063272998003	27.3321918831615	26.79327585591	26.6881916045273
O14569	Cytochrome b561 domain-containing protein 2	CYB561D2	sp|O14569|C56D2_HUMAN Cytochrome b561 domain-containing protein 2 OS=Homo sapiens (Human) OX=9606 GN=CYB561D2 PE=1 SV=1	1	1	1	1	5.4	23.973	0	7.9357			+	29.1305783000095	21.715988793942	22.966330123118	24.7874586295567	24.1776725792081	22.4606648636533	24.7407771935953	24.8324836675441	22.3111618083034	22.9980022428401	23.5441569760229	21.5477850955158	22.7127394085896	25.1293946539349	23.541205350457	22.5317907397582	24.0344786044876	23.9921348147299	22.6401310559371	23.7953088337404	23.5182132331886	NA	22.1013011986026	23.2356268726313	22.7030104984337	22.0489311554788	23.1429390550964	24.6411900604649	22.5209485648021	22.9548949011842	23.548043898107	22.3861919444862	24.0485154770708	23.8615488846785	22.9398940980463
O14576	Cytoplasmic dynein 1 intermediate chain 1	DYNC1I1	sp|O14576|DC1I1_HUMAN Cytoplasmic dynein 1 intermediate chain 1 OS=Homo sapiens (Human) OX=9606 GN=DYNC1I1 PE=1 SV=2	1	1	1	1	5.3	72.955	0	14.267			+	30.3614983106774	NA	25.22556432131	NA	25.3762356361661	25.2985551446568	NA	26.5937740689778	24.6951926016461	NA	NA	25.8071520665444	25.7350797762921	NA	25.9051339276572	25.6398385896017	NA	26.1168999499202	24.7661786675511	24.7509812955307	25.148644148705	25.5489552193927	25.3687963082371	NA	25.860909838066	25.2857738651859	24.9505587447089	26.855074337656	24.8284216422209	NA	25.2909140306109	25.0396747930103	25.1687115932138	NA	NA
O14579	Coatomer subunit epsilon	COPE	sp|O14579|COPE_HUMAN Coatomer subunit epsilon OS=Homo sapiens (Human) OX=9606 GN=COPE PE=1 SV=3	1	20	20	20	72.7	34.482	0	323.31				34.8876270373049	29.5301422071072	28.5696786182754	29.4704946689161	29.8647575866514	28.6498959430369	29.6989585313899	30.3031274319361	28.6422372689988	29.4037516855137	28.7123051663532	29.4381736848924	29.0414775578586	29.9023934706868	30.1680611877055	28.82082914773	29.8827804190652	29.8335969129224	28.6028973292995	29.6947643342589	28.8294745144197	29.3521393939229	28.2919767441482	29.5197210064032	29.8095888187079	28.3899751825607	29.464041386167	30.3997853013866	28.4692140841679	29.3965022534242	28.5227168699916	29.324744483673	29.5079395368101	28.5984671517648	28.2637394197393
O14617	AP-3 complex subunit delta-1	AP3D1	sp|O14617|AP3D1_HUMAN AP-3 complex subunit delta-1 OS=Homo sapiens (Human) OX=9606 GN=AP3D1 PE=1 SV=1	1	41	41	41	43.1	130.16	0	264.24				34.3771007883525	28.7745159831955	27.5543525354803	29.0948911806228	29.1888621151417	27.599247850121	29.0981836005066	29.7266991075247	27.9934527490254	29.0818489810231	28.1942272243964	28.7417224367791	27.9612423039506	29.3661134017737	29.2840534562739	28.2558391409057	29.5013862114966	29.2338190668652	28.0205687586847	29.202891522949	28.3699030109127	28.264858117583	27.477691328182	29.0584794953791	29.2226010949066	27.7047737263097	29.0416603212493	29.8905127167352	28.018553969252	28.9566527487723	27.9152462640222	28.2925911798648	29.0387594852035	28.6730355557253	28.4640803479138
O14618	Copper chaperone for superoxide dismutase	CCS	sp|O14618|CCS_HUMAN Copper chaperone for superoxide dismutase OS=Homo sapiens (Human) OX=9606 GN=CCS PE=1 SV=1	1	7	7	7	31.8	29.04	0	10.247				31.3297243768537	26.1586935037741	25.0126524980118	26.2807568964281	26.0752680955588	25.235641479317	26.2397073376729	26.746631586517	25.3795113691204	25.8263620854529	25.8856019855913	25.1591941386949	25.2000778206015	26.5879219217818	26.4331510214422	25.5774719329073	26.5680626889369	26.2633275204839	25.2088094676562	26.4570893784192	26.2264282160851	25.4002822052002	24.9701364418149	26.2436891446953	25.7491406665299	24.9715842481721	26.287994128411	26.4771354477329	24.8630625320734	25.7881061475821	25.5287719565111	25.236773047841	25.6119210595725	25.2773907068672	24.2741233148015
O14639	Actin-binding LIM protein 1	ABLIM1	sp|O14639|ABLM1_HUMAN Actin-binding LIM protein 1 OS=Homo sapiens (Human) OX=9606 GN=ABLIM1 PE=1 SV=3	1	14	14	14	23.1	87.687	0	23.994				31.5896014896596	26.0516716332837	26.6028619418057	26.1764936737014	26.0564343058556	25.5177928762464	26.7803166839361	26.9567081316027	26.5450265533351	25.4367608419954	26.1542765456882	26.3691292404244	26.3178794511747	26.6734399929679	25.9293351725943	26.1083301481631	26.2900703287184	26.3948150028984	25.1221044188794	25.5076371484123	25.7369642183043	26.1976429549072	26.3141147855289	26.3200853282721	25.7781120302303	24.8990599944868	26.3866820411965	26.1417820739421	26.2309414577237	25.9959125509234	25.5486907015435	25.5913504490892	25.8509801649495	25.7321837838405	25.6096686517992
O14641;Q92997	Segment polarity protein dishevelled homolog DVL-2	DVL2	sp|O14641|DVL2_HUMAN Segment polarity protein dishevelled homolog DVL-2 OS=Homo sapiens (Human) OX=9606 GN=DVL2 PE=1 SV=1	2	9	9	9	18.2	78.947	0	14.447				31.0848672521791	25.2414723250469	24.9702242290269	24.9159300597729	25.7528195791997	25.9973562696166	26.3450949561211	25.7912896982521	25.0522937438168	25.3131288240936	25.3790485854447	25.240708368757	25.2910897397518	26.0934159523941	25.9387192101105	25.4921001187039	25.9896685578176	25.7097245684143	23.9182525440448	26.182264917185	25.5704533323934	25.0301060335513	25.5463961796564	24.7493452968683	24.3500284069052	25.6301482318308	25.6267550934108	26.2452860501386	22.7607686687827	25.5214818299964	24.7345889011179	23.9393022893658	25.3919835084863	25.6777200717026	25.6246930651495
O14646	Chromodomain-helicase-DNA-binding protein 1	CHD1	sp|O14646|CHD1_HUMAN Chromodomain-helicase-DNA-binding protein 1 OS=Homo sapiens (Human) OX=9606 GN=CHD1 PE=1 SV=2	1	24	24	19	19	196.69	0	48.418				32.4212911161901	26.9472623764293	25.7036389615008	26.5374628720271	27.1779766565706	26.3605818900246	26.0598413461152	27.7455421070572	25.7660269778945	26.8834360736511	27.008384166375	26.5986091283472	26.0148883270899	27.2316922938932	27.4308564001306	26.6071022555497	27.3611845335259	27.3623556201892	26.5608523241778	26.8862301901621	26.6687144891004	26.7457344279321	26.1872770053929	26.8652592242764	26.7793149862456	25.8625423948871	26.9042612233284	27.859701977154	26.2642228036388	26.606961112367	26.7366030091787	26.471285734967	27.121887117266	26.894348923129	26.2403990333074
O14647	Chromodomain-helicase-DNA-binding protein 2	CHD2	sp|O14647|CHD2_HUMAN Chromodomain-helicase-DNA-binding protein 2 OS=Homo sapiens (Human) OX=9606 GN=CHD2 PE=1 SV=2	1	8	3	3	5	211.34	0.0055556	2.0716			+	30.6991737144824	24.8279373050757	25.7200976836996	NA	24.7807171683527	25.4634178550754	NA	25.5113822922466	25.5641857817308	23.9581916000106	25.3368121665472	24.9271435364661	25.5194135785785	22.5365175818239	24.7693100215735	25.4335808569289	23.1040560848343	25.0915609663413	25.416351192402	23.506517759923	25.0035028144157	25.1556088435421	25.2552628840477	22.9611097987039	24.8380743949502	NA	23.7979820504476	26.3905410755858	25.2687444379105	24.3248474683404	25.2384869606346	24.3767655517059	24.2694936952843	24.7818679421723	24.418475975164
O14653	Golgi SNAP receptor complex member 2	GOSR2	sp|O14653|GOSR2_HUMAN Golgi SNAP receptor complex member 2 OS=Homo sapiens (Human) OX=9606 GN=GOSR2 PE=1 SV=2	1	4	4	4	24.5	24.775	0	10.06				29.7389073897848	24.03363875405	24.0343946414414	24.3309447710809	23.4375864912677	24.317551728622	24.0742270648166	24.7361900879807	24.3992393244891	24.5094203244851	24.1435930984533	23.3770304365025	24.2570269442324	24.9284092171195	24.5739813422292	24.2281728084131	23.467870188648	24.5188135307218	24.0110320192403	25.0097514069354	24.0569717071292	23.3799409639362	24.103095675363	25.8661086595834	23.5786527819531	23.5665102727531	23.5818735982442	25.0580046088163	24.2703495132189	23.8716413300978	23.3066080006711	23.9368787226982	24.4984445952593	24.3954525497952	23.7322096666533
O14656	Torsin-1A	TOR1A	sp|O14656|TOR1A_HUMAN Torsin-1A OS=Homo sapiens (Human) OX=9606 GN=TOR1A PE=1 SV=1	1	2	2	2	6.6	37.808	0.0010896	3.1062			+	28.5855958884206	22.8194642142195	NA	24.157151998081	21.5404724118516	NA	21.6926836031386	24.0705468226441	NA	23.9563314864231	23.5656971268492	NA	NA	24.2570989008917	22.1050478367392	NA	24.4050957464809	22.6542531673948	NA	22.0296175011795	23.277532599667	21.2808772251228	NA	23.8008477766672	23.0239959136851	NA	NA	NA	NA	23.8872533451935	23.1913080674112	23.2596869532836	23.8839953300378	23.5319572736549	23.9498466543485
O14662	Syntaxin-16	STX16	sp|O14662|STX16_HUMAN Syntaxin-16 OS=Homo sapiens (Human) OX=9606 GN=STX16 PE=1 SV=3	1	3	3	3	16.3	37.031	0.00087585	3.1824			+	28.7266666301198	23.281358439566	23.2751185220631	23.4536243184851	24.3475975806504	24.0087260980092	24.1083700330184	23.8334491330428	23.3046599167936	21.7832076869304	23.8694778750263	21.6005953348338	23.6013890524069	22.4525187664822	23.2875714844821	22.9432073255711	24.4924057809099	23.2292295558656	21.7217984522798	22.368076912396	22.4968732773514	22.1277349324527	NA	24.0163131901926	22.1088485652935	21.1847107218884	22.3819748450671	24.3718563901646	23.7169098680294	22.0197440955929	24.1819238410872	22.3042421277929	21.6624910593143	21.0820632581728	21.4462210881992
O14672	Disintegrin and metalloproteinase domain-containing protein 10	ADAM10	sp|O14672|ADA10_HUMAN Disintegrin and metalloproteinase domain-containing protein 10 OS=Homo sapiens (Human) OX=9606 GN=ADAM10 PE=1 SV=1	1	9	9	9	15.6	84.141	0	16.068				31.0610447914174	25.1106814700027	25.0216598116581	25.7655465220682	25.8887634977177	25.0847253573856	26.1554544372658	26.0876415302747	25.1368437725489	25.6467481013686	25.1950161879936	24.9520707707217	25.4692994918572	25.8556209345828	25.4094401425699	24.1816205946245	26.6111894126999	25.253713052239	25.086103173602	25.4030161857016	25.4690820805203	25.6066505487507	24.7977842041718	25.764205456891	25.1356310127658	24.4853591135546	25.6912570577515	26.6917895157907	25.3176207290305	26.1506596275704	25.2614814842522	24.4182829423549	25.0979224919552	24.9549126455285	25.190765717839
O14684	Prostaglandin E synthase	PTGES	sp|O14684|PTGES_HUMAN Prostaglandin E synthase OS=Homo sapiens (Human) OX=9606 GN=PTGES PE=1 SV=2	1	3	3	3	18.4	17.102	0	6.2573				31.2994201038141	26.0038030229599	23.4612646017837	26.3812124756179	26.3716736327874	23.8757710955747	26.5240106563071	26.3093343761934	NA	26.4480723086958	25.6383201229413	26.0002393799893	NA	26.6646517011693	26.2848918604871	24.3895567710918	26.7420116731693	25.6870437164366	NA	26.3795444194175	24.6741676944153	25.664217661065	NA	26.2911775862978	25.9150866650353	23.6446044641861	26.5889227508479	26.1746473222587	NA	26.1295125709512	24.3830434641331	25.6638649073033	25.8538377893905	25.9001201726881	25.664922909938
O14732	Inositol monophosphatase 2	IMPA2	sp|O14732|IMPA2_HUMAN Inositol monophosphatase 2 OS=Homo sapiens (Human) OX=9606 GN=IMPA2 PE=1 SV=1	1	9	9	9	43.4	31.321	0	40.681				32.9038304180575	27.1372152207527	26.3417909370958	27.691190486677	27.7029259783147	26.6082309041821	27.8485228482774	28.4603742758439	26.4342174149346	27.6620726718541	26.6996205306861	27.2723978475202	26.80624260096	28.019932813316	28.0576535052093	26.5485878203918	28.0314949198802	27.7635724460253	26.4271997812826	27.7732272591498	26.5162755701755	26.8722051765253	25.9466601987467	27.2073206181527	27.6634984947745	26.1016538613106	27.3904262746594	28.2549836768633	25.87848653731	27.4962515862878	26.3507534852217	27.131044615767	27.5243245797652	26.828082623293	26.6414105885975
O14734	Acyl-coenzyme A thioesterase 8	ACOT8	sp|O14734|ACOT8_HUMAN Acyl-coenzyme A thioesterase 8 OS=Homo sapiens (Human) OX=9606 GN=ACOT8 PE=1 SV=1	1	3	3	3	15.4	35.914	0.00044395	3.5157				29.8356762890854	25.3757718003469	22.1282070854806	24.6672532031313	25.2201855235583	24.3266999363682	24.9854618778808	25.3925404260925	24.5047612931058	24.5259379651552	23.2521254524939	25.1858980537008	25.2190778031101	25.1948283786489	24.8649995748111	24.6634034837408	24.8056277724653	24.6223767375365	23.8047911850015	24.5773854913586	23.5016671374133	24.6716866121573	22.7841667397032	24.4764248442142	24.6011056319708	NA	24.7962994916389	24.6342815146867	23.0060055000233	23.3768980001835	23.9757878059573	22.2336243574228	24.1168008235543	23.8894831679572	23.596847630412
O14735	CDP-diacylglycerol--inositol 3-phosphatidyltransferase	CDIPT	sp|O14735|CDIPT_HUMAN CDP-diacylglycerol--inositol 3-phosphatidyltransferase OS=Homo sapiens (Human) OX=9606 GN=CDIPT PE=1 SV=1	1	4	4	4	21.1	23.539	0	7.6539				29.877699936242	23.4780309274913	NA	24.9074738428479	24.601615748674	NA	25.2605844977892	25.2774616550116	NA	24.7973884302057	21.5359720542682	24.338717343504	21.863251626384	25.9138092371348	25.5637786104637	NA	25.9860914917566	25.2547224341179	NA	25.5030633625519	22.2046965054101	22.9185983198732	22.3969162066164	25.150582161195	24.9031121232749	NA	25.6102039171469	25.4589830181458	NA	25.2713829496692	21.9962100320426	22.7553994355244	24.5100846738616	23.3567592908176	23.5324329788908
O14737	Programmed cell death protein 5	PDCD5	sp|O14737|PDCD5_HUMAN Programmed cell death protein 5 OS=Homo sapiens (Human) OX=9606 GN=PDCD5 PE=1 SV=3	1	11	11	11	68.8	14.285	0	124.51				35.1843448603512	29.9557386249866	29.786888697792	29.943913759744	29.9409773307333	24.602012381447	30.0722705492258	30.6173685890691	29.8947103033895	29.5252584717988	30.2503373120069	29.8264166410331	30.1597860116176	30.1828142591233	29.8411316851037	23.9752630305502	30.198472207137	30.0993630213027	29.7832551550576	29.5415783264253	30.2854872728004	29.5216315881364	29.4444275237742	29.6505808370852	29.5862582951794	24.5616827696741	29.8961837974713	30.1999936054148	29.7305749029031	29.2749986004264	29.921246896642	29.5613805137064	29.7332122681904	28.4196497019486	27.8972951450304
O14744	Protein arginine N-methyltransferase 5	PRMT5	sp|O14744|ANM5_HUMAN Protein arginine N-methyltransferase 5 OS=Homo sapiens (Human) OX=9606 GN=PRMT5 PE=1 SV=4	1	30	30	30	43.8	72.683	0	222.39				35.1644016790271	29.5435708210759	28.2984590060648	29.6462777358853	29.6825769577338	28.3623138120304	30.0119864030552	30.6627178615361	28.3604311898072	29.6550930015356	29.0603104741639	29.3318289651786	28.8674997090764	30.0301270872626	30.346676510977	28.7840980787284	30.3807172146996	30.2832808105811	28.3958692551016	29.8670725166681	29.1991511830612	29.5340633087065	28.1899932710631	29.8106922887401	29.5682113140635	28.1677263058282	29.9303000180854	30.7239521842594	28.2667355793252	29.7259844356743	28.7494156318442	29.2914718332589	29.8451312056451	29.3492945264626	29.2840534562739
O14745	Na(+)/H(+) exchange regulatory cofactor NHE-RF1	SLC9A3R1	sp|O14745|NHRF1_HUMAN Na(+)/H(+) exchange regulatory cofactor NHE-RF1 OS=Homo sapiens (Human) OX=9606 GN=SLC9A3R1 PE=1 SV=4	1	25	25	25	63.7	38.868	0	323.31				35.8258179321884	30.2713072488521	30.2972348640129	30.3379861891478	30.0589181103833	29.597490684351	30.5644729137928	30.9570542261326	30.4588500750061	30.3732678261644	30.4353943073199	30.3583574639197	30.4255240632959	30.773918912738	30.3840157472389	30.0163769571285	30.591029370554	30.6271448755462	30.4269239615602	30.4693693671152	30.5064458776103	30.0748242184312	30.2130350053242	30.3766869046687	29.9684290159972	29.4056597977606	30.3965226681015	31.0884100939126	30.1147076676687	30.1187969069407	30.1999936054148	29.9944242245302	29.9179795045762	29.4232212774264	29.8732177846632
O14773	Tripeptidyl-peptidase 1	TPP1	sp|O14773|TPP1_HUMAN Tripeptidyl-peptidase 1 OS=Homo sapiens (Human) OX=9606 GN=TPP1 PE=1 SV=2	1	6	6	6	14.4	61.247	0	15.176				32.3748229573282	26.1866538069023	26.5890656697683	26.980327881244	26.7454779944012	26.6239399690328	27.5471614258351	27.5402299873117	26.4047547740263	26.7582441607111	27.0348563777362	26.3029706087346	26.8621876483485	27.5405256215425	27.1699733086493	26.901616923593	27.5401560692873	26.7382792872894	26.776431225155	27.2540375734377	27.2361708718509	26.3572124960884	26.0563102617438	27.022316164391	26.4558360189087	26.4153521072329	27.4051931523824	27.4251838829014	26.5155689526099	26.6011623205125	26.6261702226803	25.747297686205	26.572955638879	26.6466382487042	26.7152871271145
O14776	Transcription elongation regulator 1	TCERG1	sp|O14776|TCRG1_HUMAN Transcription elongation regulator 1 OS=Homo sapiens (Human) OX=9606 GN=TCERG1 PE=1 SV=2	1	56	56	54	41.8	123.9	0	249.49				35.5631151204946	29.6877579169605	29.9002353625194	30.2870297909382	29.885852136853	30.0820774744881	30.2883506379436	30.4902762623453	30.0704802874669	30.3273168975032	29.824005134135	29.5602145964203	30.0730371247173	30.4471698594992	30.2934027116113	30.3495265405195	30.5955713322107	30.2016302420519	29.9380349127893	30.1961284570628	29.9155597106396	29.6123500260253	29.7375058624813	30.2038484262459	29.9218143841273	29.8051972365643	30.1630297791584	30.5767766520989	29.8326013682308	30.0042371426778	29.5272922634258	29.6469128646831	29.6310716188956	29.6261528121794	29.7977192799502
O14777	Kinetochore protein NDC80 homolog	NDC80	sp|O14777|NDC80_HUMAN Kinetochore protein NDC80 homolog OS=Homo sapiens (Human) OX=9606 GN=NDC80 PE=1 SV=1	1	15	15	15	23.4	73.912	0	11.174				31.3230806920313	26.003953103809	25.1809759841744	26.3554492308514	25.6579911101703	25.4354261019016	26.1813172844077	26.9233171472942	26.0023013551486	25.0330085452186	25.5440685150636	25.1569206301003	25.7125872418964	25.8063655352228	26.056847709217	25.1833633919656	26.3674138180356	25.8502171748428	25.4603586511853	26.0654197505611	24.8809634280617	25.0283364240389	24.4658792343339	26.2308498655986	25.7165436021724	24.9653879822081	26.1793252271857	26.0187343545446	25.0959123831743	26.002000833929	25.3296110479561	26.2322048355935	26.1984300532694	25.8479735549438	25.8215774256679
O14787	Transportin-2	TNPO2	sp|O14787|TNPO2_HUMAN Transportin-2 OS=Homo sapiens (Human) OX=9606 GN=TNPO2 PE=1 SV=3	1	18	9	9	21.7	101.39	0	21.96				29.8130649541343	24.8625896878356	NA	25.2531359453596	24.9949420774414	22.8641967263463	24.9101303187999	25.7868357418801	NA	25.0141008588206	23.8248336910177	24.5928051095476	22.7067666396451	22.6495903754155	25.5230684758753	23.4570110753423	25.5133114725055	23.9406469581563	NA	25.2186344766747	23.2355392294115	24.0416812070198	20.9270892681879	24.8991983227904	24.6004819109538	23.0615109533011	24.6675239233364	24.0202190234229	20.9567391450591	25.2201486132429	21.1937611574968	24.5126184702692	23.9370583858418	23.7962994916389	NA
O14802	DNA-directed RNA polymerase III subunit RPC1	POLR3A	sp|O14802|RPC1_HUMAN DNA-directed RNA polymerase III subunit RPC1 OS=Homo sapiens (Human) OX=9606 GN=POLR3A PE=1 SV=2	1	5	5	5	5.3	155.64	0	5.3816			+	27.7774349264153	21.1201593930182	NA	22.5616711176056	22.4808680867948	NA	22.9356744021541	NA	NA	22.7369848560945	22.0548374568185	21.9537943253857	NA	23.7350022807886	22.1153091408915	NA	23.5666263990494	20.9552497466101	NA	23.0226421125081	20.5172041706865	NA	NA	22.9122337064465	20.5938652316609	NA	24.0776535079404	22.9033971854451	NA	23.2894020479537	19.9237569055775	22.7038554273973	NA	22.4503806388889	22.6475936868278
O14817	Tetraspanin-4	TSPAN4	sp|O14817|TSN4_HUMAN Tetraspanin-4 OS=Homo sapiens (Human) OX=9606 GN=TSPAN4 PE=1 SV=1	1	2	2	2	20.2	26.118	0	11.367				28.6785866540856	21.6727119242795	NA	NA	21.8447164899546	NA	NA	23.8113723414515	NA	NA	22.3794122136863	NA	22.4295385308258	23.8903184637679	24.6789559689769	NA	23.7382019634643	24.8932381964523	NA	NA	22.8208279307018	22.5859811955174	22.5653484953986	24.251041995582	24.2064265703813	21.7541763633844	23.9510036227663	25.6258359043471	22.1021666714076	NA	23.2839033746376	22.3851651620788	24.375639248432	23.1634924426179	23.5970750413584
O14818;Q8TAA3	Proteasome subunit alpha type-7	PSMA7	sp|O14818|PSA7_HUMAN Proteasome subunit alpha type-7 OS=Homo sapiens (Human) OX=9606 GN=PSMA7 PE=1 SV=1	2	22	22	22	74.6	27.887	0	323.31				36.6184520426934	31.0817601126793	31.0860702631889	29.2177797652803	30.9190457718078	31.1706897011365	31.3014930202502	31.9807364416963	31.3552097644	29.7340203105998	30.7624006432122	30.9923995784933	31.3971349741336	29.5738730277248	31.3901289798042	31.5009495288465	31.5562269672138	31.5347312488586	31.2766965613009	29.8305779950502	30.907416537331	30.9210340312722	30.9242945206172	29.0851206010323	30.9040458367734	31.0239293109996	31.2326645952916	31.9619253410382	30.9393667500083	29.5505780032026	30.5929013221194	30.9064850035101	31.2352351757202	31.0129854301991	30.9778058652224
O14828	Secretory carrier-associated membrane protein 3	SCAMP3	sp|O14828|SCAM3_HUMAN Secretory carrier-associated membrane protein 3 OS=Homo sapiens (Human) OX=9606 GN=SCAMP3 PE=1 SV=3	1	11	11	11	34.6	38.287	0	323.31				34.6416216093486	28.9602758405833	28.9741034748639	29.226717597055	29.0243521329882	28.8662324937899	29.319284364504	29.7022324622409	28.9927507207684	29.1806108931666	29.2461971272186	28.267762678743	29.0554571696373	29.5199646526533	29.0724494532764	29.2394751812624	29.5106204601204	29.3761072679625	28.9829134788589	29.3468244287679	29.1578121568472	28.87853331048	28.6806334825271	29.281358439566	28.6647534104323	28.6108727196812	29.3771628606654	29.776007579161	29.2697923977566	29.2078325834924	28.9680719030632	28.5490727673154	29.0762268121561	28.847597287743	28.8469699575846
O14874	[3-methyl-2-oxobutanoate dehydrogenase [lipoamide]] kinase, mitochondrial	BCKDK	sp|O14874|BCKD_HUMAN [3-methyl-2-oxobutanoate dehydrogenase [lipoamide]] kinase, mitochondrial OS=Homo sapiens (Human) OX=9606 GN=BCKDK PE=1 SV=2	1	7	7	7	18.7	46.36	0	22.572				30.5606519258286	25.1144594620697	23.2342093207527	25.2605127147739	25.1532910124204	23.7655718132064	24.98537501302	25.6147035544503	23.6913635650817	25.7486801421199	25.1050158553814	24.8377376370152	25.1699733086493	25.7451958648623	25.6664678271382	25.0813969651333	26.0261424673042	24.8258528005294	NA	25.5410576105421	24.7737428869186	25.3830104938985	NA	25.358638324535	25.4437006217589	23.756438232216	25.6635120672686	25.4808680867948	24.3663302192343	24.8013906348825	24.8401413280759	24.9068318910027	25.4643218872614	24.6868834733693	24.8217720359998
O14879	Interferon-induced protein with tetratricopeptide repeats 3	IFIT3	sp|O14879|IFIT3_HUMAN Interferon-induced protein with tetratricopeptide repeats 3 OS=Homo sapiens (Human) OX=9606 GN=IFIT3 PE=1 SV=1	1	4	4	4	11.8	55.984	0.0039411	2.2077			+	28.7293921866382	22.8490767062815	21.9693021967707	23.312851941828	23.4483401762111	22.5030269564474	24.4017149363657	NA	21.8724494415576	23.7594891886066	22.2017087539314	22.4306873462044	NA	22.6804376495218	23.607497383016	NA	24.3109815953194	23.9996374150125	NA	24.4923446536493	22.7437587130021	23.2874305756535	NA	25.1230522612618	23.0872854251792	NA	23.7237992431574	23.3266313688418	NA	23.2048904952587	22.1045040572151	23.9959341095878	NA	23.2863028092948	23.796200456455
O14880	Microsomal glutathione S-transferase 3	MGST3	sp|O14880|MGST3_HUMAN Microsomal glutathione S-transferase 3 OS=Homo sapiens (Human) OX=9606 GN=MGST3 PE=1 SV=1	1	5	5	5	34.2	16.516	0	205.02				34.6183426398693	29.6367862302432	25.6979782146205	29.3497585172699	29.5656898645532	25.5539425791048	29.8040125999198	30.3257096764514	26.190275921521	29.1031206941361	28.6159314845958	29.7395674079472	28.0312845684851	29.48692460796	30.0117198789383	25.8994057903804	30.0330190509553	29.8380834141711	24.8050865065626	29.2838768880222	28.7223080315149	29.3291362527901	25.2073578581223	29.1400224250039	29.5758394743107	25.1249066506796	29.7028104154513	30.3204469081362	25.8682300623392	29.066431225969	28.3508546299746	29.4190669775257	28.982369527475	28.3234995041672	28.433803684181
O14893	Gem-associated protein 2	GEMIN2	sp|O14893|GEMI2_HUMAN Gem-associated protein 2 OS=Homo sapiens (Human) OX=9606 GN=GEMIN2 PE=1 SV=1	1	5	5	5	24.6	31.585	0	7.3053				29.5762360469061	24.2362256255101	22.4827154066608	24.6570916148532	22.6273397271298	24.2109655739189	24.0888548647419	24.8579001491556	24.4076909892043	24.7032429032325	24.109964523721	22.8838834961026	24.0766753543072	25.0768791910117	24.5794586603834	24.1984300532694	25.7691334324813	23.0937463734857	23.3767655517059	24.617452667923	23.4577626095011	22.3382140769962	22.5700363417241	24.6550725235917	23.8490958010414	NA	24.837400800455	24.5506880807774	24.050343566873	24.2771778414975	23.6418515437597	24.3083451412072	24.2277322684206	23.9364294669288	22.6088963929564
O14907	Tax1-binding protein 3	TAX1BP3	sp|O14907|TX1B3_HUMAN Tax1-binding protein 3 OS=Homo sapiens (Human) OX=9606 GN=TAX1BP3 PE=1 SV=2	1	2	2	2	25	13.735	0	25.056				31.9301589990695	25.753329798133	26.5630948859615	26.3961224877598	26.2868315595447	26.0727969748789	26.9934527490254	26.7193405621703	26.0205369680732	26.5220657988531	26.0951880578568	25.7889773477816	26.1926668120862	26.8227446940787	26.5538400718063	26.6664136475137	27.0647621679883	26.1078713930568	26.1667594963667	26.7500868386325	26.6332562336595	26.1479070208125	26.2254539996265	26.4251838829014	25.9451871498455	26.0704239860741	26.5423424413259	27.058582710907	25.5628183946956	26.4998895491119	25.828349002014	26.0788142046632	26.1952978561768	26.0117998413434	25.3926059316792
O14908	PDZ domain-containing protein GIPC1	GIPC1	sp|O14908|GIPC1_HUMAN PDZ domain-containing protein GIPC1 OS=Homo sapiens (Human) OX=9606 GN=GIPC1 PE=1 SV=2	1	13	13	12	48.6	36.049	0	80.038				32.924913889124	27.1624056203544	25.8595835049683	27.474368302005	27.2273834121643	26.1576146227574	27.9930207720656	27.9366316493376	26.4255360681974	27.7841292886675	27.4562278107371	26.7922831188739	26.7258544572931	28.2113184223386	27.412156839558	26.3361481657024	28.5166813429522	27.6191892014091	26.2519268796294	27.996365215236	27.7499590137938	27.0708129326717	25.9534702055683	27.9331456547137	27.7213630169419	25.6602510011402	28.1472956949545	28.2598844609902	25.5513630395672	27.7148287649055	27.4763784883464	26.1416261806438	27.77868857182	27.2972786012624	27.0038887853569
O14925;Q5SRD1	Mitochondrial import inner membrane translocase subunit Tim23;Putative mitochondrial import inner membrane translocase subunit Tim23B	TIMM23;p|Q5SRD1|TI23B_HUMAN	sp|O14925|TIM23_HUMAN Mitochondrial import inner membrane translocase subunit Tim23 OS=Homo sapiens (Human) OX=9606 GN=TIMM23 PE=1 SV=1;sp|Q5SRD1|TI23B_HUMAN Putative mitochondrial import inner membrane translocase subunit Tim23B OS=Homo sapiens (Human) OX	2	6	6	6	32.5	21.943	0	74.974				32.9495600500575	27.1117761170944	25.7440924651596	27.423501813152	27.2789684788327	25.752640959935	27.8692072148848	28.0256990516527	25.5571605310939	27.6883250206314	26.244397082259	26.9457006558274	26.076165636511	28.3173878394243	27.8430204809508	25.922137752141	28.2248102882804	27.9016744599364	25.7517475317394	27.873320473327	26.2976459418183	26.6173685890691	25.632341178681	27.7844413509302	27.6135097064159	25.3545751961741	27.931230398043	28.4175588392045	25.1479846309605	27.6010205949816	26.3397199526602	26.7076725573973	27.6564916395908	27.7336325067246	27.2568290449117
O14929	Histone acetyltransferase type B catalytic subunit	HAT1	sp|O14929|HAT1_HUMAN Histone acetyltransferase type B catalytic subunit OS=Homo sapiens (Human) OX=9606 GN=HAT1 PE=1 SV=1	1	13	13	13	47.5	49.512	0	323.31				34.9207856486385	29.5124112582217	28.1986829580016	29.3895444630349	29.5631276248395	28.4022274433847	29.6877579169605	30.3884363077045	28.4207341482226	29.3224253829977	28.8496565968944	29.4143765260508	28.9068146919352	29.7918485815204	29.888525463239	28.689758465074	29.9820974748547	29.9892895921968	28.4094482355724	29.6432183371206	29.009639299256	29.3237571742948	27.9424602752539	29.4197903243114	29.4867520264608	28.0861841806511	29.583750287821	30.4809682105708	28.3061733885151	29.37121248287	28.837015748063	28.9270248219561	29.4758762042848	29.0807059705522	29.1696388703756
O14936	Peripheral plasma membrane protein CASK	CASK	sp|O14936|CSKP_HUMAN Peripheral plasma membrane protein CASK OS=Homo sapiens (Human) OX=9606 GN=CASK PE=1 SV=3	1	4	4	4	5.6	105.12	0.0019284	2.7712				29.6072081038756	24.2185975266551	NA	24.8604126060367	24.5058517655998	23.058029389372	24.8561910758875	24.2922839947171	22.4795612195465	24.0196253392027	23.5471025751533	24.7172237362	22.4739256848771	24.391655809441	24.1987297873464	21.9500603183641	24.918207041055	23.6719565017925	NA	24.2389970945164	NA	23.3301925660419	NA	24.6631862921648	23.8410536816411	NA	24.6459789570026	24.1006116542951	NA	25.0610164562814	NA	24.7291522848078	23.9268721746594	23.5639531265068	24.2735543165528
O14949	Cytochrome b-c1 complex subunit 8	UQCRQ	sp|O14949|QCR8_HUMAN Cytochrome b-c1 complex subunit 8 OS=Homo sapiens (Human) OX=9606 GN=UQCRQ PE=1 SV=4	1	8	8	8	58.5	9.9062	0	48.626				32.5628820651437	27.0388379629167	27.1047959643528	26.3724045234295	26.9009263084334	26.7126659508105	27.8404415080651	27.6258916294496	26.3645112786444	26.7900469597474	27.6031450174548	27.3611008480918	26.9758533894636	27.2062029718418	27.5528878703384	26.6875243388751	27.2449051309763	27.1509307271319	26.0225278273962	27.1743615929214	27.5854884424436	26.6361639169566	26.2337048039462	26.3670471526273	26.2924595370962	25.3224081905573	26.605548920554	27.2899999979505	24.8558110067205	26.8358117965278	27.353044360171	26.7307854219381	27.4259041700141	27.1918765622918	27.1124722785036
P19105;O14950;P24844	Myosin regulatory light chain 12A;Myosin regulatory light chain 12B;	MYL12A;MYL12B;p|P24844|MYL9_HUMAN	sp|P19105|ML12A_HUMAN Myosin regulatory light chain 12A OS=Homo sapiens (Human) OX=9606 GN=MYL12A PE=1 SV=2;sp|O14950|ML12B_HUMAN Myosin regulatory light chain 12B OS=Homo sapiens (Human) OX=9606 GN=MYL12B PE=1 SV=2;sp|P24844|MYL9_HUMAN Myosin regulatory l	3	13	13	13	63.2	19.794	0	323.31				36.1118856915552	30.6107847370594	29.8820369834743	30.7130102518293	30.5782172763622	29.1622135171529	30.9691841560516	31.5230909158949	30.1338148578244	30.7772938231125	30.0938340029686	30.4967658719372	30.2636051176858	31.1213931282042	31.0421823748251	29.706503843405	31.1829326243891	31.0249201049682	30.0248540732021	30.8790594041779	30.2251551693628	30.2592334810247	29.5863298885069	30.7222428779657	30.4174984808671	29.1150798960193	30.6785027056965	31.2161035233326	29.7101057104919	30.5706378991549	29.9054094088573	30.4606086254193	30.5705474282025	30.4572851175201	30.4302183570926
O14957	Cytochrome b-c1 complex subunit 10	UQCR11	sp|O14957|QCR10_HUMAN Cytochrome b-c1 complex subunit 10 OS=Homo sapiens (Human) OX=9606 GN=UQCR11 PE=1 SV=1	1	1	1	1	21.4	6.5696	0.0013032	3.0727			+	27.3563227363287	21.4611896481504	NA	22.2473086776789	19.6208856236411	NA	22.1383680559712	22.6269388609669	NA	22.2857103788587	20.6934495229542	NA	NA	23.1520533115051	21.3608899392656	NA	23.2527751362941	21.8290026322445	NA	22.4747179663679	20.8825594692024	21.0904872111095	NA	22.8542421621736	21.5784685179461	NA	22.8491912710505	22.5500656650511	NA	22.3050775848422	NA	23.7782624545982	21.7741854252427	19.9730919315085	21.031604290486
O14964	Hepatocyte growth factor-regulated tyrosine kinase substrate	HGS	sp|O14964|HGS_HUMAN Hepatocyte growth factor-regulated tyrosine kinase substrate OS=Homo sapiens (Human) OX=9606 GN=HGS PE=1 SV=1	1	29	29	29	31	86.191	0	146.93				34.0982808764656	27.8147005849815	27.7840668681141	28.573295212987	28.6078077644106	28.2277506269397	28.8919760213133	28.8435297326394	28.3982364705351	28.6382372515039	28.4523443762499	28.008384166375	28.3738071281572	29.0279411254107	28.9101074390346	28.7208413644921	29.2265568370156	28.4673882564743	28.4648204212531	28.8534987425073	28.9143055153578	27.7869354219824	28.2587169776229	28.8470297150679	28.5320018776847	27.814395000468	28.825446456247	28.907416537331	27.9360137807518	28.4991824630467	28.485658530616	27.9016744599364	28.0577567798463	28.5683019316269	28.7014394640078
O14965;Q9UQB9	Aurora kinase A	AURKA	sp|O14965|AURKA_HUMAN Aurora kinase A OS=Homo sapiens (Human) OX=9606 GN=AURKA PE=1 SV=2	2	7	7	6	24.3	45.809	0	11.312				30.3764799182923	24.6586721728468	24.3683966881687	24.0046175599633	24.1303770013745	24.6208677298601	25.5087858872952	24.651573356279	24.640748903045	24.4225878676209	24.1905396786626	25.3766330910676	24.713662558888	25.6464185182783	24.589208574532	25.4451540597242	25.0059455548983	25.5031240373512	25.1888809750098	24.4386020267541	25.5443928453998	24.7641548262416	24.1742472853396	22.9513416383642	25.1472471659321	24.7618238934919	24.7457600687784	25.6197769085366	24.48517482601	24.5475144795218	24.5684831496801	23.6651398402505	23.3975430338282	24.7217671678952	24.7880065483386
O14972	Vacuolar protein sorting-associated protein 26C	VPS26C	sp|O14972|VP26C_HUMAN Vacuolar protein sorting-associated protein 26C OS=Homo sapiens (Human) OX=9606 GN=VPS26C PE=1 SV=1	1	2	2	2	10.4	33.01	0	5.153				28.1066440047832	22.6495465218366	NA	23.416480056235	21.8051061925174	NA	23.2992191999461	23.2522120939065	NA	23.3800731212249	21.7826879336919	23.5677871481995	NA	23.959164988918	23.6072716091438	NA	23.7547064886227	23.6602510011402	NA	23.8527192273714	22.089970231918	22.2046069628353	NA	22.9435471725277	22.3552811883785	NA	23.4249597202141	23.0012535527285	NA	23.61537729125	NA	22.0601589263978	22.9294570834262	21.713431826686	21.9840540227936
O14974	Protein phosphatase 1 regulatory subunit 12A	PPP1R12A	sp|O14974|MYPT1_HUMAN Protein phosphatase 1 regulatory subunit 12A OS=Homo sapiens (Human) OX=9606 GN=PPP1R12A PE=1 SV=1	1	47	47	47	39	115.28	0	323.31				34.8194079484493	29.0365865738751	29.3908362360276	29.3235853993232	28.9110223467408	29.2896043234842	29.5322248771505	29.839615862758	29.3726037929943	29.399398249531	29.1791163762145	28.9724609999711	29.1656674671615	29.7821617427115	29.4930665540689	29.8346671111995	29.7260331745483	29.2405218656166	29.2169245472197	29.4348775471361	29.171859044376	28.7372479620442	28.8535879730967	29.3633377633035	28.9139917961	29.1711670985733	29.3610590035543	29.8014862308001	29.012013052759	29.2986119508136	28.8253251372618	28.9513260735959	28.9920213296696	28.9866340418893	28.8136919103496
O14975	Very long-chain acyl-CoA synthetase	SLC27A2	sp|O14975|S27A2_HUMAN Very long-chain acyl-CoA synthetase OS=Homo sapiens (Human) OX=9606 GN=SLC27A2 PE=1 SV=2	1	27	27	27	51.8	70.311	0	115.49				33.1139163634025	27.8790009587955	25.9870896263753	27.6177889343469	27.8730857456403	25.9675003384395	27.5633276796191	28.4745617109097	25.7716289001566	27.4969372597551	26.77303856879	27.7029920100808	26.9507144676343	28.1959173326753	28.3569103750606	26.5021681127305	28.2946081995807	28.291537701223	25.6485046073615	27.8104777912134	26.7677451941334	27.3672804959418	26.1911800310365	27.6724286871988	27.7806295718857	25.6778275830701	27.7847533457068	28.6807005425146	26.4513777779626	27.4396009968004	26.5282205103036	26.9818525836259	27.9823967299156	27.1656674671615	26.9663125186489
O14976	Cyclin-G-associated kinase	GAK	sp|O14976|GAK_HUMAN Cyclin-G-associated kinase OS=Homo sapiens (Human) OX=9606 GN=GAK PE=1 SV=2	1	10	10	10	10	143.19	0	15.157				31.0922593864091	24.3421132000782	23.3766330910676	25.2943890948584	25.1493033650934	24.3123672699598	25.8750679935378	25.8116908144753	24.0823719238059	25.9956106957906	24.2606203879575	24.5053672129135	24.2931264034068	27.7666083683189	25.7702682710984	24.744220810818	26.4116720901417	25.8553833091905	24.05042660685	25.6408316303375	25.2593996210698	22.8103331405915	23.9415427082415	26.368713063184	24.9519374203874	24.2400896315174	25.861146555003	25.9889971792577	24.0413469984028	25.2563791727447	25.032840443026	25.1550297347766	25.1156901426871	25.6044747295107	25.6929868283559
O14979	Heterogeneous nuclear ribonucleoprotein D-like	HNRNPDL	sp|O14979|HNRDL_HUMAN Heterogeneous nuclear ribonucleoprotein D-like OS=Homo sapiens (Human) OX=9606 GN=HNRNPDL PE=1 SV=3	1	22	20	20	39.3	46.437	0	323.31				36.2030133591602	30.2334076779971	30.8019332889076	30.5901371106203	30.3678636891635	30.8263863326321	30.8685744958408	31.0339380068339	31.0508988058429	30.5494033195086	30.5180330952106	30.0920703168799	30.9186193594773	31.0622678235387	30.7294732255396	31.2992563255942	31.1226894889109	30.5666518004307	31.1132799019731	30.6526677580314	30.7395674079472	29.4637491395221	30.8285063845065	30.8383840226091	30.336390816829	30.795832109705	30.6897084851658	30.9499078634204	30.9050506990315	30.4016172953355	30.4389668102785	30.5796564635041	30.3039983616583	30.052454412112	30.1358951682654
O14980	Exportin-1	XPO1	sp|O14980|XPO1_HUMAN Exportin-1 OS=Homo sapiens (Human) OX=9606 GN=XPO1 PE=1 SV=1	1	52	52	52	51	123.38	0	323.31				36.646082420487	31.2431466112946	28.7694802834441	31.4571383156843	31.4218177799513	29.0107866565903	31.6360774633211	32.1643492259725	29.2347100071824	31.4627550578771	29.8795122756295	31.1430918864155	30.0319680984114	31.7709692183126	31.8779266032112	29.3678636891635	31.9078820787827	31.7575211068479	29.093002819581	31.7251312387343	29.6668199451106	30.9673986421592	28.4204932305976	31.5250997527967	31.3138143116542	28.8911648674536	31.6542053572494	32.1267561983902	29.1009925480002	31.3613414306323	29.5952689792272	30.9230195543747	31.5719038971409	30.7582759349855	30.9002353625194
O14981	TATA-binding protein-associated factor 172	BTAF1	sp|O14981|BTAF1_HUMAN TATA-binding protein-associated factor 172 OS=Homo sapiens (Human) OX=9606 GN=BTAF1 PE=1 SV=2	1	21	21	21	15.9	206.89	0	27.945				32.1323445952351	26.3624893981563	23.0093584579678	27.2499758022535	26.7676189243822	23.2886982599301	27.2002275243518	27.4919778356863	23.8907823081088	27.0817220245704	25.9758096674573	26.4899433605344	25.9032500636165	27.8039048574288	27.334921514515	25.2799072318313	27.7407900582033	27.015739160902	24.8555734126354	27.0696867469388	25.5205529823902	25.9126905591185	24.7699657347403	27.044372939279	26.2408721077355	24.937911480362	27.1424833853981	27.3955015801964	25.1555702435223	26.5740535473813	25.9983896879859	26.2781000313522	26.7034541478395	26.1246503345513	26.2868668026721
O15013	Rho guanine nucleotide exchange factor 10	ARHGEF10	sp|O15013|ARHGA_HUMAN Rho guanine nucleotide exchange factor 10 OS=Homo sapiens (Human) OX=9606 GN=ARHGEF10 PE=1 SV=4	1	2	2	1	1.8	151.61	0.0057389	2.0109			+	27.51216633288	22.1998831824994	21.4872865785277	22.2593134102453	22.7363862402859	23.0561117689783	21.6212702862616	NA	NA	NA	NA	NA	22.8366691130203	22.0206598878889	22.8792534258699	23.1140860804219	22.0284713278462	NA	NA	NA	NA	NA	23.8144072250914	22.3993175666976	22.8527573203411	NA	NA	NA	22.4380689597578	22.2926631395005	NA	21.9879440016677	21.7755524133725	NA	22.4773392954343
O15020	Spectrin beta chain, non-erythrocytic 2	SPTBN2	sp|O15020|SPTN2_HUMAN Spectrin beta chain, non-erythrocytic 2 OS=Homo sapiens (Human) OX=9606 GN=SPTBN2 PE=1 SV=3	1	24	13	13	12.6	271.32	0	50.284				32.3393939687137	25.8746928656283	25.5337997583541	26.9006960298949	26.6624801936423	26.8576866256865	26.6951129336181	26.895158289232	25.5249223403045	26.1019944195967	25.5706270429401	25.802401780452	26.9221831313257	27.0846645410588	27.8353299344523	26.3550627038976	26.8438591526753	28.202611333583	26.0067588834794	27.87853331048	26.4031625028327	26.3939481411652	25.8059967010036	26.4245112903228	26.1515114832783	25.5508348378134	26.8069800494549	27.421737538841	26.0088115682566	26.8557872490727	25.1793062419831	26.3073031079073	25.7461702603555	26.2707237739835	26.5719581293791
O15027	Protein transport protein Sec16A	SEC16A	sp|O15027|SC16A_HUMAN Protein transport protein Sec16A OS=Homo sapiens (Human) OX=9606 GN=SEC16A PE=1 SV=4	1	45	45	45	32.3	251.89	0	207.92				34.4579455409882	28.8089447378728	28.4494347646394	28.7384403652822	28.7286788479511	28.5258185169815	29.2820216155155	29.6639225748733	28.6240097166719	28.8940597537305	29.0169879140426	29.0344103848847	28.501879693643	29.4252038957334	29.4172167752318	28.8957361300059	29.5083363254218	29.2086466995576	28.4397991229307	29.2230616225834	29.0602847018578	28.471929125642	28.5750279634007	29.2488455000593	28.7669874097997	28.3418503067386	29.2044549142749	29.882284837907	28.5732229698702	28.9829950538803	28.7638889861764	28.3758380717377	28.63405296784	28.0363245562864	28.3551887566746
O15031;O60486	Plexin-B2	PLXNB2	sp|O15031|PLXB2_HUMAN Plexin-B2 OS=Homo sapiens (Human) OX=9606 GN=PLXNB2 PE=1 SV=3	2	51	51	49	36.9	205.12	0	323.31				34.3358453266769	28.7457664789188	27.9417329835068	28.6167728901986	28.4055989395313	28.4289414238536	29.1080658831428	29.4198104121015	28.4480565502341	29.0792822916763	28.6656684712733	28.2318753654042	28.5881006921865	29.2964254856377	29.1471501029899	28.1639415257928	29.4723940487196	29.0511841259228	28.176170257061	29.1393882304401	28.6765705433009	28.0149947087616	28.1669605695139	29.1195638965449	28.5813277159571	28.1741234419047	28.941956804636	29.3211568905735	28.5178078911035	28.7882742057151	28.539342720961	28.2449051309763	28.8667336189279	28.5119402110372	28.7163015540635
O15042	U2 snRNP-associated SURP motif-containing protein	U2SURP	sp|O15042|SR140_HUMAN U2 snRNP-associated SURP motif-containing protein OS=Homo sapiens (Human) OX=9606 GN=U2SURP PE=1 SV=2	1	40	40	40	41.8	118.29	0	257.8				34.8484743457358	29.2836119951196	29.0569045429164	29.2604678485756	29.2450185102872	29.0775516478746	29.4550325128779	29.9715842481721	29.1569688348229	29.2788798856895	29.1897341261544	29.2629334198196	29.0261477452412	29.6019415621631	29.4448816516178	29.5048749224557	29.7171027742631	29.5416706323238	29.13780152327	29.3973390184081	29.393907238594	28.9840007667414	28.9071299755978	29.1963630034852	29.2458119160727	29.1583419927723	29.625578147746	30.1520678219632	28.9567635123071	29.2626422535952	29.1004913511771	28.4731685877234	29.1305783000095	29.1111293805698	29.0762777898787
O15047	Histone-lysine N-methyltransferase SETD1A	SETD1A	sp|O15047|SET1A_HUMAN Histone-lysine N-methyltransferase SETD1A OS=Homo sapiens (Human) OX=9606 GN=SETD1A PE=1 SV=3	1	1	1	1	0.8	186.03	0.0073171	1.9059			+	26.8767782779767	21.9872848328367	NA	NA	22.1720966154261	22.3312865528552	NA	22.8354359579186	21.4129191824049	22.4301768745265	22.5720738180076	22.0906164269663	22.1177204546658	NA	21.887811124068	NA	22.8773635260642	22.6502041855955	NA	22.0649019293659	21.9752980215166	21.7216315943886	21.3310678218476	22.4157324857296	NA	NA	NA	23.1372113112696	NA	22.029010816965	21.5499951859701	NA	NA	NA	21.0145435965819
O15066	Kinesin-like protein KIF3B	KIF3B	sp|O15066|KIF3B_HUMAN Kinesin-like protein KIF3B OS=Homo sapiens (Human) OX=9606 GN=KIF3B PE=1 SV=1	1	1	1	1	1.6	85.124	0.00087604	3.1843			+	25.8291236423889	NA	NA	NA	NA	NA	NA	NA	NA	NA	22.6540345937953	NA	NA	NA	NA	24.5831943532448	NA	NA	NA	NA	NA	NA	NA	NA	NA	NA	NA	NA	NA	24.7326237285176	NA	NA	NA	NA	NA
O15067	Phosphoribosylformylglycinamidine synthase	PFAS	sp|O15067|PUR4_HUMAN Phosphoribosylformylglycinamidine synthase OS=Homo sapiens (Human) OX=9606 GN=PFAS PE=1 SV=4	1	64	64	64	58.2	144.73	0	323.31				36.7209748521191	31.0092521938712	30.8287333482513	31.0854372245474	31.1402906541868	30.9653356841706	31.5829790952372	31.9100645384967	31.0305875603434	31.0481074761792	31.3086163805696	30.9829814583637	31.2001105696243	31.6375464710067	31.3749783782861	31.364736684744	31.6789223988022	31.3953483546596	31.0012197226547	31.3582002419452	31.4521381443803	30.8030888316533	30.6428913885355	31.2034400695465	31.0874619712202	30.873716489719	31.4406012556307	32.037837052162	30.9089916102332	31.0868927983748	31.1432135558266	30.6589785461887	30.9644408187874	30.704048107518	30.8423611824017
O15084;Q8N8A2	Serine/threonine-protein phosphatase 6 regulatory ankyrin repeat subunit A	ANKRD28	sp|O15084|ANR28_HUMAN Serine/threonine-protein phosphatase 6 regulatory ankyrin repeat subunit A OS=Homo sapiens (Human) OX=9606 GN=ANKRD28 PE=1 SV=5	2	6	6	6	9.3	112.96	0	13.307				30.9111366694194	23.1268374157677	24.2192624822589	25.6835142509392	25.3526908595263	24.9599609098238	26.1206221673594	25.887206853885	24.4950928195211	25.5097827347966	25.6180971097314	24.8947652252646	24.7322614308857	25.9279799142013	25.8002306442817	22.9306666030298	25.9357328438941	25.2063893063646	24.3066775264676	25.7994897367875	25.0042317839714	25.5551428368098	24.4921001187039	25.7653188818709	25.1744377929447	24.6534333455928	25.8423012312271	26.1809001287119	24.5953116681959	25.8363416589885	25.1828331982184	25.6528318467136	25.6812369102281	24.2870782433585	24.7735919905488
O15091	Mitochondrial ribonuclease P catalytic subunit	PRORP	sp|O15091|MRPP3_HUMAN Mitochondrial ribonuclease P catalytic subunit OS=Homo sapiens (Human) OX=9606 GN=PRORP PE=1 SV=2	1	4	4	4	11.1	67.315	0	7.2805				29.3287083755598	23.1723408244008	22.033588347473	24.0226759730249	23.2113667001473	NA	24.3405520987549	24.3442146239793	NA	23.7694109199224	23.5275495482898	22.4721166626452	20.4484914206025	24.9560212341897	25.0945841755075	NA	24.5950270512088	23.5192935889713	NA	24.1107611087122	NA	22.6286084023172	NA	24.6996999501924	23.8761459432652	NA	24.2809338469184	25.1429702067426	NA	23.9716719473326	NA	23.8696661303983	23.5074859304423	23.0966926379358	24.0268178863432
O15116	U6 snRNA-associated Sm-like protein LSm1	LSM1	sp|O15116|LSM1_HUMAN U6 snRNA-associated Sm-like protein LSm1 OS=Homo sapiens (Human) OX=9606 GN=LSM1 PE=1 SV=1	1	5	5	5	48.9	15.179	0	19.406				30.3163523194175	24.1884282701138	24.4722158459147	24.7121936329013	24.7838171588896	24.5073044479538	24.7023976153567	25.0028163887856	24.7496521879651	24.864385672066	25.1930617747176	24.2180801269884	24.9576161068063	25.8286637498321	23.7642560857637	25.1287262754004	25.1500397800674	23.9461024026196	24.5919496045666	22.3986915101843	25.2859502014375	24.6932793536875	24.874458361143	25.4662216252016	24.6451544184645	25.1756183789347	25.0005402683151	25.8975605871157	24.1860114419228	NA	24.9602261192441	25.2094045775093	25.0084269122615	22.581712728089	23.2193511198539
O15118	NPC intracellular cholesterol transporter 1	NPC1	sp|O15118|NPC1_HUMAN NPC intracellular cholesterol transporter 1 OS=Homo sapiens (Human) OX=9606 GN=NPC1 PE=1 SV=2	1	5	5	5	5.8	142.17	0	8.8982				32.2073729865853	24.3435370796843	22.0624006210376	23.8782994294645	28.8918891337825	22.1749634634404	24.7430909769677	25.7362158990183	22.7152137989465	23.535639892993	23.9962790044116	24.8603652416663	NA	22.922015221212	24.0805026738505	NA	29.7053177010004	25.1347305640061	22.3450001769271	29.4233615521081	24.4487812613747	24.4444275237742	NA	24.197530477221	28.5344158712115	NA	23.8847406681446	24.8335938971578	NA	29.1216648431197	23.5636040733076	24.5559034587693	25.1987297873464	23.8484273340239	23.2773907068672
O15121	Sphingolipid delta(4)-desaturase DES1	DEGS1	sp|O15121|DEGS1_HUMAN Sphingolipid delta(4)-desaturase DES1 OS=Homo sapiens (Human) OX=9606 GN=DEGS1 PE=1 SV=1	1	5	5	5	18	37.866	0	12.592				31.2597946881119	25.4136423896161	22.8579855496954	25.8000331061513	25.5883509335432	24.5052460493087	25.6396730163375	26.3785525810021	24.448466214305	26.0698301285015	25.4088897118682	24.5478086249427	25.6195530483362	26.6876578166974	25.9000280142007	25.194339959901	26.887276590286	25.7660016947344	24.003245443076	26.1960862346569	25.3581352518574	24.8979528903244	23.6084001253472	26.4902953922992	25.8957823472711	23.2146309860244	26.5349426987876	26.2143234197816	24.828857406672	26.0484531149783	24.9130559371224	25.4816072986167	26.1872392434496	25.4998135349785	25.4651630634685
O15126	Secretory carrier-associated membrane protein 1	SCAMP1	sp|O15126|SCAM1_HUMAN Secretory carrier-associated membrane protein 1 OS=Homo sapiens (Human) OX=9606 GN=SCAMP1 PE=1 SV=2	1	12	12	12	43.8	37.92	0	90.587				32.9230018385746	26.934271089704	27.1425807628097	27.5062756157397	27.1934754291522	26.757354196789	27.7051034324247	27.5912791044787	26.5381292404624	27.3106869679217	27.4902188709615	26.5096468415982	27.1300627229633	28.1239600262373	27.7888653657949	27.7432964671281	28.0233741690151	27.3283445801117	27.2017237080907	28.2460385233206	27.6156859821633	26.1404369399971	27.1727413902279	28.0355382178787	27.4687869698628	27.1160472405113	28.22719976972	27.9682367354016	27.5083930006017	27.2541277052618	27.5455421567044	26.5613768716821	27.3250877373127	27.1443324332263	27.2219561090881
O15127	Secretory carrier-associated membrane protein 2	SCAMP2	sp|O15127|SCAM2_HUMAN Secretory carrier-associated membrane protein 2 OS=Homo sapiens (Human) OX=9606 GN=SCAMP2 PE=1 SV=2	1	3	3	3	12.2	36.648	0	91.228				31.2913730256736	26.1090279739831	25.7930525496285	26.0901681599002	26.0602331558642	26.268851498505	26.7261144023462	26.2635066215668	25.4221707878264	26.0096659923508	24.4744456686783	25.7772593290948	25.838146547139	26.7708983514862	25.420340628624	25.5033970423744	25.3583029622422	26.2412359056119	25.7031372693287	26.5695554945472	25.8679002711652	25.7307854219381	25.5568975135536	26.1936446172424	23.0502106929672	25.3602804738465	26.2252149403676	23.6966789312038	25.6487514445916	24.6277850033806	25.2834088776179	24.0567237006465	25.2128217034507	25.1513179238709	25.0638986357514
O15143	Actin-related protein 2/3 complex subunit 1B	ARPC1B	sp|O15143|ARC1B_HUMAN Actin-related protein 2/3 complex subunit 1B OS=Homo sapiens (Human) OX=9606 GN=ARPC1B PE=1 SV=3	1	21	21	20	55.4	40.949	0	323.31				34.8868098006662	29.1103827856828	28.5946640830968	29.0631426208153	29.1500591543336	28.6366479615982	29.2449504837699	30.2966880364883	28.7895184715512	29.222900454618	28.710204265333	28.7163015540635	29.0497829219743	29.6594379842449	29.8661440418699	29.3161149080301	29.7500229276288	29.9945590999606	28.71872020966	29.4775369384295	28.9102790284305	28.803658558659	28.438927164363	29.3683009294214	29.4242029138987	28.7407257340158	29.4246434314719	30.525799852311	28.526191759692	29.3053690107073	28.8205248587216	29.1655237175517	29.6120687509452	29.2136144707458	28.8622763431612
O15144	Actin-related protein 2/3 complex subunit 2	ARPC2	sp|O15144|ARPC2_HUMAN Actin-related protein 2/3 complex subunit 2 OS=Homo sapiens (Human) OX=9606 GN=ARPC2 PE=1 SV=1	1	22	22	22	57.7	34.333	0	145.28				34.8454864318267	29.4973561220595	27.9459796585243	29.3083017381764	29.4909265385175	28.2475332391302	29.8359623454266	30.3068252576613	27.9790197097406	29.6591827589438	28.2168783047708	29.4063898963391	28.4543462388487	29.8935246374978	29.7594193430429	28.336454665606	30.0383931994199	29.8520405277725	28.0366913675877	29.8051972365643	28.1528656724875	29.1033708580072	27.4173978780261	29.3784244187995	29.1036960062022	27.6782172446293	29.3838509996036	30.2027981325398	27.7142392280012	29.5052346896991	27.9322446741749	28.8041818932932	29.4202723540938	28.8682948338907	28.7950115036722
O15145	Actin-related protein 2/3 complex subunit 3	ARPC3	sp|O15145|ARPC3_HUMAN Actin-related protein 2/3 complex subunit 3 OS=Homo sapiens (Human) OX=9606 GN=ARPC3 PE=1 SV=3	1	10	10	10	48.3	20.546	0	60.947				33.7345897086155	28.1502044530369	27.7308501908461	28.1438947149709	28.1755517586746	27.4356327496047	28.1533973278127	29.2432260745449	27.7584983353137	28.1483629206554	27.8357515725692	27.662208525241	27.8745521675113	28.6030034865732	28.6520864604708	27.9284656948365	28.9681817933813	28.7461510352305	27.7081331985072	28.5046476548055	28.7676189243822	27.8677353473033	27.7949495521943	28.2818447984008	28.3577075021118	26.8559060333995	28.6690187374669	29.7344403138618	28.0687134240159	28.194931676814	27.9029971629146	27.1584623828956	28.0083307322358	28.5281683355591	28.3545163478927
O15155	BET1 homolog	BET1	sp|O15155|BET1_HUMAN BET1 homolog OS=Homo sapiens (Human) OX=9606 GN=BET1 PE=1 SV=1	1	2	2	2	24.6	13.289	0	33.751				31.539037597082	26.1829847020296	25.0396329630319	26.610485556004	25.8108332268952	24.6816926660496	26.7669874097997	26.8538853685423	25.3581352518574	26.4183794619879	25.5412939871443	26.0609958485602	25.9446064446473	26.8886706108865	26.6094995793695	25.3651289743348	26.6988260950708	26.2544341113508	24.3286185052164	26.5566490640623	25.3259798147541	25.8960596197741	24.5691208562043	26.3707594984705	25.7228617179164	24.2766810334598	25.9909887459895	26.3753409620879	24.6420168672047	26.4898055855881	25.3233019258983	26.2841505596019	26.0462895608914	25.4639790451835	25.6407764793363
O15160	DNA-directed RNA polymerases I and III subunit RPAC1	POLR1C	sp|O15160|RPAC1_HUMAN DNA-directed RNA polymerases I and III subunit RPAC1 OS=Homo sapiens (Human) OX=9606 GN=POLR1C PE=1 SV=1	1	14	14	14	44.5	39.249	0	221.9				33.7557317790683	28.1431648892935	27.5225298106668	28.4167135925984	28.0700451741304	27.6539662827538	28.6374082752079	28.7059603158551	27.9611318837568	28.5128821516571	28.0552761458362	27.8913387245356	27.8686775155268	28.843050441909	28.3480283380007	27.9134212226139	28.7899226269994	28.2632469177421	27.75837125361	28.5676130953522	28.2363533759677	27.6990247449907	27.0547588097813	28.3678636891635	27.9897768154277	27.3853330514823	28.3996630857026	28.4581460542055	27.3309960435091	28.2572338099554	27.874669416895	28.2001339613283	28.3749265731605	27.9374737711871	27.8961404808839
O15162	Phospholipid scramblase 1	PLSCR1	sp|O15162|PLS1_HUMAN Phospholipid scramblase 1 OS=Homo sapiens (Human) OX=9606 GN=PLSCR1 PE=1 SV=1	1	1	1	1	4.1	35.049	0.0033257	2.2384			+	28.1674870568864	23.0241312239578	23.241094035352	NA	23.733761786266	23.5817586928209	23.4827154066608	23.8776443608393	23.6229910662189	NA	NA	NA	23.1511553138975	NA	24.262126969355	23.8310342567787	24.0132490579805	23.5806091349586	23.2486844729727	NA	NA	NA	23.260548606728	NA	23.2083480886153	23.4859118349869	23.7596923564764	24.1662231642601	23.5102658069729	NA	NA	NA	23.7927299350776	22.2078865619764	23.0784192653334
O15164	Transcription intermediary factor 1-alpha	TRIM24	sp|O15164|TIF1A_HUMAN Transcription intermediary factor 1-alpha OS=Homo sapiens (Human) OX=9606 GN=TRIM24 PE=1 SV=3	1	13	13	13	19.4	116.83	0	30.32				31.1655476768147	24.328207598053	26.1357092861044	25.9196624253501	25.2361891233015	24.236006598404	25.4270398922154	26.040385717143	26.1995911761014	25.1618868829936	26.3235424523845	24.5944576487304	26.326477079991	26.2997432383002	25.2177474149046	25.2553349287439	25.7838421317571	25.7369642183043	26.395746707211	25.8490003247143	25.6391485756032	24.3764343773039	25.1507370897863	25.7428597655463	24.8868348694717	25.1844610309987	25.7294894327736	26.1506015281788	25.0667340172079	24.995459744537	25.8559772993015	25.9578817475806	25.672253322088	24.7268679782454	25.1775965498523
O15173	Membrane-associated progesterone receptor component 2	PGRMC2	sp|O15173|PGRC2_HUMAN Membrane-associated progesterone receptor component 2 OS=Homo sapiens (Human) OX=9606 GN=PGRMC2 PE=1 SV=1	1	14	14	13	52	23.818	0	160.19				34.0268831688847	28.0735734853091	27.6038524636716	28.8053202599328	28.6010205949816	27.4472684076082	29.2519855517296	28.9144766062036	27.6416862013676	28.870030805291	28.3059125583627	27.7897361077842	27.8482243452367	29.2502017564648	28.8825326497658	27.755190567457	29.3695910566137	28.6311757232174	27.5407473074662	29.103095675363	28.5152155139995	27.4929710853234	27.3219095206415	28.8895121793901	28.4774983384096	27.1207012592301	28.5382698789041	28.7387302603561	27.3755895383239	28.743039599854	28.1713580133241	28.5411536432077	28.668579247006	28.0706594136462	28.0640940037578
O15182	Centrin-3	CETN3	sp|O15182|CETN3_HUMAN Centrin-3 OS=Homo sapiens (Human) OX=9606 GN=CETN3 PE=1 SV=2	1	1	1	1	12	19.55	0	5.8622			+	28.605054326662	23.0070840865698	NA	23.9366091860247	22.9080605203834	NA	23.9997234253885	23.8550030271347	NA	23.5954824114402	23.1362257836592	22.8872905371617	NA	24.2312528274611	NA	NA	23.8528144579098	23.9699169504118	NA	24.034898346436	23.5445107656288	23.0971268237853	NA	23.5218112773868	NA	NA	24.2437254576375	24.1492645959959	NA	23.7798660060418	23.262987167159	23.249596119493	23.7954079301474	NA	22.9592003725062
O15212	Prefoldin subunit 6	PFDN6	sp|O15212|PFD6_HUMAN Prefoldin subunit 6 OS=Homo sapiens (Human) OX=9606 GN=PFDN6 PE=1 SV=1	1	13	13	13	62	14.582	0	215.62				34.0817125023861	28.4132065715346	28.9367439606561	28.752130497288	28.6241492018351	25.8859975536961	29.087424033349	29.5478233306395	28.4934292776968	28.6125609463533	28.9587281512663	28.4258241558692	28.9713375656973	29.1995490549166	29.0200123218192	26.4635425828547	29.3213074480012	28.965707234377	28.3737241717406	28.7174460181806	28.952770657829	28.1948377696968	28.7301051727903	29.0180763698741	28.7487760968288	25.7565145848128	28.9089916102332	29.3141493684338	27.3260312639345	28.5619085099287	28.6585700339396	28.7844413509302	27.8038432866783	27.2959659066455	23.9894520182238
O15213	WD repeat-containing protein 46	WDR46	sp|O15213|WDR46_HUMAN WD repeat-containing protein 46 OS=Homo sapiens (Human) OX=9606 GN=WDR46 PE=1 SV=3	1	17	17	17	33.8	68.07	0	143.48				33.0957841437267	27.6967717759773	26.4644153755081	27.4340423894802	27.9377543692705	26.8525763697764	27.555011149982	28.5820818410003	26.9978730713324	27.4985358983303	27.468864636415	27.7336325067246	27.0923476103772	27.5261171188745	27.9841909579013	27.3222534493733	28.2912742113208	28.1885791875302	26.8974682649732	27.8001442246777	27.6871905902811	27.6201685803233	26.1104823539937	27.4992204872429	28.1134662124326	26.5367221014872	27.6374082752079	28.6194690918049	25.5071834469438	27.2403626365407	26.8259013116019	26.9831581900868	27.5867056951994	27.080197675074	27.2162307548073
O15226	NF-kappa-B-repressing factor	NKRF	sp|O15226|NKRF_HUMAN NF-kappa-B-repressing factor OS=Homo sapiens (Human) OX=9606 GN=NKRF PE=1 SV=2	1	38	38	38	54.2	77.672	0	165.47				34.0739947716432	28.1121242397899	28.1826722079844	28.8431702795202	28.5830149738022	28.492436343569	28.9115938695629	29.4648204212531	28.1226771481111	28.6160366871365	28.24698988527	28.5663433248245	28.3897700940621	28.8223496308192	28.7416902958227	28.6008079805768	28.8350286889059	28.6522232574405	28.1427268166044	29.1365553454885	28.4286220138693	27.7615449427795	27.588422423102	28.2830378935913	28.3345805928992	27.9883146518258	28.3199733923268	29.0988612579585	27.7215585879923	28.5414121609236	27.9357890356424	28.5964424658486	28.5441422329063	28.2843182681397	28.0549657664652
O15228	Dihydroxyacetone phosphate acyltransferase	GNPAT	sp|O15228|GNPAT_HUMAN Dihydroxyacetone phosphate acyltransferase OS=Homo sapiens (Human) OX=9606 GN=GNPAT PE=1 SV=1	1	11	11	11	19.6	77.187	0	12.146				30.6124554900439	24.6095277594838	19.9281597850783	25.2648133863206	25.103255788014	23.3895567710918	25.0949465352489	25.8679473888059	19.6898888045289	24.8250764014438	22.9745280241451	25.2062402406717	23.5195335582069	25.423742228935	25.9884121755161	20.1352082633382	25.0609752405447	26.1210373513157	23.4976530598396	24.8704659417868	NA	24.0214903818234	23.4703550239865	23.7847658240945	24.4830845869522	19.3156404862187	24.1857090535249	25.7447340793024	24.2091814400809	24.3095252031343	20.2573003604467	25.7686540102458	25.3119517072951	25.4190227612387	24.4218177799513
O15230	Laminin subunit alpha-5	LAMA5	sp|O15230|LAMA5_HUMAN Laminin subunit alpha-5 OS=Homo sapiens (Human) OX=9606 GN=LAMA5 PE=1 SV=8	1	4	4	3	1.5	399.73	0.00044553	3.6001				28.4276234016325	21.9765221709877	NA	22.8849455686356	21.8662737694967	NA	23.1592634436857	22.9405215087511	20.7918560318349	23.5818735982442	23.5691788155495	22.734340816449	22.1686121384216	23.8816636634979	22.6335389514538	21.7114165959663	24.1791163762145	22.3011467231602	NA	23.7508279994418	21.8740267732706	22.6998587760901	22.3724144875614	23.5856603521661	22.1777029898286	NA	23.9303056585593	23.4509846666175	23.1440912182596	23.2674233702545	22.526761888119	21.244117579185	22.9723032239641	22.6509929865731	22.2497986294001
O15234	Protein CASC3	CASC3	sp|O15234|CASC3_HUMAN Protein CASC3 OS=Homo sapiens (Human) OX=9606 GN=CASC3 PE=1 SV=2	1	5	5	5	8.4	76.277	0	6.4552				29.2403626365407	22.8683101431053	24.0753701169745	23.2151051765555	23.6519564913339	23.943064208162	23.8191913161673	24.6836748686494	24.3086923184537	23.6690390184102	24.0932144389719	23.9467271197916	24.1277034500893	23.6706605708355	24.6867232125014	24.5011811769739	24.2337413690649	24.0520034589515	23.9630519903385	22.653116222893	24.4082094779937	23.5410871597355	23.7712258845688	23.6152650236307	23.8239595952376	21.9611274667733	23.9202532560963	24.5592337677233	23.451613593364	23.9531371299012	24.0337227610982	21.9551787845068	22.3608631549861	22.4569860174601	22.9609861161593
O15235	28S ribosomal protein S12, mitochondrial	MRPS12	sp|O15235|RT12_HUMAN 28S ribosomal protein S12, mitochondrial OS=Homo sapiens (Human) OX=9606 GN=MRPS12 PE=1 SV=1	1	6	6	6	34.8	15.173	0	13.22				31.6053634677142	25.9983896879859	26.1560140814095	25.9552674865906	26.4021379711505	25.1897482625316	26.6499301954625	26.8493583283658	25.3941444573664	26.2055506114233	25.5966770486748	26.0498659942268	26.6982962281873	25.8781590826536	26.5121814064095	26.1431454222206	26.9426839835876	26.1283919699787	25.4867405202934	26.5646364444874	25.7600224432547	24.4085982223372	26.1004111435248	25.9186847508828	26.4708825005916	25.9029511762054	26.6714166720235	27.1351612835319	26.0251287454865	26.4823615202101	25.2823133163853	23.9602261192441	26.5013938048082	24.5364701528331	24.8813369292555
O15243	Leptin receptor gene-related protein	LEPROT	sp|O15243|OBRG_HUMAN Leptin receptor gene-related protein OS=Homo sapiens (Human) OX=9606 GN=LEPROT PE=1 SV=1	1	1	1	1	9.9	14.254	0	7.9026			+	28.2552538782077	NA	NA	24.1687498432315	23.6899783561026	NA	24.2413268407488	NA	NA	24.3015933174845	NA	22.6623171987404	NA	24.7132954675832	23.971057941226	NA	24.0804213471479	NA	NA	NA	NA	22.2955245730356	NA	24.2870782433585	23.3828456314224	NA	23.9374176450209	24.1085295614136	NA	24.1168008235543	NA	NA	23.5044582377448	NA	NA
O15258	Protein RER1	RER1	sp|O15258|RER1_HUMAN Protein RER1 OS=Homo sapiens (Human) OX=9606 GN=RER1 PE=1 SV=1	1	5	5	5	29.6	22.958	0	26.745				32.3150838736478	26.8667925633842	24.1449936222789	26.6364405337805	27.1555702435223	24.015717896171	27.3271455458739	27.9029971629146	23.8429725421234	27.2207575127238	25.0393819576886	26.9332582377284	25.3655962439878	27.6458827851185	27.6492449923906	24.3398728318085	27.1951664178681	27.6080898713807	23.1356936317764	27.3798087945402	25.323267561698	26.7416260117616	23.3431304003184	27.1455962071376	27.238268276597	NA	27.4468741747759	27.7968688120533	23.616835975841	26.8305024411044	24.3367440779595	25.955710915222	27.2094603564744	26.9388762161706	26.7205152359013
O15260	Surfeit locus protein 4	SURF4	sp|O15260|SURF4_HUMAN Surfeit locus protein 4 OS=Homo sapiens (Human) OX=9606 GN=SURF4 PE=1 SV=3	1	5	5	5	21.6	30.394	0	56.05				33.3182394289618	27.4498676459576	25.105495501324	27.8700896151901	27.8189719856765	22.9377409018093	28.3817488164889	28.320834214597	25.6813441598456	28.2712404507145	25.9810250879948	27.9851143870522	26.9104505974206	28.7145340265666	28.580896610309	25.5463078558949	28.6181041129524	28.2754205027663	24.8820836416797	28.3043465863862	26.4427835707952	26.8536474570904	24.9682477235546	28.2676287507147	28.2457212632064	24.5141245723382	28.1968085366629	28.972762260386	23.0542247243903	27.8637242537562	25.8337145228249	27.6327710495147	27.4983076298178	27.3826972390844	27.6959094159944
O15269	Serine palmitoyltransferase 1	SPTLC1	sp|O15269|SPTC1_HUMAN Serine palmitoyltransferase 1 OS=Homo sapiens (Human) OX=9606 GN=SPTLC1 PE=1 SV=1	1	14	14	14	32.8	52.743	0	42.811				32.4665036475495	26.8863464943292	24.548043898107	26.863606111428	26.9781469359445	26.0431007305431	27.1536389245714	27.8807532911389	25.5662779921149	26.7981056905935	25.5542646974918	26.7014725143048	26.60611396317	26.4483401762111	26.6416862013676	26.6998852453732	28.0051210567507	27.5169818418162	25.2909140306109	27.6905912087338	25.5066993413931	26.5379515723058	24.9688189922157	27.9632284236322	27.4000704310595	24.5339185475713	28.1615409544364	27.9012716573377	25.4930780098938	26.1510468970653	26.379494843688	26.5370777188154	26.6718215632861	26.871735319807	27.7183609362477
O15270	Serine palmitoyltransferase 2	SPTLC2	sp|O15270|SPTC2_HUMAN Serine palmitoyltransferase 2 OS=Homo sapiens (Human) OX=9606 GN=SPTLC2 PE=1 SV=1	1	5	5	5	13.2	62.924	0	16.293				30.2111791503767	25.0153776178415	22.654886843634	25.3299873511286	25.2426720110476	22.9731094534464	25.2280993944223	25.3550458960285	22.2336243574228	25.022337332089	24.2189669842721	24.8941175922472	23.8367268913115	25.2338510588609	25.529606177073	23.3039635345622	24.7106181221616	25.013717610678	NA	25.6137766523118	24.4355532732218	24.0856170357649	NA	24.9272791982313	25.3907706500367	22.3734769333278	24.2592559335002	25.2896482926731	21.6738335363643	24.6794392928984	23.9211617542629	24.594628493072	24.8478541156702	24.5698741461313	24.8382667927688
O15294	UDP-N-acetylglucosamine--peptide N-acetylglucosaminyltransferase 110 kDa subunit	OGT	sp|O15294|OGT1_HUMAN UDP-N-acetylglucosamine--peptide N-acetylglucosaminyltransferase 110 kDa subunit OS=Homo sapiens (Human) OX=9606 GN=OGT PE=1 SV=3	1	36	36	36	42	116.92	0	239.01				34.3400973436907	28.9111652486735	28.4016986633196	28.8539448402756	28.5585186916967	28.0998896850639	29.391778705306	29.5488890944771	28.4542677867407	29.001689513801	28.6390312403959	28.7508216117513	28.5788111150334	29.4260641849922	29.196151913421	28.4004776614348	29.5860971972014	29.0998646101964	28.070352326578	29.1037710299955	28.5355286611886	28.5081662865223	27.774421725339	28.8237470613745	28.5922063093323	27.8671461795568	29.023612113166	29.3880667333602	27.8638423864106	28.9823423245214	28.2447690640406	28.3769973285625	28.9776830600207	28.416028982453	28.3848803638044
O15305	Phosphomannomutase 2	PMM2	sp|O15305|PMM2_HUMAN Phosphomannomutase 2 OS=Homo sapiens (Human) OX=9606 GN=PMM2 PE=1 SV=1	1	15	15	14	45.5	28.082	0	49.304				34.2154527323851	28.4182025043943	27.5431836070165	28.9725979443219	28.283788595792	28.1755993448886	29.3901802419088	29.0053620302653	28.2189115716609	28.9784197344781	28.8459836015851	28.4029592805872	28.0201978246213	29.3840981140021	28.8017483161474	28.4040563407869	29.4660270949044	28.7178708737269	27.7689442058935	29.097957643936	28.8501038840969	28.0853232480869	27.3182070992989	29.0737011608263	27.6057608374699	27.6638377688256	29.2231306890574	28.9621805345338	27.4655211933406	28.8541827026958	28.4965182758056	28.4422931837172	28.6121742355268	28.4401952935837	28.5185584347896
O15321	Transmembrane 9 superfamily member 1	TM9SF1	sp|O15321|TM9S1_HUMAN Transmembrane 9 superfamily member 1 OS=Homo sapiens (Human) OX=9606 GN=TM9SF1 PE=2 SV=2	1	3	3	3	7.6	68.86	0	6.4506				30.1274328702052	25.007956637837	22.8152871258654	25.2751185220631	25.097601062697	NA	25.2447781355689	25.5845712444688	24.0025588949501	23.400021555689	22.7877176716426	23.156627510715	NA	25.0609752405447	25.3497247775152	NA	25.6250834047192	24.1503497371082	NA	25.5725075677601	24.849573087922	24.577558369277	24.1148168646057	24.9366091860247	24.0485986223344	NA	24.510628004985	25.0049603853771	24.6634577765262	25.0461854620782	24.5588835706892	24.635056918981	24.6003117584121	22.7838471262787	24.7793149862456
O15344;Q9UJV3	E3 ubiquitin-protein ligase Midline-1	MID1	sp|O15344|TRI18_HUMAN E3 ubiquitin-protein ligase Midline-1 OS=Homo sapiens (Human) OX=9606 GN=MID1 PE=1 SV=1	2	9	9	9	16.3	75.25	0	12.596				31.1626697204965	26.001979365732	23.0562771815127	25.9207757124437	25.5624690668121	24.7484754174082	26.379660089495	25.8828766003862	25.1905773543181	26.13780152327	25.2473883647756	25.4264961368033	24.9585456356052	26.5350317210658	26.1056553478746	24.3985219064481	26.9880437180908	25.0418065152937	24.7347956057591	26.067144480122	25.0322098852976	24.4328166163914	24.695564327618	26.0007121763305	25.8349925352129	24.5143051989738	26.2729495099228	26.1660698898864	24.3996304931049	26.0838736954255	25.0109893504726	24.5188135307218	25.5754824657464	25.4460064831535	25.5665683370697
O15347	High mobility group protein B3	HMGB3	sp|O15347|HMGB3_HUMAN High mobility group protein B3 OS=Homo sapiens (Human) OX=9606 GN=HMGB3 PE=1 SV=4	1	18	17	17	68	22.98	0	115.49				34.3920244656338	28.5576060902715	29.1005414786954	28.5710178152132	28.6836481002728	25.0922871145233	28.7792210414192	29.3429312550697	29.2603332416082	28.8265075624159	29.1730512755698	28.605548920554	29.1171626018553	29.2939288666004	29.1203552002792	26.4717973701928	29.3436726140017	29.1915471637456	29.3189181845805	29.0104932334191	29.3908362360276	28.286346879218	29.1875649077131	28.9754981098033	28.9449749961989	25.8825268193875	29.3655295004454	29.4685733652826	29.2179646106548	28.8758706739922	29.0446074454584	27.9770552256836	28.6142471997891	28.7447404940031	28.6897251453276
O15355	Protein phosphatase 1G	PPM1G	sp|O15355|PPM1G_HUMAN Protein phosphatase 1G OS=Homo sapiens (Human) OX=9606 GN=PPM1G PE=1 SV=1	1	27	27	27	52.6	59.271	0	323.31				35.325662772287	29.4269239615602	29.474871111236	29.9489337746169	29.3604311898072	29.9077030421558	29.9656797154208	30.1841157432358	29.858146255059	29.9546298190595	29.9008111737587	29.2505632096103	29.8283550555043	30.22043464349	29.8067496372908	30.044138394975	30.3435031941154	29.7903266692596	29.6529070477895	30.0376079880212	29.9773282307069	29.1689219557623	29.3499061194198	29.9385958362181	29.4630085162918	29.5419475145895	30.1169395985596	30.2656183369238	29.5709273680829	29.80348920386	29.6307939706394	29.0126258601174	29.613000264688	29.3830475853595	29.4433014600104
O15357;Q7Z7G1	Phosphatidylinositol 3,4,5-trisphosphate 5-phosphatase 2	INPPL1	sp|O15357|SHIP2_HUMAN Phosphatidylinositol 3,4,5-trisphosphate 5-phosphatase 2 OS=Homo sapiens (Human) OX=9606 GN=INPPL1 PE=1 SV=2	2	37	37	35	37.3	138.6	0	119.1				33.2991198295403	27.2943014436515	26.9516039906164	27.815433723834	27.5402299873117	27.3140629096173	28.2573687064046	28.2929860361134	27.3856621896896	27.8457144783243	27.1025952087673	27.1934754291522	27.3664469536024	28.5380848254744	27.9199124217346	27.4863876199291	28.5085063442825	28.2342531834426	27.1527689868298	28.358671856477	27.4932765630739	27.3977062253946	26.8147005849815	28.07709318856	27.652394235414	26.7688811248485	28.1087887574387	28.445177744955	26.9875016979316	27.8296559664741	27.5234274743113	27.2123393394548	27.819276602354	27.5023350658518	27.5639822104617
O15371	Eukaryotic translation initiation factor 3 subunit D	EIF3D	sp|O15371|EIF3D_HUMAN Eukaryotic translation initiation factor 3 subunit D OS=Homo sapiens (Human) OX=9606 GN=EIF3D PE=1 SV=1	1	33	33	33	69.2	63.972	0	323.31				36.1232639905457	30.4973370855019	29.992939761984	30.4251238427396	30.5863835811711	29.963614296255	30.6852031881776	31.2081001294497	30.3373482519095	30.5353803387745	30.3155967838984	30.407808475648	30.5064458776103	30.9614769188052	31.0363638619585	30.6415139495567	31.0025615774144	31.0102531155188	30.3443500946627	30.7304453374575	30.5921884840882	30.1874233235878	30.0332816695127	30.6452987467309	30.6128948404876	30.1137145889574	30.6752249024983	31.4082641514969	30.1831693257909	30.4164921366292	30.2426356715798	29.8720143156885	30.6881248918483	30.2754205027663	30.431812935913
O15372	Eukaryotic translation initiation factor 3 subunit H	EIF3H	sp|O15372|EIF3H_HUMAN Eukaryotic translation initiation factor 3 subunit H OS=Homo sapiens (Human) OX=9606 GN=EIF3H PE=1 SV=1	1	24	24	24	71	39.93	0	323.31				35.1135360726523	29.6738611612346	29.1416066927971	29.6796775388566	29.5473820945139	29.0561810377851	29.6230678389142	30.2061796783341	29.3471413444032	29.9281832841395	28.8985930385185	29.5462784134394	29.4807178881009	30.1317315433239	30.014116825284	29.5092051002802	30.0503798974511	29.9172682216939	29.238063230202	29.9499078634204	29.0654557034656	29.4301784700319	28.760910763227	29.9458680639202	29.4996386872709	29.1506160532461	29.8922656086285	30.6571904504743	29.0820267012899	29.7854394968082	28.9258654287976	29.4556792723808	29.7028764525067	29.0089183989458	28.8942621783951
O15379	Histone deacetylase 3	HDAC3	sp|O15379|HDAC3_HUMAN Histone deacetylase 3 OS=Homo sapiens (Human) OX=9606 GN=HDAC3 PE=1 SV=2	1	2	1	1	4.7	48.847	0.0049495	2.1183			+	28.2900439550822	23.0555823213846	NA	23.0925371476276	NA	NA	23.1028714877944	23.7369642183043	NA	22.9136586085957	23.2429699601618	22.7351469356948	NA	NA	23.3095252031343	NA	23.1793138360941	23.7726359468545	NA	23.2144531243852	23.1028875023476	22.6201070389411	NA	23.1673109443149	22.962010594481	NA	23.3415025355016	23.8966140049638	NA	23.0325966600497	23.0126184014189	22.6306981695924	22.8925806136156	NA	22.6724961296428
O15381	Nuclear valosin-containing protein-like	NVL	sp|O15381|NVL_HUMAN Nuclear valosin-containing protein-like OS=Homo sapiens (Human) OX=9606 GN=NVL PE=1 SV=1	1	29	29	29	38.9	95.05	0	149.55				33.522740250702	27.1535422907228	27.5266395235196	28.1074424248048	27.5077127514539	27.8546583099167	28.2486645695005	28.4300189107605	27.843080402245	28.0705570585528	27.9921564299198	27.7308501908461	27.5606337064165	28.6349530943585	27.9786924814382	28.1801128928517	28.4754510580638	28.1688263402245	27.723643031253	28.3993371265867	28.002601813781	27.5141245723382	27.6986936465932	28.3418503067386	27.7261144023462	27.6642447923975	28.217571785921	28.7005137481582	27.6177889343469	27.9727348756749	27.7582441607111	27.4725877224577	27.8051972365643	27.5551574679376	27.7756779906926
O15382	Branched-chain-amino-acid aminotransferase, mitochondrial	BCAT2	sp|O15382|BCAT2_HUMAN Branched-chain-amino-acid aminotransferase, mitochondrial OS=Homo sapiens (Human) OX=9606 GN=BCAT2 PE=1 SV=2	1	11	11	11	40.8	44.287	0	25.938				31.2675729437	25.6945019992015	23.2055468828017	25.183855540324	25.8301155428979	22.6399103321154	26.3777917094985	26.8314692329253	22.7528297853469	26.2721486404994	25.0308216874285	24.7748992350469	24.2211079746702	26.6665490927601	26.8530525067579	NA	26.6559459909304	26.8225015910297	21.2134744932214	25.7469646748037	25.1623479920797	24.9762686824507	NA	26.2917572393869	25.9908589449721	22.6857933482393	26.676267883532	27.5466464009534	22.6416090350993	26.1900874940355	24.5100846738616	25.2774616550116	25.7325202241921	26.1224994288868	25.940042012292
O15392	Baculoviral IAP repeat-containing protein 5	BIRC5	sp|O15392|BIRC5_HUMAN Baculoviral IAP repeat-containing protein 5 OS=Homo sapiens (Human) OX=9606 GN=BIRC5 PE=1 SV=3	1	3	3	3	33.8	16.389	0.00044653	3.6269				28.4352353239002	NA	23.1905848893312	21.1233838590311	21.444200011217	NA	21.5571196204035	NA	23.4031462461065	20.904481745843	23.8256102206958	NA	23.4293086579333	23.5742701411574	21.494629052088	NA	23.7073566041806	23.7259844356743	21.5740853165034	22.9698993896568	24.2948097465402	NA	23.2012899745262	23.3763681332999	23.0316547664308	NA	22.7052273824345	21.8578337230183	21.0779631183847	21.2849483249414	24.0104345416228	23.1953842234028	24.1482562336047	23.9793686714744	22.6147934042045
O15397	Importin-8	IPO8	sp|O15397|IPO8_HUMAN Importin-8 OS=Homo sapiens (Human) OX=9606 GN=IPO8 PE=1 SV=2	1	19	18	18	23.1	119.94	0	92.773				32.8568819217601	26.952492965483	25.1827953197795	27.7900469597474	27.6184192227173	25.0661181037886	27.9057536864012	27.8566185340515	25.4845296341586	27.715810791382	25.7361384645201	27.2825077508706	25.4538440716225	28.3787344690986	27.6155456762998	26.0129081967761	28.3553568099135	27.8097421289151	24.672927686643	27.93077937966	26.5212871211708	26.16760190133	24.8915705013923	28.0733181003726	27.5132964107787	24.6609038043373	28.0293900244953	28.2140547088589	24.8521000756021	27.9288045147162	26.3580010695111	27.2514212980632	27.6085834258799	26.5854884424436	27.0410336074945
O15400	Syntaxin-7	STX7	sp|O15400|STX7_HUMAN Syntaxin-7 OS=Homo sapiens (Human) OX=9606 GN=STX7 PE=1 SV=4	1	6	6	6	31.4	29.815	0	48.463				31.0079165505403	25.8311067619111	25.5855743998654	25.4438270658126	26.1630009777721	25.8650939982054	25.8768719336263	24.6946082672511	25.5998862892399	25.491549763484	25.7267380794455	25.7549612872036	25.7679724518392	25.626643707741	25.4067507530637	25.9844626160716	25.7935487388789	26.2006391295848	25.0532056876151	26.7971162726098	25.7117211603112	25.1308875578194	24.4345992149653	24.4151264115695	25.9041463545007	25.1846501947318	25.5493372151286	26.1954480567252	25.2070599114468	25.1857468555409	25.0408455402675	24.6405282737372	25.7217150257465	25.8605783690887	24.6541438847344
O15427	Monocarboxylate transporter 4	SLC16A3	sp|O15427|MOT4_HUMAN Monocarboxylate transporter 4 OS=Homo sapiens (Human) OX=9606 GN=SLC16A3 PE=1 SV=1	1	14	14	14	31	49.469	0	113.83				35.1460015346735	29.562181535618	27.6321470014734	30.3600334330804	29.9722692560387	27.5851302313826	30.6882082822151	30.2727537828926	27.5453948602582	30.3527918685493	28.5094882833535	29.7628916494283	28.4809297022485	30.6498445628736	30.2630453911838	27.5092995008143	30.8316806323016	29.800992764478	27.0607485329428	30.3845304623754	28.580213762796	29.2949367942845	27.239816574823	30.1797333486249	29.8133402367558	27.109087771922	30.5545355141147	30.3577284731929	27.5807528797942	30.0608515862691	28.2210803097169	29.1720498675882	29.5180518606328	29.3621883802839	28.9629803081492
O15431	High affinity copper uptake protein 1	SLC31A1	sp|O15431|COPT1_HUMAN High affinity copper uptake protein 1 OS=Homo sapiens (Human) OX=9606 GN=SLC31A1 PE=1 SV=1	1	2	2	2	15.8	21.09	0	6.2734				30.3153808439128	NA	23.8976298248458	24.3723214863201	25.3908690279049	NA	24.6616106746249	25.5979843268472	24.1361788369762	25.426911968202	24.3571621469772	NA	NA	26.0603362460097	24.949000590285	24.0759413036162	25.7992920971768	25.6634034837408	24.2861617764934	25.5086952306312	24.432752911402	NA	NA	25.9173649767715	24.2082141122198	23.8368231833216	23.5121964797814	25.5561958989302	24.2066501342715	25.5961367400739	23.8229877561703	24.605011925009	24.7523091797601	24.7611644685017	24.5192935889713
O15439	Multidrug resistance-associated protein 4	ABCC4	sp|O15439|MRP4_HUMAN Multidrug resistance-associated protein 4 OS=Homo sapiens (Human) OX=9606 GN=ABCC4 PE=1 SV=3	1	10	10	10	11.5	149.52	0	20.524				30.6755614303843	24.612005456494	24.9107708049551	25.2709910436708	24.5436851215491	24.081884526828	25.4354578957826	25.9726581957185	24.9605796559832	25.387816190242	24.8973528539863	24.2355684444097	25.4646958039048	25.7657235507255	25.2308132271202	25.3315940872382	25.9970762580371	25.0480580924475	24.4586389048368	25.3521183414405	24.8659907123608	24.277816343407	24.9024682272373	25.0252977485958	24.8303573664357	24.5911506752881	25.4134809908621	25.8163129989589	24.7254644518731	25.1075721263331	24.5358771588501	24.9143340319078	25.6814245918268	24.5854311346503	24.6825501689782
O15446	DNA-directed RNA polymerase I subunit RPA34	CD3EAP	sp|O15446|RPA34_HUMAN DNA-directed RNA polymerase I subunit RPA34 OS=Homo sapiens (Human) OX=9606 GN=CD3EAP PE=1 SV=1	1	11	11	11	43.1	54.985	0	135.54				33.0352006161623	27.3981141235683	27.4898362033799	27.6356105241455	27.4425304886016	22.4274939308756	27.6602373979321	27.894811473643	27.7553179296324	27.5580077060215	28.0861335517784	27.4935819761559	27.6801639753151	28.1825301428574	27.7141081870782	24.3743793974602	28.0140902144134	27.9130787701755	27.8729096748095	27.790357744747	28.0597175946105	27.2319668924489	27.0604393287893	27.1360419004244	27.6696608289447	24.1113980601755	27.688991916146	28.0695331080212	27.6660072354613	27.4273436662941	27.7483602469899	26.4817304637716	27.3224253829977	27.0911372110549	27.0551726934651
O15460	Prolyl 4-hydroxylase subunit alpha-2	P4HA2	sp|O15460|P4HA2_HUMAN Prolyl 4-hydroxylase subunit alpha-2 OS=Homo sapiens (Human) OX=9606 GN=P4HA2 PE=1 SV=1	1	14	14	14	33.6	60.901	0	36.499				32.9216548008328	27.2027514350681	27.3456195140502	27.3265456548506	26.385678644629	27.4699515293563	27.38574446251	27.9628975935048	27.4223793427957	27.3981141235683	27.2674948102525	26.7081989923752	27.3776593430474	27.6189092567025	27.0831432990906	27.6794929855626	27.589208574532	27.4080312684893	27.5294721384398	27.348577156113	27.2430898491503	26.7688811248485	27.4922835237987	26.8478063371919	26.1369610823139	27.4152231426058	27.357665559035	28.0019578972156	27.2557491159429	27.5372703082742	27.590422693843	27.0231626301525	27.4799281249189	27.2407265628946	27.3177759678846
O15498	Synaptobrevin homolog YKT6	YKT6	sp|O15498|YKT6_HUMAN Synaptobrevin homolog YKT6 OS=Homo sapiens (Human) OX=9606 GN=YKT6 PE=1 SV=1	1	10	10	10	59.6	22.417	0	56.633				32.4424068971784	26.7855642165006	24.2188192125788	26.788803149824	27.0809092386104	24.5751939094239	27.526191759692	27.2571888416692	24.9826796048972	27.0039959811842	26.2599203685775	26.1370979316515	25.597927513291	27.2516018832482	27.5867056951994	25.355247577535	27.8639605093927	27.5608523241778	23.9899716586572	27.4631059884419	26.3193274383852	26.765344177	23.9887588730344	27.2378125783586	27.1223809372403	24.1102035454044	27.6418928763971	28.0942116553526	24.2878532608582	27.2259136176625	25.8314450710241	26.5513630395672	27.3268027815481	26.5794586603834	26.3604311898072
O15504	Nucleoporin NUP42	NUP42	sp|O15504|NUP42_HUMAN Nucleoporin NUP42 OS=Homo sapiens (Human) OX=9606 GN=NUP42 PE=1 SV=1	1	5	5	5	14.9	44.871	0	4.9765				30.0261741346364	23.5971887333906	22.2028448285001	24.0969177876506	23.5451002222421	21.7099033234441	24.8895295859698	24.8187526218361	23.8386515114487	24.8837157289437	23.7241116162323	23.5954824114402	22.2104751570211	24.8713123178862	25.2999528003556	22.4483401762111	23.3267685006361	24.3999563859525	23.7036653615199	23.5228889431519	24.1058151767166	23.8890189056713	23.8415336360821	24.2704208084694	22.294711605451	23.3601129931993	24.6657362304749	24.5553184005509	22.020829415279	24.3530611913747	23.5038519359746	24.9874149558055	24.6837819371893	24.4256000926517	24.5034880325697
O15511	Actin-related protein 2/3 complex subunit 5	ARPC5	sp|O15511|ARPC5_HUMAN Actin-related protein 2/3 complex subunit 5 OS=Homo sapiens (Human) OX=9606 GN=ARPC5 PE=1 SV=3	1	10	10	9	68.2	16.32	0	323.31				34.033462192044	28.1906056104141	27.9854401621559	28.5183333126793	28.2100644904049	27.5492931438591	28.8934812409949	28.9227786008519	28.2576834157434	28.7355704845035	28.4839302689699	27.7910412361761	28.3767489947912	29.1409731944325	28.4899892825928	28.2326988998425	29.2613649075449	28.7098100055667	28.1876356945655	28.9566527487723	28.645711033664	27.9389322856229	28.1643732047484	28.9216441613188	28.3999889711887	27.4751417821012	28.9569296416662	29.0682008849168	28.0037815815641	28.6624462378896	28.0676881636658	27.8082082932214	27.8574493403174	28.6615970842312	28.4582634148661
O15514	DNA-directed RNA polymerase II subunit RPB4	POLR2D	sp|O15514|RPB4_HUMAN DNA-directed RNA polymerase II subunit RPB4 OS=Homo sapiens (Human) OX=9606 GN=POLR2D PE=1 SV=1	1	7	7	7	69	16.311	0	69.215				30.3610799259748	23.862116688572	25.3621214788932	24.9218881411074	21.2180949124114	23.0388714454418	24.852052437535	25.5950555154344	25.1419574337696	25.787184592111	25.0315369864791	24.5302910690008	25.3419435969556	26.2269242622158	NA	24.0330505677064	25.8270650882508	24.9410053249323	25.6525583552072	25.5800340123515	25.7278807876797	23.9976577597819	25.5260275447958	25.7644079617222	NA	21.7223823029721	25.4238383840315	24.932605133914	24.5654647152433	25.4753428190184	24.9660484258317	25.403308805126	24.627896300973	23.3442146239793	NA
O15530;Q6A1A2	3-phosphoinositide-dependent protein kinase 1;Putative 3-phosphoinositide-dependent protein kinase 2	PDPK1;PDPK2P	sp|O15530|PDPK1_HUMAN 3-phosphoinositide-dependent protein kinase 1 OS=Homo sapiens (Human) OX=9606 GN=PDPK1 PE=1 SV=1;sp|Q6A1A2|PDPK2_HUMAN Putative 3-phosphoinositide-dependent protein kinase 2 OS=Homo sapiens (Human) OX=9606 GN=PDPK2P PE=5 SV=1	2	4	4	4	11	63.151	0.0010898	3.1099			+	28.6386860815252	21.348408311237	NA	24.4704170900684	22.6037675884399	22.9586695275408	24.432752911402	23.5406142999997	NA	23.0636518172899	21.8760522404729	NA	21.9314964327687	24.4006079508813	22.9817219579713	22.8608672248922	23.723382640486	22.9358901752743	NA	24.0947452355178	21.3753873662367	21.3216308782532	NA	24.1487217192102	NA	20.8683101431053	24.4887335533014	23.3393291878865	NA	NA	22.5483967359291	22.5859353651213	23.1187978968674	22.6272729238372	NA
O15533	Tapasin	TAPBP	sp|O15533|TPSN_HUMAN Tapasin OS=Homo sapiens (Human) OX=9606 GN=TAPBP PE=1 SV=1	1	8	8	8	27.9	47.625	0	17.177				32.203935916217	26.6534880148757	24.9483322943135	26.7647116656825	26.8871603610782	26.5927766008867	26.6873908487024	27.0722449896932	26.0951880578568	26.635887247085	26.4049983340025	25.8397570065283	26.3775766078479	27.0923476103772	27.061675747983	26.5942013442781	27.0058170926712	27.0704035122955	26.2048046952736	27.0755129348371	26.504427928707	26.3738817848539	26.274976391622	26.965321921214	26.6169481212833	26.4971505139426	26.9878269344629	27.5646364444874	26.5405108412696	26.4130774149637	26.1859169523567	25.8177528753784	26.2959659066455	26.3492354623809	26.4730369454258
O15541	E3 ubiquitin-protein ligase RNF113A	RNF113A	sp|O15541|R113A_HUMAN E3 ubiquitin-protein ligase RNF113A OS=Homo sapiens (Human) OX=9606 GN=RNF113A PE=1 SV=1	1	8	8	8	28.6	38.787	0	37.45				30.5070132721015	24.5917784426767	24.5788830788713	24.3989784864771	24.5036093439039	NA	24.6250555268235	25.6424576371271	24.6772899460956	25.0905114399642	25.7468878151015	24.5045794675285	24.8600810227842	25.8708186588399	25.0549864605008	23.2035768235766	24.3663302192343	25.5211822670715	25.2006765424199	25.7909915386257	25.4500407621234	24.5387213096794	24.6336165505692	24.6491079127153	23.551803060018	21.8842376071617	23.7670884707111	25.6637020687794	25.6278128285836	25.1865404691576	25.3071641132504	24.2524142369699	24.7531257322123	24.3564234913978	25.0668982163876
O43143	Pre-mRNA-splicing factor ATP-dependent RNA helicase DHX15	DHX15	sp|O43143|DHX15_HUMAN Pre-mRNA-splicing factor ATP-dependent RNA helicase DHX15 OS=Homo sapiens (Human) OX=9606 GN=DHX15 PE=1 SV=2	1	51	51	50	58.5	90.932	0	323.31				36.6627549936079	31.1627897500354	30.1478294064892	31.2472842273464	31.1221340483818	30.047522560282	31.5832033216315	32.0484323270151	30.070352326578	31.2910985246471	30.6143876319836	30.9447516428617	30.631574720207	31.6764864775117	31.6800130298274	30.2347785182689	31.8176080375764	31.6254910574052	29.8860557163295	31.451696119649	30.8255526019908	30.9001633699526	29.8602645872158	31.2767520165118	31.2433736375417	29.8541232407672	31.5528420755841	32.1209916375077	29.8937416004339	31.2462650949805	30.532875095446	30.7503105048519	31.246887983635	30.7289058576126	30.5562726546507
O43148	mRNA cap guanine-N7 methyltransferase	RNMT	sp|O43148|MCES_HUMAN mRNA cap guanine-N7 methyltransferase OS=Homo sapiens (Human) OX=9606 GN=RNMT PE=1 SV=1	1	15	15	15	37.6	54.843	0	44.505				32.3757811199452	27.4854666037521	26.0007551501339	26.2215689791417	25.9036638055254	25.8977913666281	26.5193835821122	28.2514212980632	26.2441248396901	26.5294423503856	25.4567291490705	27.7502146521467	26.2678698122148	26.8227446940787	26.8771294553181	25.9585235109257	28.1856996028661	27.7539163269212	25.7689820531967	26.5526240726239	26.1120745131189	25.3704934596913	25.9869160873442	26.1153329564518	26.2558391409057	25.4281906981853	26.5876358430498	27.1914059699137	25.373782241733	26.3770966501033	25.3182070992989	27.6060433449444	26.6217062623108	26.625334281542	26.4673882564743
O43156	TELO2-interacting protein 1 homolog	TTI1	sp|O43156|TTI1_HUMAN TELO2-interacting protein 1 homolog OS=Homo sapiens (Human) OX=9606 GN=TTI1 PE=1 SV=3	1	7	7	7	9.4	122.07	0	14.996				30.1727175501367	24.6811028369934	23.110888521504	25.1104823539937	24.8760053867944	23.2056960201489	25.0448106533183	25.6044181709784	23.47283558691	25.2079535669401	24.4565724995551	24.0684161735171	23.4221386997704	24.6282301422427	24.8109802781184	23.6091895617778	25.7327272254179	25.2914059622873	23.8896688310474	26.3985219064481	24.4222670477124	23.6528318467136	23.9375074458388	24.6226560102761	24.4373959987552	22.9834278681594	25.6945551342048	25.3398728318085	23.7489871747265	24.3583700409376	24.2805091292741	24.0141860112503	24.8138203262939	24.3022908444723	25.4097638272633
O43159	Ribosomal RNA-processing protein 8	RRP8	sp|O43159|RRP8_HUMAN Ribosomal RNA-processing protein 8 OS=Homo sapiens (Human) OX=9606 GN=RRP8 PE=1 SV=2	1	14	14	14	34.2	50.714	0	46.418				32.281070968622	26.1335160257653	26.6564916395908	26.8900632857988	26.4651474905876	26.7955070197481	27.1577880687721	26.8268711906575	27.3769145553882	26.4459591395073	26.8937705263603	25.7997614470509	26.2333756761678	27.3064341715196	26.8405015365687	27.2152125886951	27.4471107274025	26.464041386167	27.2825077508706	26.8384591649327	26.9269400198964	25.6549906089092	26.9584792605487	26.5998862892399	26.5882079437972	26.2564871548592	27.2080652349645	26.9978730713324	27.0858803807607	26.9855487375118	26.7631925061449	26.8812202205194	26.6502041855955	25.8361490042455	25.7994650333168
O43164	E3 ubiquitin-protein ligase Praja-2	PJA2	sp|O43164|PJA2_HUMAN E3 ubiquitin-protein ligase Praja-2 OS=Homo sapiens (Human) OX=9606 GN=PJA2 PE=1 SV=4	1	3	3	3	6.1	78.213	0.00023143	4.4673			+	27.8117642982673	20.5087194062986	23.5624399523367	21.6353780358504	20.939983744854	23.9670165299064	NA	NA	24.1514340626316	NA	NA	NA	24.0734917670479	20.9366810673949	23.4052256195549	24.0652964766573	NA	NA	24.0613461397931	21.094938483799	20.9758927381364	23.7126134786782	23.327179817828	22.9850622562082	NA	20.9690913637761	NA	21.7332652896455	NA	21.1824089028858	23.5798038990978	NA	NA	NA	NA
O43169	Cytochrome b5 type B	CYB5B	sp|O43169|CYB5B_HUMAN Cytochrome b5 type B OS=Homo sapiens (Human) OX=9606 GN=CYB5B PE=1 SV=3	1	8	8	8	69.3	16.694	0	323.31				34.7086697421963	28.5612894603414	27.5618721025992	29.6381163887908	28.9822879170754	27.8784163747117	29.8308650639643	29.996176622366	27.8498355284167	29.6402903699612	28.7139443691847	28.1586549861988	28.1810613168026	30.2490942425336	29.5519167101581	28.2887246581779	30.2371743589096	29.4609600784212	28.1310936928694	30.0884100939126	29.047236515067	28.2697701086626	27.7025957741429	29.8166853081462	28.834064280236	28.0269655921167	29.9822335075776	30.1460091239907	27.8564998083764	29.6366306770858	28.3427405583237	29.5247168880537	29.3756930991162	26.5521403181666	25.5908366891277
O43172	U4/U6 small nuclear ribonucleoprotein Prp4	PRPF4	sp|O43172|PRP4_HUMAN U4/U6 small nuclear ribonucleoprotein Prp4 OS=Homo sapiens (Human) OX=9606 GN=PRPF4 PE=1 SV=2	1	28	28	28	64.9	58.449	0	215.13				34.7276081781539	28.8850957329021	28.3871012871066	29.3490413776568	28.7895495644517	28.4940399745855	29.4707855524465	29.6311236719955	28.545910332039	29.4281028217718	29.1294978318513	28.4765716279696	28.8275376044871	29.8228054634408	29.0618044807317	29.179685898575	30.0542671686395	29.157041138887	28.5443265110352	29.6552636397656	29.3675304647618	28.7705833456898	28.3938254299724	29.4249837393109	28.935367544173	28.307216237816	29.5423535124803	29.5970821473729	28.6929203370531	29.251624454807	29.247080458459	28.8937416004339	29.4013121245166	28.9814171187747	28.9583962874334
O43175	D-3-phosphoglycerate dehydrogenase	PHGDH	sp|O43175|SERA_HUMAN D-3-phosphoglycerate dehydrogenase OS=Homo sapiens (Human) OX=9606 GN=PHGDH PE=1 SV=4	1	34	34	34	61.5	56.65	0	323.31				37.7117110078348	31.8803008091438	32.0652245620154	32.319020508916	31.7360626392132	32.0726858281777	32.5258465135346	32.4780289981755	32.2317209003482	32.2581104114982	31.962304666401	31.8630078673812	32.1378809000881	32.64879515095	32.1523096414476	32.443765820858	32.7352759181832	32.0029638905907	32.1123790620806	32.4092762495011	32.0594984252749	31.589824689227	31.8841642294435	32.327236578961	31.6713069944152	31.9007032266556	32.3862791215104	32.563427696607	31.8760610253682	32.1436393179784	31.6983459114755	31.9228778218821	32.2332076549165	31.839698448555	31.9390514259741
O43181	NADH dehydrogenase [ubiquinone] iron-sulfur protein 4, mitochondrial	NDUFS4	sp|O43181|NDUS4_HUMAN NADH dehydrogenase [ubiquinone] iron-sulfur protein 4, mitochondrial OS=Homo sapiens (Human) OX=9606 GN=NDUFS4 PE=1 SV=1	1	4	4	4	25.1	20.108	0	11.204				31.1483750436847	25.1454212890731	25.4207261182832	26.4208064156657	25.7051166191021	23.9933447669109	26.3580178429869	25.2616966780437	24.5019100562624	26.1572676681585	25.8412216838587	23.3182415842469	25.4043487493359	26.6179290222279	25.9284092171195	25.1860870291201	27.0994884348761	24.5831369542498	25.5963358246806	25.2167488180281	25.9361598463005	23.0068615871118	24.9673684067474	26.2086420487706	24.4938109935452	24.7426285170643	26.3896716412261	25.8093864242854	25.3574977745328	25.8266530247109	25.5349575362154	25.0310741864153	24.6175087177701	24.2617684021751	25.086832073349
O43237	Cytoplasmic dynein 1 light intermediate chain 2	DYNC1LI2	sp|O43237|DC1L2_HUMAN Cytoplasmic dynein 1 light intermediate chain 2 OS=Homo sapiens (Human) OX=9606 GN=DYNC1LI2 PE=1 SV=1	1	17	16	16	53.3	54.099	0	37.151				32.7938572205293	26.9827231192027	26.558737630166	27.6247767182342	27.4810837293709	26.5920637012127	27.5598318244095	28.2610061508887	25.5723051674374	27.9350021519322	27.2031249725265	27.0808076081612	26.1452657885431	27.9503251288002	27.5626000746809	27.1725506584666	27.8330388891484	27.834727380444	26.3196547578616	27.9767821689892	26.9864170463198	26.7267640601412	26.2392338810879	27.5739813422292	27.3398558460364	26.4443327312355	27.7838795902478	27.7371834797307	26.2554069698425	27.2301352473849	26.606961112367	26.6383753679217	27.391082156942	26.5685411346499	26.91067932434
O43242	26S proteasome non-ATPase regulatory subunit 3	PSMD3	sp|O43242|PSMD3_HUMAN 26S proteasome non-ATPase regulatory subunit 3 OS=Homo sapiens (Human) OX=9606 GN=PSMD3 PE=1 SV=2	1	39	39	39	63.3	60.977	0	323.31				35.7885532867928	30.3246372001599	29.2563566754535	30.4644114802855	30.4004980199364	29.4031421818963	30.6747199634367	31.148981065302	29.3971757852972	30.4464798341855	29.7586095226226	30.3941730845806	29.5499907809132	30.8341697938398	30.6304468351611	29.6879580966529	30.8827804190652	30.7195527268062	29.1353570226328	30.6394453220675	29.8600573353497	30.0027627480263	28.6287794211891	30.3729565986709	30.4051728600286	28.6433731816456	30.435791689237	30.9841366201283	29.0349088384202	30.3402167506714	29.5217064613773	29.89287355285	30.4303180699199	30.1144594620697	29.7525931117337
O43251;Q9NWB1;A6NFN3	RNA binding protein fox-1 homolog 2;RNA binding protein fox-1 homolog 1;	RBFOX2;RBFOX1;p|A6NFN3|RFOX3_HUMAN	sp|O43251|RFOX2_HUMAN RNA binding protein fox-1 homolog 2 OS=Homo sapiens (Human) OX=9606 GN=RBFOX2 PE=1 SV=3;sp|Q9NWB1|RFOX1_HUMAN RNA binding protein fox-1 homolog 1 OS=Homo sapiens (Human) OX=9606 GN=RBFOX1 PE=1 SV=2;sp|A6NFN3|RFOX3_HUMAN RNA binding pr	3	10	10	10	27.9	41.373	0	30.368				31.9731592802943	26.7344080102593	26.2704742775952	26.8699719929944	26.5371814240263	26.1733134342643	26.073287451142	25.7778111344337	26.0634461029776	26.428973360963	26.73634494728	27.0879045060185	26.0047247016565	26.828082623293	25.5456010710723	26.0004757975278	27.0421823748251	26.7698900907369	25.6658988395756	26.785688925412	26.6281188704027	26.0934361021883	24.8187526218361	26.1017339999048	26.4219622027041	25.2282829223952	26.9377543692705	26.5487935753591	25.1503497371082	26.0117358717739	26.1408074643441	26.3258426079692	26.2753494541697	25.7548593731712	26.2977508790857
O43252	Bifunctional 3-phosphoadenosine 5-phosphosulfate synthase 1	PAPSS1	sp|O43252|PAPS1_HUMAN Bifunctional 3-phosphoadenosine 5-phosphosulfate synthase 1 OS=Homo sapiens (Human) OX=9606 GN=PAPSS1 PE=1 SV=2	1	15	13	13	31.2	70.832	0	23.752				31.7081660958163	25.8552882480736	25.5309161212766	25.8690306700406	25.2233562831662	26.2892261331322	26.2257481720374	26.925356132459	25.1768360358437	26.9671924790549	26.0224219997753	25.0573023161346	26.4382371509714	26.604842305934	26.5862045978521	26.617228446756	26.8724400475134	25.4995094383877	25.1080509232978	26.3017328498644	26.4196175577696	25.7517730659389	24.24110858679	26.4499305996942	26.2981530679159	26.1325358141251	26.008384166375	26.5171470895159	25.967522325882	26.6186292576641	25.3581352518574	25.3997282686892	25.6665220047281	25.8964061354818	25.4870166429855
O43264	Centromere/kinetochore protein zw10 homolog	ZW10	sp|O43264|ZW10_HUMAN Centromere/kinetochore protein zw10 homolog OS=Homo sapiens (Human) OX=9606 GN=ZW10 PE=1 SV=3	1	20	20	20	37.2	88.828	0	110.63				32.4301684980944	26.5969044865093	25.4489072609417	26.9279573157718	26.6194690918049	25.8198978210099	27.7449649905587	27.5907795933924	26.1655141337351	26.8745521675113	26.443811260912	25.7263743005708	25.9947047512641	27.227107939731	27.3317649113508	26.4704791534803	27.3596774525035	27.4496315449767	26.0870951966693	27.1606757699782	27.5775151517395	26.1857468555409	25.7610883616038	27.4099741833771	26.9297640724774	26.0341847124447	27.2638289474964	27.7511090298299	26.0809905378153	26.9443606912968	26.2668874574782	26.6891252582636	27.0147819375732	27.2147495482697	26.7354413669448
O43286	Beta-1,4-galactosyltransferase 5	B4GALT5	sp|O43286|B4GT5_HUMAN Beta-1,4-galactosyltransferase 5 OS=Homo sapiens (Human) OX=9606 GN=B4GALT5 PE=1 SV=1	1	1	1	1	2.1	45.118	0.0029185	2.2827			+	30.3470990930073	24.8239595952376	24.0689901194361	24.959518785754	25.1880131657976	24.1018141340476	25.2075440435525	25.8164350781318	24.0200494242879	25.0059455548983	25.1844231952756	24.6338936562	24.3550122797028	25.3740476747941	25.29396832049	24.2333025264636	25.2731985786541	25.3001972509532	23.9521596640974	25.21189393719	24.8299220548787	24.5991768949979	23.2336828644302	24.6842101319067	24.7324684692445	23.6337828203346	25.1143403082126	25.6571734103331	23.6999646503089	25.0468515647234	24.4739504502607	24.4679323617196	23.3661300811968	23.5467494206394	24.1201277449055
O43290	U4/U6.U5 tri-snRNP-associated protein 1	SART1	sp|O43290|SNUT1_HUMAN U4/U6.U5 tri-snRNP-associated protein 1 OS=Homo sapiens (Human) OX=9606 GN=SART1 PE=1 SV=1	1	38	38	38	50.2	90.254	0	196.7				34.0466122194859	28.403975105671	28.2315091991482	28.5545355141147	28.3794783180663	28.6612912665214	28.5781632789058	28.9218427526428	28.5745588822853	28.5177328152551	28.6888919014693	28.3075202602537	28.5142374666356	28.9948288129995	28.785688925412	28.626588011681	29.0299165363222	28.4703395070488	28.2181725333962	28.3774524961517	28.8885835240504	27.8858230517254	28.2225089717279	28.5993188017546	28.5162680547884	28.2501113790269	28.5040414326505	29.2768185599514	28.1975585974647	28.347986112574	28.3521604460981	28.1068436512172	28.3405351209785	28.134867625077	28.0651731922192
O43292	Glycosylphosphatidylinositol anchor attachment 1 protein	GPAA1	sp|O43292|GPAA1_HUMAN Glycosylphosphatidylinositol anchor attachment 1 protein OS=Homo sapiens (Human) OX=9606 GN=GPAA1 PE=1 SV=3	1	9	9	9	13.2	67.622	0	8.3423				30.6709272767576	25.5174024351008	25.2407447568027	24.4772898804546	22.9968823720252	23.2017536159443	25.9010644579155	25.8760053867944	23.4151908996477	25.721402133273	24.096274409507	25.3361651951832	24.3806676792555	24.7281144119952	25.4228765445535	22.5045067308807	25.9397506515663	25.105775221166	22.4973850571461	24.8956899112601	23.6880581760841	24.5652322661908	25.1040160805352	24.4924669055807	26.131260542531	23.7575576655208	25.3043814042366	26.5037003207108	24.5713216760431	24.406329068901	25.2835855031541	25.0082559211159	25.8294140253297	24.2133409920685	24.1228153590404
O43314	Inositol hexakisphosphate and diphosphoinositol-pentakisphosphate kinase 2	PPIP5K2	sp|O43314|VIP2_HUMAN Inositol hexakisphosphate and diphosphoinositol-pentakisphosphate kinase 2 OS=Homo sapiens (Human) OX=9606 GN=PPIP5K2 PE=1 SV=3	1	2	2	1	2.3	140.41	0.0027351	2.4389			+	29.7708668540015	24.1990294591637	24.0081276644558	23.7879567461383	NA	24.0412634341501	26.0197949881964	NA	23.6922153407763	25.8891349852498	24.8206526679223	NA	24.173332498493	25.8789775799796	24.4289893292525	24.5982683610735	NA	24.8402854222655	24.0446022346241	25.529606177073	22.4041863074589	23.9655200951223	NA	25.8937242445997	23.530648274889	23.682818034153	26.0166744989017	24.2210342002824	23.8664624434054	25.625390026023	NA	23.5112314663402	NA	NA	NA
O43324	Eukaryotic translation elongation factor 1 epsilon-1	EEF1E1	sp|O43324|MCA3_HUMAN Eukaryotic translation elongation factor 1 epsilon-1 OS=Homo sapiens (Human) OX=9606 GN=EEF1E1 PE=1 SV=1	1	12	12	12	74.7	19.81	0	158.23				33.9362279583513	28.6467069075996	27.5606337064165	28.5217813307325	28.4255440714095	27.5077127514539	28.8310765518821	29.3353475532745	27.5576426054145	28.5543525354803	27.6934521816897	28.3905902731865	28.159088249641	28.7795654758791	29.109087771922	28.2079721788777	28.8673524156379	29.0332816695127	27.7274783459867	28.538232870117	27.645607972976	28.5405995206354	27.2866553309925	28.168682905035	28.6322163534764	27.5566929111993	28.7407578964681	29.5772630236313	27.215305178949	28.2827728465822	27.4928183221889	28.1907468825936	28.6676660311107	28.1569206301003	27.9931827785834
O43353	Receptor-interacting serine/threonine-protein kinase 2	RIPK2	sp|O43353|RIPK2_HUMAN Receptor-interacting serine/threonine-protein kinase 2 OS=Homo sapiens (Human) OX=9606 GN=RIPK2 PE=1 SV=2	1	1	1	1	4.3	61.194	0.0063278	1.9675			+	24.5824479881235	NA	NA	NA	NA	21.606752195112	NA	NA	NA	NA	NA	NA	NA	NA	NA	NA	NA	NA	21.6095953895123	NA	22.7475742833869	NA	NA	NA	NA	21.628319153536	NA	NA	NA	NA	22.6748896426764	NA	NA	NA	NA
O43390	Heterogeneous nuclear ribonucleoprotein R	HNRNPR	sp|O43390|HNRPR_HUMAN Heterogeneous nuclear ribonucleoprotein R OS=Homo sapiens (Human) OX=9606 GN=HNRNPR PE=1 SV=1	1	49	39	39	57.8	70.942	0	323.31				36.8515491643731	31.2438843160143	31.0193628741121	31.3409595054619	31.399479742762	31.1633897479816	31.5239321647683	31.984578055306	31.2742544193027	31.2497724132014	31.2081582850494	31.1967147516378	31.3020925195486	31.7530635501394	31.7153853286444	31.4557184606094	31.7893552228281	31.5680119353867	31.1908999118453	31.4786558899889	31.3150028711469	30.9221689504838	30.8589761822732	31.3325547098733	31.1446120170441	31.0609159908602	31.4106919949322	32.0309492575442	31.0473275356056	31.2510148987313	31.0699043740678	30.9389463026454	31.0674702019445	30.8420614016129	30.9735698756033
O43395	U4/U6 small nuclear ribonucleoprotein Prp3	PRPF3	sp|O43395|PRPF3_HUMAN U4/U6 small nuclear ribonucleoprotein Prp3 OS=Homo sapiens (Human) OX=9606 GN=PRPF3 PE=1 SV=2	1	38	38	38	58.9	77.528	0	242.11				34.260804311058	28.5583727142564	28.5746310585387	28.492436343569	28.7869042726903	28.7632875004959	28.5958736218418	29.195635785423	28.8410416807341	28.5866699083032	28.796188076579	28.2816237465287	28.5771909789351	28.8949270881032	28.9355642555164	29.0656868078895	29.079460328386	28.8161664903142	28.7898915421381	28.7517156133544	28.9634764964516	28.2474426943634	28.2576384614693	28.5091106935688	28.7410473262778	28.7224709025162	28.7405970770361	29.3007514765532	28.6384789465584	28.6269360767846	28.4491592270675	28.4192076566965	28.5322992026465	28.4092458968895	28.277816343407
O43396	Thioredoxin-like protein 1	TXNL1	sp|O43396|TXNL1_HUMAN Thioredoxin-like protein 1 OS=Homo sapiens (Human) OX=9606 GN=TXNL1 PE=1 SV=3	1	19	19	19	69.6	32.251	0	323.31				35.1038788698637	29.4260641849922	29.1934519292371	29.7009601495977	29.4140538747306	29.2703495132189	30.0162441061647	30.1745044646638	29.2812478805971	29.5610526946945	29.6297349461995	29.3447733585768	29.3455349208319	29.9619598292837	29.8466412471748	29.6380127841199	30.1410219349531	29.7424132942045	29.2102735547603	29.6971364654681	29.6717372203099	29.1673195590169	28.8986506955819	29.7211674193765	29.4340026080063	28.8682065083267	29.8206009369908	30.060722768461	28.9758807150447	29.602118603855	29.3824292698092	28.9184914111978	29.419991189627	29.4037923099341	29.3106653017676
O43399	Tumor protein D54	TPD52L2	sp|O43399|TPD54_HUMAN Tumor protein D54 OS=Homo sapiens (Human) OX=9606 GN=TPD52L2 PE=1 SV=2	1	21	21	21	79.6	22.237	0	323.31				35.2591562979749	29.3759830297926	29.5309607575069	30.1417528452318	29.6792077203909	28.80405877281	30.3026917698338	30.2048979558858	29.8328729485573	30.0636826719069	29.77868857182	29.1251678491122	29.7285815471603	30.4908500506497	29.859701977154	29.4887450435844	30.5549928591941	29.8206922256184	29.7362158990183	30.27863622649	29.7988318625374	29.1005414786954	29.4247635492873	30.1711670985733	29.5901371106203	28.7107626156307	30.2287141212546	30.063554106649	29.413731151235	29.9112795600292	29.5190460788845	29.7703628007011	29.5313512656247	29.3974410297245	28.5498439379867
O43402	ER membrane protein complex subunit 8	EMC8	sp|O43402|EMC8_HUMAN ER membrane protein complex subunit 8 OS=Homo sapiens (Human) OX=9606 GN=EMC8 PE=1 SV=1	1	10	10	10	56.2	23.773	0	61.279				32.2042275111409	26.2516018832482	24.4645711757913	26.6340875984775	26.4116720901417	25.7585745789632	27.2024712184913	26.9961496785147	25.8001812622847	26.9902097646517	26.3019595612032	25.2794822118078	23.9107708049551	27.3305687175853	26.89017928138	26.4813147392256	27.2373567361352	27.0995887578858	25.5842558229431	27.1346718195608	26.8057507591276	25.6717405941236	25.9114338659934	27.3600124954778	26.9126220404397	26.1679463798186	26.9819614293041	27.0587891198122	25.7149204489982	27.1625976979796	26.5524188632705	26.9351708060044	26.8774805471975	25.9293803259554	26.4371419696062
O43414	ERI1 exoribonuclease 3	ERI3	sp|O43414|ERI3_HUMAN ERI1 exoribonuclease 3 OS=Homo sapiens (Human) OX=9606 GN=ERI3 PE=1 SV=2	1	4	4	4	16.9	37.238	0	5.0636				29.4627550578771	23.1718676319629	NA	24.5017886019506	23.9827666321957	NA	24.597245576047	22.6349350973308	NA	24.3939481411652	NA	22.4915742281747	NA	24.4153843465884	23.6376570181154	NA	24.6219856648566	24.3896880504987	NA	23.9160667800397	21.124520187394	NA	NA	23.9002123252889	24.1575375289459	NA	24.596108297173	24.4741980807181	NA	23.7911406261414	NA	24.5801490552159	24.4969220261068	25.1988796310359	24.1280969302611
O43427	Acidic fibroblast growth factor intracellular-binding protein	FIBP	sp|O43427|FIBP_HUMAN Acidic fibroblast growth factor intracellular-binding protein OS=Homo sapiens (Human) OX=9606 GN=FIBP PE=1 SV=3	1	6	6	6	21.2	41.878	0.0027409	2.472			+	29.8463423545242	24.520013376966	NA	23.9228863262244	23.4730834087849	NA	25.260763939703	28.2062495577287	22.97375761559	22.7929880324895	23.3315599199884	23.9510036227663	21.7087252353287	23.8144072250914	25.0498452266121	21.3575648906753	25.1617715826906	25.0693179860453	NA	23.3134056532302	NA	NA	NA	23.9366990371779	22.5931129671943	20.9879440016677	24.9999814257541	24.0754517289129	NA	23.3591747421061	22.3540707044247	24.3920490393642	24.3585041889725	24.3788832695774	24.610260249317
O43432	Eukaryotic translation initiation factor 4 gamma 3	EIF4G3	sp|O43432|IF4G3_HUMAN Eukaryotic translation initiation factor 4 gamma 3 OS=Homo sapiens (Human) OX=9606 GN=EIF4G3 PE=1 SV=2	1	12	4	4	8.6	176.65	0	7.1598				28.4157067005258	21.3494345830479	22.2591697140888	23.3927041844828	22.6463855558278	20.1490474697947	23.3959754548538	24.438665473993	20.4616393115493	22.549125660756	NA	21.3952956413127	20.4333898347451	24.0201342263476	23.2171927241981	20.8329085519651	24.0615933529951	22.8198150073094	20.0993118494331	22.9449593625908	NA	22.3692757062502	NA	23.4906932378419	23.2200009625376	NA	23.7121936329013	22.6582036362349	20.0847253573856	22.3825026571135	19.950914658129	23.8644801356471	24.2807215037254	22.39668107618	NA
O43447	Peptidyl-prolyl cis-trans isomerase H	PPIH	sp|O43447|PPIH_HUMAN Peptidyl-prolyl cis-trans isomerase H OS=Homo sapiens (Human) OX=9606 GN=PPIH PE=1 SV=1	1	14	14	14	70.6	19.208	0	66.926				33.2083908840086	27.3779075201817	27.1476353524112	27.4922835237987	27.5383068867418	27.461701753716	28.1466161400475	28.2261433717822	27.5715242143803	27.3971349741336	27.9179226148489	26.9199124217346	27.5614351429671	27.8029810201494	27.6385825177592	28.0002931146501	28.2522788764443	27.5632549356362	27.2095533166239	27.7612913044102	27.7250743409939	27.2535868298339	27.3705267172217	27.6425127239	27.4750644527499	27.2301352473849	27.7053671430759	28.1533006777798	27.3410443673801	27.3595936796009	27.6289532000882	27.8534689977511	27.8871022429626	27.494192608424	27.4523050962618
O43464;P83110	Serine protease HTRA2, mitochondrial	HTRA2	sp|O43464|HTRA2_HUMAN Serine protease HTRA2, mitochondrial OS=Homo sapiens (Human) OX=9606 GN=HTRA2 PE=1 SV=2	2	8	8	8	29.7	48.84	0	10.364				30.5351021931406	24.5639531265068	25.7859133742904	25.2040024050467	NA	22.7616413136691	25.5146663844153	25.5219011136199	24.165686632694	25.3082062469122	24.4502925303786	22.9491698427961	24.3109122766388	25.3498259944122	23.7696126954529	25.0216598116581	25.5211822670715	26.197155488255	23.6037675884399	25.4586076177384	24.062581782408	NA	23.9498466543485	24.1722645135367	23.7131381141401	25.2701712596768	25.4727736247891	25.1502722540909	25.1455379034725	23.5909223284942	23.2766810334598	25.3611845335259	NA	25.3295084027812	25.6558914147122
O43488;Q8NHP1;O95154	Aflatoxin B1 aldehyde reductase member 2	AKR7A2	sp|O43488|ARK72_HUMAN Aflatoxin B1 aldehyde reductase member 2 OS=Homo sapiens (Human) OX=9606 GN=AKR7A2 PE=1 SV=3	3	9	9	9	32.9	39.589	0	41.166				32.2139909984988	26.3235080939129	25.8516236241311	26.8362934977146	26.6797614189136	25.8078890504218	27.0904306755326	27.2951777161765	25.4170598010854	26.9997019232752	26.9697193795936	26.252739050424	25.889877673468	27.6955112297714	27.077144135679	26.2190593338949	27.9658723370922	26.9081613315628	25.3211353810869	27.2544881762589	26.4209027666257	25.7398763858444	24.7896988010473	26.8729096748095	26.226152561186	25.5761747655354	27.6722937928517	26.8825034976387	24.9279573157718	26.6394798235093	26.532239742556	26.198617394365	26.8950426932991	26.3180346621935	26.4465429359238
O43491	Band 4.1-like protein 2	EPB41L2	sp|O43491|E41L2_HUMAN Band 4.1-like protein 2 OS=Homo sapiens (Human) OX=9606 GN=EPB41L2 PE=1 SV=1	1	47	47	45	51.9	112.59	0	323.31				34.4641680079972	28.791476016732	28.5010824462546	29.0956961296665	28.7873714414701	28.6404800065782	29.3359012156388	29.6545126805412	28.6770748351933	28.9736109287078	29.0045586286402	28.7067837625509	28.7037511582455	29.6154228974749	29.1292275883287	28.8509086517662	29.1251924880329	29.1064443307175	28.357329970515	29.226028499296	28.9539086379505	28.2976284515316	28.2896482926731	28.8023647998081	28.7278353563358	28.3677387390322	28.8271135585776	29.7311901799158	28.3648618951392	28.7203195233539	28.5299933298519	28.7873091610392	28.8286879583587	28.6804993532	28.5660529345775
O43493	Trans-Golgi network integral membrane protein 2	TGOLN2	sp|O43493|TGON2_HUMAN Trans-Golgi network integral membrane protein 2 OS=Homo sapiens (Human) OX=9606 GN=TGOLN2 PE=1 SV=4	1	7	7	7	17.4	45.879	0	6.7604				28.501310276182	22.466451915165	21.4025478711362	23.9157933265483	22.7324581180322	NA	21.8694778750263	23.7048264843519	NA	23.7459139042874	NA	NA	NA	23.9627872999349	23.427519506267	18.6458976234846	23.6921088963124	23.0264633307752	NA	23.1695146306968	22.8794217127112	21.5951409047417	NA	23.6915765561562	22.1652419267611	NA	23.4557576477735	23.1630009777721	NA	23.7683006497833	22.9168139552359	24.1766838849217	23.2067693541822	NA	NA
O43504	Ragulator complex protein LAMTOR5	LAMTOR5	sp|O43504|LTOR5_HUMAN Ragulator complex protein LAMTOR5 OS=Homo sapiens (Human) OX=9606 GN=LAMTOR5 PE=1 SV=1	1	5	5	5	96.7	9.6138	0	312.46				31.9958397880526	25.2839033746376	26.6880581760841	26.8983912206485	NA	25.4327847642483	25.0763083756478	27.6155456762998	26.5312582970885	27.0941613074128	26.8764270151317	25.2066873915519	26.7443234791244	27.5408211952048	NA	25.8478541156702	24.9683795748631	26.9462586072753	26.6620726718541	27.2317838325526	26.9862000181071	26.3716902480511	26.4864029652184	27.0898247981355	NA	24.8292930395406	NA	27.518408357286	26.2476962053914	26.8156780206834	26.714501274145	27.4680100742916	25.9611539684717	NA	NA
O43567	E3 ubiquitin-protein ligase RNF13	RNF13	sp|O43567|RNF13_HUMAN E3 ubiquitin-protein ligase RNF13 OS=Homo sapiens (Human) OX=9606 GN=RNF13 PE=1 SV=1	1	1	1	1	6.3	42.813	0.0015102	2.8993			+	27.6411349231642	NA	NA	NA	NA	NA	NA	NA	NA	22.8273558857875	NA	NA	NA	23.9702681206298	NA	NA	24.3334720409321	NA	NA	NA	NA	NA	NA	23.6225443076675	NA	23.0527166257995	23.8932844938077	NA	22.4251134355241	23.160418036986	NA	22.78893255603	NA	22.8897430895939	NA
O43583	Density-regulated protein	DENR	sp|O43583|DENR_HUMAN Density-regulated protein OS=Homo sapiens (Human) OX=9606 GN=DENR PE=1 SV=2	1	11	11	11	52.5	22.092	0	323.31				33.4998809977218	28.2516470260127	27.8490599981592	28.0771950809989	27.6318001914425	27.782755412237	28.2386782819795	28.4841992456866	28.1802077633088	28.1500591543336	27.7959404567473	28.2433622870778	28.2075068083886	28.3799327037037	27.8676175330008	27.9122222832759	28.5282801362726	28.0629111084474	27.9662024858501	28.4437954558381	27.4580286839969	27.3827796811565	27.5702940793493	28.1121739647469	28.0030845626699	27.3226832450213	27.9407813561294	28.3606823480915	27.6718215632861	27.6589445079191	27.6212870570076	27.2367183149542	27.4641972268413	27.6245675764269	27.6389277014051
O43592	Exportin-T	XPOT	sp|O43592|XPOT_HUMAN Exportin-T OS=Homo sapiens (Human) OX=9606 GN=XPOT PE=1 SV=2	1	27	27	27	32.4	109.96	0	238.85				34.3531732190712	28.8295954849917	25.8938399462174	29.1466161400475	29.2951120141959	26.0931338257212	29.5756231160303	29.9607177327447	25.5676130953522	29.0578858627472	26.4883658159169	28.6660072354613	26.8958516703929	29.667006126609	29.7253181726549	26.4738730570253	29.8615518425694	29.4245433256522	25.6091331877848	29.4435781185129	26.2456306046435	28.5263037136781	25.1829847020296	29.3510442572759	29.1272360529554	26.1029155273878	29.43991798555	29.8748306192401	25.8402854222655	29.1166174218203	27.102094568501	28.8432301945931	29.4254440280662	28.5193460856524	28.4290611843684
O43598	2-deoxynucleoside 5-phosphate N-hydrolase 1	DNPH1	sp|O43598|DNPH1_HUMAN 2-deoxynucleoside 5-phosphate N-hydrolase 1 OS=Homo sapiens (Human) OX=9606 GN=DNPH1 PE=1 SV=1	1	8	8	8	48.3	19.108	0	152.49				34.3691255993941	28.7163342656406	29.1324181439614	28.7023976153567	28.8523977778876	29.0913894613381	28.9483211534241	29.4946504130738	29.3057821256007	28.7150907039995	29.2202039783619	28.4427677544587	28.9657622707148	29.3508124871893	28.8225927594737	29.3081064083775	29.400416584206	28.7892075056835	28.8282642504832	29.0923476103772	29.2874702076526	28.4757216201544	28.4821614590285	28.892641985258	28.7697009633743	28.9639174095002	29.1229486213266	29.4265241292176	29.0687134240159	28.8554605417362	28.9685938075418	27.9054667941536	28.7614498336166	28.3180777734021	28.4552481315963
O43615	Mitochondrial import inner membrane translocase subunit TIM44	TIMM44	sp|O43615|TIM44_HUMAN Mitochondrial import inner membrane translocase subunit TIM44 OS=Homo sapiens (Human) OX=9606 GN=TIMM44 PE=1 SV=2	1	30	30	30	54.9	51.355	0	225.68				34.3312470384771	28.514463228731	28.5113370461303	28.8893381020411	28.7635091296601	28.5418552264052	28.9601653463913	29.326009826999	28.4940018136025	28.691955868635	28.8619511021861	28.3644862313481	28.3975022330522	29.4795812630057	29.2242353032021	28.605654882903	29.4101966420486	29.0219456793921	28.1897576867061	29.1246749823118	28.947736135876	28.1356995021693	27.7980438718451	28.9560433972763	28.4145378246552	27.8669104450725	29.0490818093296	29.4117730930361	28.0637340948023	28.7916312637531	28.5044203513481	28.7315624569879	28.8448768847628	28.8240506715951	28.7934619180784
O43617	Trafficking protein particle complex subunit 3	TRAPPC3	sp|O43617|TPPC3_HUMAN Trafficking protein particle complex subunit 3 OS=Homo sapiens (Human) OX=9606 GN=TRAPPC3 PE=1 SV=1	1	10	10	10	49.4	20.274	0	97.265				32.4806793730963	27.0858803807607	24.9745630329426	27.0580665594075	27.1100840395128	24.7968935600191	27.6044888687973	28.0859310185185	24.6596523386102	27.179685898575	26.7131905671948	27.3604311898072	26.5217813307325	27.6257523126573	27.5279074335294	25.3294399686071	27.6275623824341	27.7645218581996	24.7761048718378	27.412722174762	26.5160200250488	26.9205940099556	25.011330665285	27.2651711975925	26.7884297976439	22.806916152169	26.9864170463198	27.8807532911389	24.4971048192703	26.8260225821471	26.3761031268626	26.9933447669109	27.1010927664742	26.7755524133725	26.3780233215691
O43633	Charged multivesicular body protein 2a	CHMP2A	sp|O43633|CHM2A_HUMAN Charged multivesicular body protein 2a OS=Homo sapiens (Human) OX=9606 GN=CHMP2A PE=1 SV=1	1	7	7	7	24.3	25.104	0	90.334				32.9270884202299	26.8699719929944	27.3317649113508	27.2351666863167	27.2534064929536	27.5631094366657	27.4893002981873	27.8451162468341	27.6219856648566	27.3228551274354	27.5713072079309	27.2803852297386	27.3014712155809	27.9056389363482	27.6150544982942	27.7564636835306	28.0352760098046	27.6947145274736	27.4954130981417	27.7488720451562	27.4719678749548	27.0635283922225	27.2493429421283	27.5917071192289	26.9838105505053	27.3035629625178	27.535639892993	28.1100840395128	27.22875998589	27.4937346584548	27.3440113940998	26.7147632727003	26.9724609999711	27.3350067323325	27.2550287139351
O43657	Tetraspanin-6	TSPAN6	sp|O43657|TSN6_HUMAN Tetraspanin-6 OS=Homo sapiens (Human) OX=9606 GN=TSPAN6 PE=1 SV=1	1	3	3	3	14.3	27.563	0.0010903	3.1195				29.1184256365013	23.4181542394652	NA	24.5823905594254	24.4382847486985	20.6959147244016	24.464508857697	24.2846095050618	NA	24.6941299993731	23.2399148811867	23.3150655134795	21.5056216233659	24.9877185304323	24.4162867561689	NA	24.9725924667975	22.7278132891668	NA	25.1394223864807	NA	21.7067455650205	NA	24.6554001358195	24.1624632463271	NA	24.5112314663402	24.1550683492605	NA	24.5279074335294	22.0098368164634	22.1552382407124	23.7261923767298	23.882316910075	22.3815524563533
O43660	Pleiotropic regulator 1	PLRG1	sp|O43660|PLRG1_HUMAN Pleiotropic regulator 1 OS=Homo sapiens (Human) OX=9606 GN=PLRG1 PE=1 SV=1	1	26	26	26	65	57.193	0	158.96				34.0775007151447	27.7182956041955	27.5652903819652	28.480814171114	28.6415484015642	27.4623260267854	28.7963737635657	29.026042182833	27.6697959696914	28.62784065325	28.0884606429584	27.3020816217846	27.8086379316192	29.1684199034773	29.1667930105041	28.0725005646449	29.2850683045698	28.775834946973	27.7089225269585	29.0266754414525	28.0168551193295	27.6167378414275	27.5678306581305	28.8972662896869	28.7505980247627	28.0009914831742	29.0386548416115	29.0685596814044	27.5043824639565	28.7361191052461	27.9167274120719	28.281358439566	28.954934825652	28.2891205739423	27.9947479043821
O43663	Protein regulator of cytokinesis 1	PRC1	sp|O43663|PRC1_HUMAN Protein regulator of cytokinesis 1 OS=Homo sapiens (Human) OX=9606 GN=PRC1 PE=1 SV=2	1	14	14	14	27.1	71.606	0	69.179				31.732994019123	26.0011633374355	26.0197313721615	25.9433549005308	25.9881520976905	26.5354767500782	26.1030156123734	26.7390522976888	25.8816636634979	26.2502830913185	25.316136492498	25.8385793845104	26.1794201494516	25.791438754961	26.4788487249876	26.387421804735	26.4018613855215	26.3413328605698	26.3289266088035	26.5582851207019	25.6669282718144	25.8504556526007	25.5406142999997	26.272184244138	26.2287416402108	25.7455036398055	26.3174137179038	26.8210421118553	25.6525583552072	25.5605170967299	25.0887335772046	26.1369024286237	26.4926044266218	25.9652338351827	26.4596084685017
O43665	Regulator of G-protein signaling 10	RGS10	sp|O43665|RGS10_HUMAN Regulator of G-protein signaling 10 OS=Homo sapiens (Human) OX=9606 GN=RGS10 PE=1 SV=3	1	5	5	5	35.9	21.21	0	15.515				30.1996426558795	24.5749052953751	24.814945005997	24.7905938965791	24.5282056034262	23.4833306546725	24.9154742319521	25.4209509396928	24.5539718655667	24.8425410209793	25.0298533650476	23.9838105505053	24.9824620136806	25.3566921371862	25.0101784040205	23.5546160173623	24.1997034932491	25.4159967574998	24.756438232216	25.2550106992751	23.9348109868129	24.4366337770807	24.6836748686494	24.7327789710839	24.6267272477995	21.8828579475403	23.8839021356939	25.4774442966468	24.6411349231642	24.9664005388461	24.5678451611493	23.2848918604871	24.9162034873511	25.0161856478648	24.7648634936911
O43670	BUB3-interacting and GLEBS motif-containing protein ZNF207	ZNF207	sp|O43670|ZN207_HUMAN BUB3-interacting and GLEBS motif-containing protein ZNF207 OS=Homo sapiens (Human) OX=9606 GN=ZNF207 PE=1 SV=1	1	16	16	16	23.4	50.75	0	70.766				34.2366327906614	28.442886372756	28.0990368949803	28.6764024068237	29.101869223689	28.0896732890208	28.7349247811221	29.4917485270884	28.0805026738505	29.1292275883287	28.7501826998297	28.4173576349253	28.7719373828893	28.9273639803569	29.6595400617242	28.3927205592995	28.841551631268	29.4569131905192	28.4575982448533	28.5810403265058	29.3586508991046	28.052221178076	28.1923470012176	28.431972296903	28.8664388605162	28.1349165723039	28.5344900839193	29.4503593989367	27.9513816612831	28.4525407601497	28.8872475338619	28.4556400830877	27.8569746524655	28.6448863419426	28.8229877561703
O43674	NADH dehydrogenase [ubiquinone] 1 beta subcomplex subunit 5, mitochondrial	NDUFB5	sp|O43674|NDUB5_HUMAN NADH dehydrogenase [ubiquinone] 1 beta subcomplex subunit 5, mitochondrial OS=Homo sapiens (Human) OX=9606 GN=NDUFB5 PE=1 SV=1	1	6	6	6	27	21.75	0	12.873				31.2578295074608	25.5989214276557	23.9623460413167	25.2424903045545	25.4792343176776	23.8957823472711	25.9734467092801	26.8079627281074	23.7367578241637	25.9765090606039	24.3735167598275	25.171042990436	NA	26.3928842972456	26.1727795335545	25.0805026738505	26.6183492042727	26.2197609979075	23.8658019767456	26.1040360828234	25.0106052747639	25.5533274260339	24.0241143108677	26.0821688617423	25.2585372809121	23.4230368956713	26.2613021315697	26.8277193003007	24.4509846666175	25.900004973659	24.0960330687128	25.6402800254288	26.6243584042968	25.7264522609092	25.9406021560495
O43676	NADH dehydrogenase [ubiquinone] 1 beta subcomplex subunit 3	NDUFB3	sp|O43676|NDUB3_HUMAN NADH dehydrogenase [ubiquinone] 1 beta subcomplex subunit 3 OS=Homo sapiens (Human) OX=9606 GN=NDUFB3 PE=1 SV=3	1	4	4	4	34.7	11.402	0	12.698				31.2117593615411	25.1882773369086	24.5557279662147	25.8764035945676	25.6204203131901	24.9704875586165	26.12947326635	25.8707246093905	25.7602763047793	26.1117164304826	25.5226794600669	25.0675137969232	25.7411116361288	25.9224100058412	25.6613932129611	25.3887688436878	26.1799705754676	25.4284463082302	25.887555502186	25.8147739156342	25.3856128237453	25.0260157910241	25.5659875887159	25.7106969385752	25.1756564462735	25.6786068009721	25.7592097860607	25.1762273358543	23.9610214551111	25.7589303293934	25.018140058927	25.6023239450031	25.7161772433057	25.4809605089886	25.6511079840238
O43678	NADH dehydrogenase [ubiquinone] 1 alpha subcomplex subunit 2	NDUFA2	sp|O43678|NDUA2_HUMAN NADH dehydrogenase [ubiquinone] 1 alpha subcomplex subunit 2 OS=Homo sapiens (Human) OX=9606 GN=NDUFA2 PE=1 SV=3	1	4	4	4	54.5	10.921	0	125.28				31.0464821238962	24.9834191696536	25.9559325784383	26.0550071542396	24.7517985996865	NA	26.4161256529939	25.3856457345625	25.4251198399733	26.1620982429526	25.688991916146	24.473021457307	25.9053634989768	26.3301925660419	24.5743856445433	23.5928621251795	26.388555372606	25.0070584153067	25.4628252508194	25.7221321101787	25.9062584782331	24.7015518319287	25.9218654470536	25.9723514351302	24.9397954801235	23.213860093839	26.1391100725754	25.2861970359863	24.7378410641401	25.9056848374647	25.6378228228974	25.4409477182389	25.7999590223786	25.5933181691349	25.061263725978
O43681	ATPase ASNA1	ASNA1	sp|O43681|ASNA_HUMAN ATPase ASNA1 OS=Homo sapiens (Human) OX=9606 GN=ASNA1 PE=1 SV=2	1	15	15	15	45.4	38.792	0	323.31				34.5132399279023	28.7617668397793	28.221172524165	29.11750942737	29.1700449639082	28.2531810401487	29.421757599537	29.672850150758	28.3632333117689	29.1208742575822	28.6223348419624	28.8480452137619	28.6669553522195	29.612806981102	29.4225196993595	28.5651087623966	29.4590455753846	29.4370824250536	28.1785941164734	29.2923937112071	28.7119114803816	28.6661765877301	28.0031918182673	29.0543965641318	28.9282115276971	27.9832669373104	29.1648766669997	29.8245666623792	28.0216280450797	28.9512426880489	28.3937027083413	28.8434698300052	28.9107650875866	28.6698297529002	28.614598254648
O43684	Mitotic checkpoint protein BUB3	BUB3	sp|O43684|BUB3_HUMAN Mitotic checkpoint protein BUB3 OS=Homo sapiens (Human) OX=9606 GN=BUB3 PE=1 SV=1	1	19	19	19	63.1	37.154	0	323.31				35.7827807939746	30.215467197596	29.4093470697782	30.1850615402317	30.1168156929434	29.2141705386696	30.5949487716927	30.958299479434	29.3185088146485	30.3695286576586	29.9971193402792	29.9166989427911	29.714697777522	30.839585830387	30.451696119649	29.6162120076584	30.7684868058144	30.5317602560261	29.3894213766906	30.707096549103	30.1584623828956	30.0253822427269	29.1426294490508	30.5527046825988	30.1635097176329	29.2479179910043	30.5992123729957	31.1744449364906	29.1491870546752	30.2223938094815	29.9149897570358	30.0188988038332	30.4226199456883	29.9797829539322	29.5540780240075
O43688	Phospholipid phosphatase 2	PLPP2	sp|O43688|PLPP2_HUMAN Phospholipid phosphatase 2 OS=Homo sapiens (Human) OX=9606 GN=PLPP2 PE=1 SV=1	1	5	5	5	16.3	32.573	0	5.2358				29.9861728872848	24.2000778206015	22.5017400173629	26.3840322209677	23.6774512582264	22.3325982429475	24.8103919832723	26.5672359087978	22.4233447198664	24.4860346332201	23.1491870546752	25.3643275883729	23.4218819696263	24.4344719595149	24.0364922530251	22.2870359577003	24.7309149568465	25.5688889955359	22.10030686691	24.8353781279029	22.8236098085851	23.197425490135	22.1416144879674	24.2094045775093	23.4981402099509	21.9114841547417	24.2283196251884	25.2960359471854	22.7442105435855	24.573461358428	22.3776394870322	23.5258782423046	23.8532905163338	24.6476815114483	24.0558139786151
O43707	Alpha-actinin-4	ACTN4	sp|O43707|ACTN4_HUMAN Alpha-actinin-4 OS=Homo sapiens (Human) OX=9606 GN=ACTN4 PE=1 SV=2	1	104	104	71	83.1	104.85	0	323.31				39.5825396505816	33.8396796794708	33.701612969621	34.1366745119636	33.8798445344188	33.8704130267903	34.3657406706146	34.7228332245382	33.9910820332579	34.1595604789253	33.6965437982228	33.6310325778381	34.0249861337121	34.5427086669346	34.3224092650908	34.3294437111849	34.5726607044909	34.3160150756653	33.9043689045487	34.3002796345679	33.8661808974956	33.6218939918608	33.7064585572628	34.2223074317635	33.9434073027794	33.7569249108035	34.32730351139	34.8357327520665	33.8560099616634	34.0720788416924	33.6288619687762	33.69851151008	33.972971051717	33.5476578829063	33.676717646646
O43708	Maleylacetoacetate isomerase	GSTZ1	sp|O43708|MAAI_HUMAN Maleylacetoacetate isomerase OS=Homo sapiens (Human) OX=9606 GN=GSTZ1 PE=1 SV=3	1	2	2	2	13	24.212	0	5.1473			+	28.6629554902832	23.6024089052057	NA	23.5837108414608	23.652394235414	NA	24.5698162147144	23.9935175344149	NA	24.2412540930978	NA	23.2715610535719	22.6677621151021	24.0592843807306	23.8165571469754	NA	24.8078890504218	23.7258804539062	NA	24.4958247804911	22.9143157813807	23.287994128411	NA	23.9326501850496	22.9762074888889	NA	23.9051798448436	24.3249847697957	NA	23.8071520665444	NA	23.5329085273222	23.5599922364712	NA	23.0862327826973
O43709	Probable 18S rRNA (guanine-N(7))-methyltransferase	BUD23	sp|O43709|BUD23_HUMAN Probable 18S rRNA (guanine-N(7))-methyltransferase OS=Homo sapiens (Human) OX=9606 GN=BUD23 PE=1 SV=2	1	9	9	9	39.1	31.88	0	37.417				32.3337812420388	26.3526403523626	25.5707138903707	27.0932547439082	26.8709127021587	26.4602180216424	27.1160472405113	27.5336364072086	26.1299252046271	27.0425998817129	26.3881283356592	26.6552636397656	26.8043973288591	27.5292487130401	27.4136101113098	26.3995978997709	27.4935819761559	27.3609334626593	26.2385234047517	27.1515114832783	26.4029836687682	26.4665172610266	25.6804054552508	26.9820702667709	26.9736656643634	26.2256930192792	27.207227514023	27.6742485274786	25.6015024049931	27.1021947104537	26.2289617729659	25.4467637702751	27.0188192339375	26.3423845236092	26.4552246111202
O43715	TP53-regulated inhibitor of apoptosis 1	TRIAP1	sp|O43715|TRIA1_HUMAN TP53-regulated inhibitor of apoptosis 1 OS=Homo sapiens (Human) OX=9606 GN=TRIAP1 PE=1 SV=1	1	5	5	5	68.4	8.7858	0	6.7846				30.035380898753	24.2124506685385	24.9887588730344	25.3905738741727	NA	NA	NA	25.1858224566016	25.3646615532904	25.432083839123	25.2134893259203	23.612005456494	25.1116766380362	26.0946244421957	NA	NA	NA	25.284115250057	25.6647059470019	25.934698524909	25.4802826087006	23.7412916884621	25.4843759745135	25.9549791848759	NA	NA	NA	25.7382535131415	24.7902955931028	25.6622628630139	24.8576154441736	24.0869940010714	24.9805457945502	NA	NA
O43716	Glutamyl-tRNA(Gln) amidotransferase subunit C, mitochondrial	GATC	sp|O43716|GATC_HUMAN Glutamyl-tRNA(Gln) amidotransferase subunit C, mitochondrial OS=Homo sapiens (Human) OX=9606 GN=GATC PE=1 SV=1	1	3	3	3	29.4	15.086	0.0053542	2.089			+	29.0185009104616	23.6868834733693	24.5929761496839	24.2025459482337	NA	NA	NA	24.6586721728468	23.7456062168642	24.5942298247993	24.6359979214007	24.303684887523	24.4658169727176	24.229493621828	NA	NA	NA	22.6409915563197	NA	NA	NA	NA	NA	24.6001983122344	NA	NA	23.5472202741165	24.4426570352479	23.9407365581961	24.7088830707909	24.3864682610907	24.5037912917811	24.1465481669484	NA	NA
O43719	HIV Tat-specific factor 1	HTATSF1	sp|O43719|HTSF1_HUMAN HIV Tat-specific factor 1 OS=Homo sapiens (Human) OX=9606 GN=HTATSF1 PE=1 SV=1	1	44	44	44	56.4	85.852	0	323.31				34.6550695372006	28.85638107293	28.4988402001751	29.3306328245435	28.9462028218398	28.5653630233912	29.3478383138474	29.5815432204823	28.8242935137765	29.3458309753977	29.0720149335198	28.5916001274453	28.841761558519	29.5467567789069	29.2955499708924	29.2114112628445	29.5841088416337	29.3993575011892	28.8143644384564	29.3363482494077	29.2801418246681	28.5673229606019	28.5467567789069	29.3617911077932	28.9419288288938	28.6722600672941	29.1528173304686	29.6572245301531	28.8271135585776	29.0447116581928	28.7589112735583	28.5632549356362	29.1813931179404	29.0990118052863	29.1121739647469
O43747	AP-1 complex subunit gamma-1	AP1G1	sp|O43747|AP1G1_HUMAN AP-1 complex subunit gamma-1 OS=Homo sapiens (Human) OX=9606 GN=AP1G1 PE=1 SV=5	1	26	26	26	39.7	91.35	0	211.27				33.6708217818915	28.2433168843291	25.2203700609715	28.1138139275955	28.2822868005614	25.3001972509532	28.7611010463656	29.3433972965823	25.4450593149123	28.4029592805872	26.1139033265219	27.8755484836679	26.5420176496615	28.6882583141216	28.7887720408323	25.2323146422717	29.0502501411852	29.0782136097862	25.0416394351764	28.4545423504566	26.3828291441385	27.9284092171195	24.6815318274934	28.5623817216233	28.4619358877741	24.8017359837868	28.6941499303671	29.4370427273198	24.4063939514105	28.0721427470341	25.8075697369639	28.0225278273962	28.691656419703	28.1159480555371	27.8082082932214
O43752	Syntaxin-6	STX6	sp|O43752|STX6_HUMAN Syntaxin-6 OS=Homo sapiens (Human) OX=9606 GN=STX6 PE=1 SV=1	1	3	3	3	13.7	29.176	0.0027397	2.4699			+	26.8560248079471	21.4917454693941	NA	NA	NA	NA	NA	NA	NA	NA	NA	NA	NA	24.7959528387483	NA	NA	NA	NA	21.314401798528	24.2148236447255	NA	NA	NA	23.9676322580679	NA	NA	24.0584588513873	NA	NA	24.0235222277658	NA	NA	NA	NA	NA
O43760	Synaptogyrin-2	SYNGR2	sp|O43760|SNG2_HUMAN Synaptogyrin-2 OS=Homo sapiens (Human) OX=9606 GN=SYNGR2 PE=1 SV=1	1	6	6	6	21	24.81	0	5.9506				32.2417837030657	26.2194102085585	24.8793282224451	27.5538400718063	26.964220459074	25.1920459379776	27.6221253458405	27.626100579416	25.011330665285	27.3050427837895	24.8588961743734	26.7182956041955	25.5358475027519	27.938651916568	27.3456195140502	25.647187428399	27.8285669116631	27.0823313136796	24.9629637655997	27.6971033156872	25.4240627210036	25.7169098680294	24.5738080351186	27.4085982223372	26.9521596640974	24.5481027104036	27.4818536184126	27.3740974380567	25.2156384546693	27.2447237055434	25.3896880504987	25.3430287125622	27.0588923131917	26.8716178317137	25.4231972289686
O43765	Small glutamine-rich tetratricopeptide repeat-containing protein alpha	SGTA	sp|O43765|SGTA_HUMAN Small glutamine-rich tetratricopeptide repeat-containing protein alpha OS=Homo sapiens (Human) OX=9606 GN=SGTA PE=1 SV=1	1	12	12	12	34.8	34.063	0	45.132				34.08218853463	28.5274600631064	28.5919210789951	28.7145340265666	28.6242886735135	28.4339628254354	28.9665875639362	28.8337024607121	28.7831302355804	28.5249596921159	28.8754020097309	28.6314532980217	28.8196725079036	29.1669605695139	29.0827373635108	28.8010081878558	29.2259365947211	28.6392037888695	28.5938096800865	28.7955070197481	28.6824095198495	27.9970116322616	28.2357145105271	28.8375872732684	28.6938841611369	28.2418177914679	28.9638347485671	29.0627824744104	28.2010225651582	28.5177703536677	28.451951528235	28.7859071400709	28.4197702362416	26.0446022346241	25.5998862892399
O43768	Alpha-endosulfine	ENSA	sp|O43768|ENSA_HUMAN Alpha-endosulfine OS=Homo sapiens (Human) OX=9606 GN=ENSA PE=1 SV=1	1	13	13	12	75.2	13.389	0	284.75				33.2370603614349	27.6015874135886	27.5508348378134	28.4501037083064	27.4769964441479	NA	27.8260225821471	28.5457998893039	27.5552306213509	28.0614182480196	28.1115274065863	27.475528366696	27.8955628020739	28.4606867334857	27.610485556004	NA	28.0149947087616	28.0496271486069	27.1704509431648	28.0594081693995	27.9977654195739	26.9415650948694	26.8075943020469	28.0473925467604	27.0867915885785	NA	27.8927288274608	28.4535615257258	26.6238004636379	27.9543802202398	27.9835387695123	27.4489230101139	27.8120092172121	27.8796437278153	27.3143222705242
O43776	Asparagine--tRNA ligase, cytoplasmic	NARS1	sp|O43776|SYNC_HUMAN Asparagine--tRNA ligase, cytoplasmic OS=Homo sapiens (Human) OX=9606 GN=NARS1 PE=1 SV=1	1	38	38	37	59.9	62.942	0	323.31				36.2943514328829	30.6456423273567	30.3788584705633	30.7959095012798	30.5929013221194	30.4680100742916	31.0692001675596	31.4257741447749	30.4697575013766	30.7090704779772	30.4994296024101	30.6260135206077	30.7326301972914	31.218184083781	31.1293995673364	30.8904112445674	31.2815132078901	31.1507976042487	30.5683744215797	30.9171970741146	30.6314879911174	30.3763764139668	30.2885706615892	30.8833632378545	30.5168128189069	30.3526866506635	30.9837969626716	31.4040563407869	30.4160894023002	30.6950299414105	30.2669589240181	30.3623347162612	30.803165834938	30.3995816028277	30.4447039664419
O43795;Q9UBC5	Unconventional myosin-Ib	MYO1B	sp|O43795|MYO1B_HUMAN Unconventional myosin-Ib OS=Homo sapiens (Human) OX=9606 GN=MYO1B PE=1 SV=3	2	32	32	32	35.9	131.98	0	105.61				33.5541924101357	28.099739229321	25.9611097987039	28.2906592143389	27.9303282202345	26.5051854636902	28.4029186327027	28.7784379298734	25.9672584544537	28.1116766380362	27.8516831891707	27.9059831591297	27.3848392033348	28.5020315003502	28.6121039133293	27.0003468473096	28.6099926519171	28.2875362585652	26.2070412877363	28.5298816618275	27.7880563488199	27.6753258691068	25.7991932672173	28.1072927547045	28.0566720272626	25.4021379711505	28.1782141724238	28.9326389223976	26.1507370897863	28.1623095719511	27.3338132245783	27.8407416256092	28.2113184223386	27.8999473706947	27.8047665721425
O43805	Sjoegren syndrome nuclear autoantigen 1	SSNA1	sp|O43805|SSNA1_HUMAN Sjoegren syndrome nuclear autoantigen 1 OS=Homo sapiens (Human) OX=9606 GN=SSNA1 PE=1 SV=2	1	6	6	6	49.6	13.596	0	17.896				29.6347973434138	23.656982546999	24.0889357174357	25.1391491155111	25.5271020668579	NA	24.5396089581667	24.4786481760528	25.506184801192	25.5359068143388	24.5042157476121	22.4459686083608	24.4468899461578	25.0581285073385	24.6205321803665	NA	25.2195209933573	23.5982115587017	23.922977036089	25.015037259234	23.4074316749157	23.7485777833954	23.6883783836187	24.8183625592995	24.3589065582516	NA	24.413384142942	24.5798614308523	23.6760526201713	24.1753899538057	23.9514483636808	22.9334248444685	23.4460696055985	NA	NA
O43808	Peroxisomal membrane protein PMP34	SLC25A17	sp|O43808|PM34_HUMAN Peroxisomal membrane protein PMP34 OS=Homo sapiens (Human) OX=9606 GN=SLC25A17 PE=1 SV=1	1	5	5	5	19.5	34.566	0	13.169				30.7557317790683	25.1740567525746	NA	25.9184572897401	26.1792492848761	NA	26.1291784477036	26.6285360955585	NA	25.9522041087314	22.8689506292605	25.0897035921166	23.147806121378	26.6005953348338	26.5269827150313	NA	26.4938567926608	25.7129807435329	NA	25.8856485286451	NA	25.0241565932212	NA	25.9792378207155	26.3014363274246	NA	26.2681376110933	26.3629909550805	NA	25.6957236094334	21.9539008694222	22.7960617957753	26.3024303094095	23.9482431647894	23.6164994872002
O43809	Cleavage and polyadenylation specificity factor subunit 5	NUDT21	sp|O43809|CPSF5_HUMAN Cleavage and polyadenylation specificity factor subunit 5 OS=Homo sapiens (Human) OX=9606 GN=NUDT21 PE=1 SV=1	1	16	16	16	59.9	26.227	0	112.05				34.1530801706559	26.9711456723848	28.4412644112576	28.7191446901938	26.4796506420602	28.5341189821988	28.8117030620339	27.0761248513064	28.8352094437819	29.2451545536998	28.4238223586271	27.1982614254812	28.4607648373236	29.3544532934989	26.6286751438011	28.9925076313734	29.6924548121091	27.7226011860798	28.7975801467789	29.5838937200397	28.5722473335579	27.1775965498523	28.494078134559	28.7775603399887	25.9409829296165	28.3995408596644	29.3294784632294	28.5401191088549	28.554425729719	29.0081704179427	28.6607134339159	27.8226839221568	29.2432033712058	28.8738191428931	28.7877139357892
O43813	Glutathione S-transferase LANCL1	LANCL1	sp|O43813|LANC1_HUMAN Glutathione S-transferase LANCL1 OS=Homo sapiens (Human) OX=9606 GN=LANCL1 PE=1 SV=1	1	16	16	16	53.4	45.283	0	200.33				34.3476403454024	29.1437001308872	25.8212854609393	29.0265171528548	28.9512704837667	26.9585898839464	29.3408746385516	29.9381751640936	26.7039821240727	28.5429622951698	28.1578844186597	29.740516660597	27.6609853839715	29.6040115912736	29.4464601143263	26.9169551460962	29.6527874078716	29.4589869280527	25.8885777180744	29.3799946542948	28.3691125956396	28.7836610686733	25.331491583061	29.3256667927037	29.0237178535264	25.8456785914294	29.3975634337836	29.9615459159138	26.2931965819325	29.1964568113784	27.7647749292946	28.4268240138625	29.4912324494435	28.6029681016832	28.4989162656084
O43815	Striatin	STRN	sp|O43815|STRN_HUMAN Striatin OS=Homo sapiens (Human) OX=9606 GN=STRN PE=1 SV=4	1	16	16	15	33.2	86.131	0	49.736				31.6216975301093	25.2987299256852	25.4945130869319	25.9698071921864	25.5994039391091	25.9018700663418	26.0107119727176	26.2394159981627	25.6227118583373	26.0115012924152	25.6316198172732	24.7010229653804	25.2898944953697	26.8362934977146	26.0122049160958	26.387125944837	26.526132047347	26.4324502742815	25.2586810400713	26.4363955001976	25.9625225609598	24.8057261626339	25.8175089296489	26.3030403100399	25.6764562126284	25.0930532079658	25.1690175649635	26.8150672009779	25.5868917727511	26.1279985702787	25.8727688026717	26.4630124153042	26.6182091571881	26.0386077495187	26.3768152213099
O43818	U3 small nucleolar RNA-interacting protein 2	RRP9	sp|O43818|U3IP2_HUMAN U3 small nucleolar RNA-interacting protein 2 OS=Homo sapiens (Human) OX=9606 GN=RRP9 PE=1 SV=1	1	16	16	16	34.3	51.84	0	167.67				33.0324608277417	27.7370545064568	26.747528187539	26.931230398043	27.3847568788724	27.2042450049623	27.2265568370156	28.143408205544	27.268030497507	27.6702688626406	27.1029955959317	27.5355657394097	27.053723580804	27.5790269957791	27.9008687422446	27.4266240976922	27.924223718711	28.1785941164734	27.1179304605772	27.7186222348748	27.4123183865086	27.1134662124326	26.8654952287004	27.1740758069835	27.3838509996036	26.9844626160716	27.7343434008842	28.3620211209897	26.5362181601717	27.1047959643528	26.938651916568	27.1828142591233	27.568120690808	27.6131583865454	27.2377214214356
O43819	Protein SCO2 homolog, mitochondrial	SCO2	sp|O43819|SCO2_HUMAN Protein SCO2 homolog, mitochondrial OS=Homo sapiens (Human) OX=9606 GN=SCO2 PE=1 SV=3	1	8	8	8	38	29.81	0	163.94				31.950081738662	25.7816428629888	26.262736329109	26.2633812531434	26.2987648793501	26.1981864734704	26.8631334453443	27.0446856057149	26.0052602908019	26.737118994535	25.8900168849548	25.7671389985122	25.934181087206	26.2470261152279	26.5454095905796	26.2057929511579	26.742525728062	26.2144901807017	25.8649287532096	26.1246503345513	26.2965961491256	25.4874460621567	25.0908748239653	26.1439433568914	25.6963870944392	26.0171419405979	26.6361639169566	27.274976391622	25.6856543515221	26.2074509538409	25.7224187857963	26.0797298850138	26.9009263084334	26.3868957896287	26.1584238591492
O43823	A-kinase anchor protein 8	AKAP8	sp|O43823|AKAP8_HUMAN A-kinase anchor protein 8 OS=Homo sapiens (Human) OX=9606 GN=AKAP8 PE=1 SV=1	1	25	25	25	47.3	76.107	0	135.14				32.6805370783337	26.1777866157298	26.5869203979367	26.9483768570107	26.5882079437972	27.3131980363578	26.9277313120052	27.8029194099582	27.0762268121561	26.9554892179429	27.3765006182664	26.242726518533	26.814945005997	27.7332445985778	27.0602331558642	27.4457697493844	27.5537668478478	27.4471107274025	26.6346415756527	26.6660072354613	27.7869354219824	26.4970743553514	27.3711917068813	27.5273109087986	27.0493674889455	26.8525763697764	27.2315091991482	28.0920955275821	27.0185009104616	26.8469699575846	27.5572774123886	26.8650231812391	26.8691483690038	26.8902952676357	27.0986855995516
O43837	Isocitrate dehydrogenase [NAD] subunit beta, mitochondrial	IDH3B	sp|O43837|IDH3B_HUMAN Isocitrate dehydrogenase [NAD] subunit beta, mitochondrial OS=Homo sapiens (Human) OX=9606 GN=IDH3B PE=1 SV=2	1	20	20	20	56.1	42.183	0	94.324				33.68321722838	27.8526358954934	26.9609110180122	28.0522730111204	27.9813082320212	27.1719783118414	28.4156664102224	28.8328276887196	27.3842628334224	28.5806091349586	27.2597946881119	27.807717121188	27.2560191739802	28.8337326158051	28.513635261606	26.9621253613865	28.9899933062806	28.3774524961517	27.0386286795275	28.5459839558323	27.6869235358047	27.4117528930229	27.0910362985909	28.4009254821212	28.07709318856	27.1666254320313	28.6486965955234	28.7654074128825	27.0128655834624	28.2308681844888	27.471502814496	28.3642774869667	28.6075608755521	27.9102218342328	27.9403893270403
O43847	Nardilysin	NRDC	sp|O43847|NRDC_HUMAN Nardilysin OS=Homo sapiens (Human) OX=9606 GN=NRDC PE=1 SV=3	1	44	44	44	38.1	131.7	0	323.31				34.9223373389816	29.3702356878325	27.423501813152	29.7349570731558	29.707310521888	27.7113535746253	30.1345494276167	30.3479438859114	27.353128514226	29.7524336062673	28.6046302540425	29.2695917835129	27.9862000181071	30.2033817234385	29.8371060039385	28.0139837660226	30.1923705191376	29.6972690569753	27.4643530506835	30.063425529933	28.6487651565329	28.9582303268856	26.8679709470492	29.9104220040058	29.3563857090715	26.8884383676405	30.0125193036212	30.0483023954582	27.3098200678591	29.6137380184629	28.3392612179899	29.337433326508	29.4291011023309	29.0786717132483	28.8565591724353
O43852	Calumenin	CALU	sp|O43852|CALU_HUMAN Calumenin OS=Homo sapiens (Human) OX=9606 GN=CALU PE=1 SV=2	1	32	32	32	76.5	37.106	0	323.31				36.6693704446755	30.9416070688604	30.9298063912122	31.2552426208287	30.4965754171461	30.0688159099888	31.0830291412529	31.8068571675469	31.0683674800975	31.1716443380884	31.1218253778826	30.5949487716927	31.2449051309763	31.688708523219	30.9968500551565	30.9264169636847	31.5149334529915	31.5157794706322	31.1799705754676	31.4607062598416	31.15852257419	30.6989254234499	31.0341348498187	31.4601691887336	30.6303600382389	30.0212838623059	31.2827286673462	32.0268007409435	31.0417255882782	31.1536389245714	30.8974971162774	31.360818373908	31.0543318678364	30.1644691158667	30.9416070688604
O43865;Q96HN2	S-adenosylhomocysteine hydrolase-like protein 1	AHCYL1	sp|O43865|SAHH2_HUMAN S-adenosylhomocysteine hydrolase-like protein 1 OS=Homo sapiens (Human) OX=9606 GN=AHCYL1 PE=1 SV=2	2	33	33	33	61.7	58.951	0	250.27				35.2035786320968	29.6865896481778	28.3566585591982	29.7475121816918	29.8542570266602	28.7750185877829	30.1072428612203	30.6519838542305	28.5393057396852	29.4312151753737	29.5302724621041	29.7047737263097	29.4208144451581	29.9246484780372	30.1831693257909	29.1858886042801	30.0698403694964	30.1565349343244	28.6336026938905	29.815433723834	29.3571831259871	29.3460635470867	28.7067179041084	29.6772765026038	29.6627008865563	28.4499069923649	29.6098341826897	30.4774983384096	28.7803792669549	29.4863876199291	29.1063694458175	29.3762729022149	29.7747673073763	29.3515287471721	29.3821406318385
O43896	Kinesin-like protein KIF1C	KIF1C	sp|O43896|KIF1C_HUMAN Kinesin-like protein KIF1C OS=Homo sapiens (Human) OX=9606 GN=KIF1C PE=1 SV=3	1	5	1	1	4.9	122.95	1	-2		+	+	25.5221406495632	NA	NA	NA	NA	NA	NA	NA	NA	NA	NA	NA	NA	NA	24.0146968203106	NA	NA	NA	NA	NA	NA	NA	NA	NA	23.3911313360949	NA	NA	NA	NA	NA	NA	NA	NA	NA	NA
O43913	Origin recognition complex subunit 5	ORC5	sp|O43913|ORC5_HUMAN Origin recognition complex subunit 5 OS=Homo sapiens (Human) OX=9606 GN=ORC5 PE=1 SV=1	1	5	5	5	16.6	50.282	0	16.406				30.234435930297	24.8705600080997	NA	24.645319363876	25.373914964368	NA	24.5474556432402	25.7678462019778	NA	24.1098848410256	NA	24.7988720230841	20.6152201141367	25.2586810400713	25.79327585591	22.4320647182121	25.7241116162323	24.8593702305144	NA	25.6950067027368	21.011066153346	24.3606488628464	NA	25.4217214900834	25.3852836742741	NA	24.8604126060367	26.059861970334	NA	25.0225489919888	NA	24.4957028127824	25.2326440121695	24.8797488809409	24.9419456144042
O43920	NADH dehydrogenase [ubiquinone] iron-sulfur protein 5	NDUFS5	sp|O43920|NDUS5_HUMAN NADH dehydrogenase [ubiquinone] iron-sulfur protein 5 OS=Homo sapiens (Human) OX=9606 GN=NDUFS5 PE=1 SV=3	1	9	9	9	67	12.517	0	90.538				32.03554477247	26.127959224408	25.9336859730775	25.9656521959396	26.2168783047708	NA	25.9344960713872	26.4116397677221	26.7886787098324	25.8059475159824	27.0811124780333	25.828397429225	26.9527151236357	26.7079357988981	26.8936548191748	NA	26.8974682649732	26.5261619038284	26.9254693249616	26.7883053254433	27.3145815848128	25.7788639952772	26.5316152636045	26.7184262653414	26.2315091991482	NA	26.4288935168639	27.0845631748166	26.4260321834164	26.2850683045698	27.2698146865062	25.6445219529597	27.3167407265264	26.6405834342274	26.9454774148148
O43924	Retinal rod rhodopsin-sensitive cGMP 3,5-cyclic phosphodiesterase subunit delta	PDE6D	sp|O43924|PDE6D_HUMAN Retinal rod rhodopsin-sensitive cGMP 3,5-cyclic phosphodiesterase subunit delta OS=Homo sapiens (Human) OX=9606 GN=PDE6D PE=1 SV=1	1	3	3	3	28.7	17.42	0.001723	2.8591			+	29.1747425527971	22.8863232342459	NA	23.3308764050085	23.1038480503646	22.8903555768037	23.7435532886758	24.0877224509939	NA	23.2974010585072	NA	NA	23.3247101538168	24.4335171856779	23.131005352883	NA	24.0558967043264	24.0238605907204	23.8516712763595	NA	22.8155803069077	23.197275495329	NA	24.2977508790857	23.6914700645496	23.6268943134057	24.4319244904543	24.1847258532807	23.2543620216548	23.7441694739248	23.0951800077546	24.05920184905	24.5355805704313	23.0152244664048	23.4221386997704
O43929;CON__sp|Q2YDI2|ORC4_BOVIN	Origin recognition complex subunit 4	ORC4	sp|O43929|ORC4_HUMAN Origin recognition complex subunit 4 OS=Homo sapiens (Human) OX=9606 GN=ORC4 PE=1 SV=2	2	7	7	7	18.8	50.377	0	10.669				30.0094524337625	23.2447708783508	23.7676946875591	24.8926825122698	22.3025418716529	23.4107991305305	24.4051606844793	25.4707273804322	23.1618023303391	24.7386143093166	22.8160688096181	24.3192757495734	23.1485976043998	25.3043814042366	24.1990294591637	23.5581245187045	25.3766330910676	25.1148565705337	22.3009512946631	24.2448144211117	NA	23.4935056289466	NA	24.0573023161346	24.8351853444402	22.9379384119741	26.2502469430607	24.6668199451106	24.029010816965	25.4493796613348	24.317689726139	24.8137224866112	23.009802653259	22.0943264420858	24.5030633625519
O60216;Q9H4I0	Double-strand-break repair protein rad21 homolog	RAD21	sp|O60216|RAD21_HUMAN Double-strand-break repair protein rad21 homolog OS=Homo sapiens (Human) OX=9606 GN=RAD21 PE=1 SV=2	2	35	35	35	56.4	71.689	0	211.15				34.1621144539436	28.2809603876201	28.1411194110547	29.1271376342606	28.577623193156	27.9765090606039	29.1102583156299	29.1240586619357	28.338071226137	28.914391063317	28.0030309318808	28.2054573929927	28.1941802486694	29.4093673035046	28.9948288129995	28.7837235067864	29.3046294571014	28.8792639443726	28.1520920057357	29.2733319906457	28.2897801922	27.9289738948209	28.040667898706	29.1107312447113	28.5964069196684	27.9628975935048	29.0727305433973	28.9785288394499	27.941956804636	28.534823993871	27.7257244672006	28.1074923113879	28.5673592306368	28.1870220930928	28.2704831889235
O60220	Mitochondrial import inner membrane translocase subunit Tim8 A	TIMM8A	sp|O60220|TIM8A_HUMAN Mitochondrial import inner membrane translocase subunit Tim8 A OS=Homo sapiens (Human) OX=9606 GN=TIMM8A PE=1 SV=1	1	6	6	6	76.3	10.998	0	82.052				31.9181217190808	26.7978583997048	26.8307441998047	27.0879045060185	NA	NA	NA	27.4073020002906	27.0263324608715	27.2793227970124	27.1827195599181	26.8267499914269	26.8669104450725	27.8458340948603	NA	NA	NA	27.2928982996192	26.9941004720418	27.4902953922992	27.2224168426662	26.3791642952816	27.2176180061475	27.5698596634951	NA	NA	21.3840058629113	27.3515287471721	26.4515035509734	27.2703495132189	27.0611607020881	24.6640548623541	27.058582710907	NA	NA
O60231	Pre-mRNA-splicing factor ATP-dependent RNA helicase DHX16	DHX16	sp|O60231|DHX16_HUMAN Pre-mRNA-splicing factor ATP-dependent RNA helicase DHX16 OS=Homo sapiens (Human) OX=9606 GN=DHX16 PE=1 SV=2	1	34	33	33	37.4	119.26	0	142.65				33.3021197635985	28.0330715784913	26.4916415039349	28.0479645186354	27.9699937762014	26.7685025806453	28.0323885713032	28.3168701723288	27.5065782896191	27.9036867877083	27.5352690869559	28.1659070180198	27.5594671851959	28.2165545661205	27.6223348419624	26.8175089296489	28.3731848387307	27.6932527629264	27.0717337039236	28.1131681041474	27.3295426186509	27.5111107942611	26.906441995117	28.1697822105576	27.8665567711077	26.6290922081377	27.8816286597968	28.1324181439614	26.4462589563642	27.5998153655105	26.6665490927601	27.7013403085736	28.034174215193	27.5763622062382	27.3353475532745
O60232	Protein ZNRD2	ZNRD2	sp|O60232|ZNRD2_HUMAN Protein ZNRD2 OS=Homo sapiens (Human) OX=9606 GN=ZNRD2 PE=1 SV=1	1	11	11	11	60.3	21.474	0	185.76				33.3990467572318	27.5786671765876	27.7396317837996	28.2186344766747	28.3044336294368	26.6208677298601	28.4523050962618	28.911536727468	27.372437736935	28.3312950963622	27.9973347321937	26.8204335595027	27.7292300951779	28.8641376757337	28.48692460796	27.7796907043885	28.8573900128767	28.0967268147081	28.074339368982	28.6498959430369	28.7961261756054	27.2846271538949	27.2728427530163	28.5087330049335	28.2113648433384	26.3098894390368	28.5776592051636	29.040667898706	27.9038591424114	28.4654433465827	27.6792916277674	27.7330506053849	27.7297487237594	23.5251613751888	NA
O60241	Adhesion G protein-coupled receptor B2	ADGRB2	sp|O60241|AGRB2_HUMAN Adhesion G protein-coupled receptor B2 OS=Homo sapiens (Human) OX=9606 GN=ADGRB2 PE=1 SV=2	1	2	2	2	1.3	172.65	1	-2		+	+	30.0752068792462	24.7727366128728	24.6413003287449	24.9761375502113	22.4931391060905	22.5811150532707	25.1121142945928	25.3433337543312	24.702450460361	24.7735416882514	24.9769241649201	24.7459139042874	24.4248316116103	25.0208972206576	NA	24.4897137283138	23.0106564907665	23.105447543905	23.7843664621429	25.1753138040582	25.0825343528807	22.5300767030076	21.6936196721513	24.9601377215209	22.6677404629302	24.0892590829062	24.7650153057231	24.7481682758591	22.0940364369395	24.9573504171111	NA	24.3957793876663	22.9964686614255	24.821626080712	24.8819903237598
O60256	Phosphoribosyl pyrophosphate synthase-associated protein 2	PRPSAP2	sp|O60256|KPRB_HUMAN Phosphoribosyl pyrophosphate synthase-associated protein 2 OS=Homo sapiens (Human) OX=9606 GN=PRPSAP2 PE=1 SV=1	1	18	18	16	56.6	40.925	0	120.23				33.7385208975349	27.8700896151901	27.2053641685384	28.107043270027	27.974759941601	27.3016456437084	28.380552089938	28.9383714930165	27.7905441836162	28.2931176308511	27.4449013930643	27.8138447851779	27.8975836667283	28.9738024944175	28.5012343368705	28.102094568501	28.8965447184643	28.7516517744659	27.7769958930336	28.7177074825537	27.7117474128481	27.9211049898853	27.6315226833789	28.5236891876982	28.2306391816405	27.5229787123063	28.71940584692	28.8684125928983	27.6151246768198	28.3601381165359	27.6930533165943	27.651162741493	28.4033656964558	27.8418815032348	27.9294254779034
O60264;P28370	SWI/SNF-related matrix-associated actin-dependent regulator of chromatin subfamily A member 5	SMARCA5	sp|O60264|SMCA5_HUMAN SWI/SNF-related matrix-associated actin-dependent regulator of chromatin subfamily A member 5 OS=Homo sapiens (Human) OX=9606 GN=SMARCA5 PE=1 SV=1	2	67	67	67	59.1	121.9	0	323.31				36.0102614536157	30.5008545803426	29.9747325947833	30.3789617969763	30.6921222022999	30.1648287257828	30.7289869238358	30.9392266145016	30.1089881073134	30.4745036909607	30.154604907226	30.6530950333316	30.3829857657281	30.8829261458371	30.9969173811495	30.3842216553304	31.0214824393117	30.6933690938882	29.9820974748547	30.603551841416	30.2565366439608	30.0887891685916	29.791677834602	30.5172822781023	30.666616810615	29.8414316591225	30.6015165734402	31.1313022519315	29.9670550206163	30.3874094784506	29.9585069171934	29.8936258909284	30.5264529721466	30.29614100162	30.1484356573032
O60271	C-Jun-amino-terminal kinase-interacting protein 4	SPAG9	sp|O60271|JIP4_HUMAN C-Jun-amino-terminal kinase-interacting protein 4 OS=Homo sapiens (Human) OX=9606 GN=SPAG9 PE=1 SV=4	1	41	41	37	39.4	146.2	0	198.64				34.1651133534091	28.528391928323	28.4794656238333	28.801131568942	28.5844852272553	28.4043406276764	28.8857648797111	29.392454445496	28.5098280296851	28.7953212211636	28.7349247811221	28.4373801232438	28.4460064831535	29.141046304596	28.8694719916501	28.6036402662293	29.1872345231372	28.8071643526946	28.083092563389	29.0791551091452	28.6870570692222	28.2397255444389	27.9044335094231	28.7352476689373	28.4376976002855	28.0744414560922	28.7355704845035	29.2823088971152	28.0838534116308	28.6475305595793	28.0789261523313	27.8732617949855	28.2614097458548	27.8252948059214	28.4623260267854
O60282	Kinesin heavy chain isoform 5C	KIF5C	sp|O60282|KIF5C_HUMAN Kinesin heavy chain isoform 5C OS=Homo sapiens (Human) OX=9606 GN=KIF5C PE=1 SV=1	1	15	2	2	16.2	109.49	1	-2		+	+	27.0903297136346	NA	NA	NA	NA	NA	NA	NA	NA	NA	NA	NA	NA	21.4617392177188	NA	NA	NA	NA	NA	NA	NA	NA	NA	NA	NA	NA	NA	NA	NA	NA	NA	NA	NA	22.3560607402134	NA
O60287	Nucleolar pre-ribosomal-associated protein 1	URB1	sp|O60287|NPA1P_HUMAN Nucleolar pre-ribosomal-associated protein 1 OS=Homo sapiens (Human) OX=9606 GN=URB1 PE=1 SV=4	1	21	21	21	12.8	254.39	0	24.197				31.5731687851585	25.9381807738622	22.6312090350138	26.5019404182427	26.2592918567343	NA	26.7861876532852	25.9105192193041	NA	26.368563209983	24.342520166242	25.8783462087009	21.4705039780975	27.1286869493713	26.3655795583916	NA	26.7624323260759	26.1301216553805	NA	26.7457344279321	27.3686131627795	25.5528878703384	NA	26.6708766401846	26.9935607230584	NA	26.5793147865323	26.6187692639761	NA	26.4338355138363	21.1204125529295	26.1823028095522	26.7323390737521	25.8295108066564	25.3893926550325
O60293	Zinc finger C3H1 domain-containing protein	ZFC3H1	sp|O60293|ZC3H1_HUMAN Zinc finger C3H1 domain-containing protein OS=Homo sapiens (Human) OX=9606 GN=ZFC3H1 PE=1 SV=3	1	3	3	3	2	226.35	0.0067251	1.9415				28.4495528360626	23.6518470345575	22.7495805858814	22.4268288115102	22.7599767434359	23.0096147411726	22.7452779446006	23.0874796752187	22.7937223648071	22.9106061356711	NA	23.6720644435112	22.7705404995879	22.8999911491573	24.0986855995516	22.5673925982635	24.1386024182364	23.024706151078	22.961728052427	22.4163254182542	22.9812341843342	NA	NA	22.3122703160441	23.0829241080637	21.8868069667738	23.496678265856	NA	22.7475128219291	22.0190314105745	22.2359335819786	23.061164823185	NA	23.0084867543748	22.9456560103883
O60294	tRNA wybutosine-synthesizing protein 4	LCMT2	sp|O60294|TYW4_HUMAN tRNA wybutosine-synthesizing protein 4 OS=Homo sapiens (Human) OX=9606 GN=LCMT2 PE=1 SV=3	1	2	2	2	4.7	75.601	0.001301	3.0249			+	26.3045728873952	21.4492977896814	NA	21.4255232629655	21.0154286647077	NA	21.6136923589439	22.386323530422	NA	20.8381513571566	NA	20.6164770518335	NA	NA	21.971514085005	NA	22.0102467118277	21.9331906889739	NA	21.6074748072187	21.3451626517334	NA	NA	21.0676286762044	NA	NA	21.6552144980246	NA	NA	20.6852586721675	NA	NA	22.0781586275944	20.8915612310329	21.0724780758658
O60306	RNA helicase aquarius	AQR	sp|O60306|AQR_HUMAN RNA helicase aquarius OS=Homo sapiens (Human) OX=9606 GN=AQR PE=1 SV=4	1	32	31	31	28.8	171.29	0	47.959				33.2370603614349	27.7986001452435	26.0946244421957	28.0049068242759	27.7405970770361	26.2782950344607	28.0639911817892	28.4447829403329	26.1817722258235	27.7366675174414	27.0236914191629	27.5410428357185	27.0648649350248	28.4292208495918	28.416351192402	26.7436816823075	28.3571621469772	28.2257297880189	26.3198270014465	28.5129198164929	27.0637340948023	27.2653500699553	25.7041932604759	27.5860613952076	27.9372492534198	25.3760037368973	27.6984287131537	28.5209200984778	25.906120825249	27.3667804283317	26.7845661569375	26.6604414325876	28.2122929498009	27.8058737353064	27.6756623734446
O60313	Dynamin-like 120 kDa protein, mitochondrial	OPA1	sp|O60313|OPA1_HUMAN Dynamin-like 120 kDa protein, mitochondrial OS=Homo sapiens (Human) OX=9606 GN=OPA1 PE=1 SV=3	1	43	43	43	47.7	111.63	0	95.405				34.3553410557539	28.74037189971	28.3883336576607	28.8744055923803	28.714926997639	28.4513227488223	29.2490264079301	29.5184458781255	28.4080312684893	29.0712733917557	28.4735557013462	28.5274227759751	28.2353036618725	29.29360004222	29.08653853302	28.4482535186338	29.542316608302	28.9523818735766	27.8312275957016	29.1308973744421	28.6853535916362	28.3340264233906	27.7402753843817	29.0988361652098	28.3535912738039	28.0299691769382	29.1443810603912	29.2967755428217	28.001582146454	28.8834652069401	28.2005549471583	28.3449426293784	28.7748615426578	28.5167189087333	28.6923550372177
O60333	Kinesin-like protein KIF1B	KIF1B	sp|O60333|KIF1B_HUMAN Kinesin-like protein KIF1B OS=Homo sapiens (Human) OX=9606 GN=KIF1B PE=1 SV=5	1	5	5	1	3.2	204.47	0.00044593	3.6082				29.7539322618761	24.0953088039999	22.7239658505474	24.4149974267647	24.3070251052008	NA	24.0460188883521	24.8561910758875	22.3428320959076	24.4391729514782	23.0660031041554	24.4507330191302	22.3423166975101	25.3096292799189	25.7369126225373	23.8512900144543	25.1497297564193	25.4211757260729	21.328714366717	24.8935622467444	23.7040876961367	24.3970206967332	NA	24.4775986963131	25.3618872995912	24.4978357604086	24.5315409028637	25.6395350241002	23.0381011506968	24.9003505431542	21.010519910719	23.8573781470957	23.5587084402897	23.8490958010414	21.0801122638605
O60341	Lysine-specific histone demethylase 1A	KDM1A	sp|O60341|KDM1A_HUMAN Lysine-specific histone demethylase 1A OS=Homo sapiens (Human) OX=9606 GN=KDM1A PE=1 SV=2	1	29	29	29	46.5	92.902	0	112.09				33.5160613663001	27.8874509165422	27.358671856477	27.7966213090434	27.9195715068322	27.3093864224078	28.3877997596648	28.7953521892561	27.2047114286323	28.1323200781597	27.465676874256	27.5632549356362	26.9796739437662	28.5757493289704	28.4939636516101	27.712075529259	28.6946149087443	28.7648065600603	27.1319277482801	28.4501037083064	27.2391792414822	27.7467597064977	26.778312592569	28.1147573036647	27.907301919468	26.9360699615591	28.391082156942	28.5912077563398	27.0146755402103	28.0213103408193	27.4296598378651	27.3131115205088	28.2628438364708	27.5631094366657	27.3080847034339
O60343	TBC1 domain family member 4	TBC1D4	sp|O60343|TBCD4_HUMAN TBC1 domain family member 4 OS=Homo sapiens (Human) OX=9606 GN=TBC1D4 PE=1 SV=2	1	14	14	14	13	146.56	0	26.651				32.6018043399071	27.189050702729	27.3596774525035	26.0000029237021	25.4339309985889	26.0125033194679	27.9466490449374	26.5698741461313	27.6231027342434	27.6544443921337	27.5417813916069	27.1930053581042	27.3671971633763	28.2116433379743	27.5368999211085	25.5399638646976	27.9415650948694	25.9350133961504	27.264007986345	27.6925878345647	27.7121411435872	27.0895217639931	27.0513397312771	27.6961748124338	27.3244011483451	25.3956813440794	27.8687952433037	28.0250653642161	27.1725506584666	27.5965490991345	27.0433302281604	24.8406696030922	25.9193669192155	27.2064824646018	25.3561547955753
O60361	Putative nucleoside diphosphate kinase	NME2P1	sp|O60361|NDK8_HUMAN Putative nucleoside diphosphate kinase OS=Homo sapiens (Human) OX=9606 GN=NME2P1 PE=5 SV=1	1	11	1	1	66.4	15.529	1	-2		+	+	29.7052682572305	NA	25.0760636713376	26.0158454798557	24.1902382379927	26.4177197824266	NA	24.8218693313223	26.2574406460205	25.2296769725356	NA	NA	NA	NA	NA	26.0839142621594	NA	21.9405573525514	26.1037160129285	25.6516280960882	NA	23.8264833172741	22.1292138291224	25.9880653946621	23.7426285170643	26.1687498432315	25.3260141144116	NA	25.7749243627593	25.2232457925002	NA	NA	NA	NA	NA
O60427	Acyl-CoA (8-3)-desaturase	FADS1	sp|O60427|FADS1_HUMAN Acyl-CoA (8-3)-desaturase OS=Homo sapiens (Human) OX=9606 GN=FADS1 PE=1 SV=3	1	11	11	11	32	51.964	0	22.158				31.7724251546264	26.1801603288601	25.5441569760229	25.7553688713546	26.9113652876024	24.8414856478226	26.1595598774577	27.0455190517467	24.2409630658053	26.3992882263667	25.4023331761446	26.5645492304237	25.627979768533	25.9708166530271	26.9426839835876	25.0464352866119	27.144137908175	27.2095533166239	25.3527245299864	26.7063556289253	25.7676189243822	26.1876356945655	24.563894956838	26.079973968317	26.5899228860983	23.8561435727169	26.2059979760661	26.9666425667018	24.4084686525279	26.2313260811635	25.0704649327595	26.0209184091849	26.814211618686	25.6628061282112	25.1467035293264
O60437	Periplakin	PPL	sp|O60437|PEPL_HUMAN Periplakin OS=Homo sapiens (Human) OX=9606 GN=PPL PE=1 SV=4	1	10	10	9	6.7	204.74	0	4.7442			+	29.7262768442232	24.3378331099349	21.6205098076252	25.0138027857307	23.4198264821322	26.4388399395138	25.3480367829378	NA	24.4936888554618	22.4789690409683	25.103936068609	NA	23.4743218800094	23.2219192440447	24.4124799153719	NA	NA	22.2079163423445	22.0819657710933	23.8186063607434	23.756132781414	NA	NA	23.1018782381574	NA	21.6330289105471	26.6975010627946	23.6691471786263	21.7920944215864	22.7373769180256	NA	25.1879754231184	25.2682447167275	25.4224274665844	23.3647951176141
O60443	Gasdermin-E	GSDME	sp|O60443|GSDME_HUMAN Gasdermin-E OS=Homo sapiens (Human) OX=9606 GN=GSDME PE=1 SV=2	1	21	21	21	47	54.554	0	174.42				33.2579980564465	27.5021073977141	25.9945537051855	27.8954472385492	27.7911654725629	26.2151199924985	28.3976246319189	28.5219310577879	26.341197106255	27.8726161756648	26.4978966554571	27.5045340075534	26.8554308374002	28.6314879911174	28.4679712185289	27.1026953159762	28.6527361305837	28.0928516438662	26.0209184091849	28.3037371379425	26.9502695003886	26.939773066019	25.3300899622341	28.2151662913397	27.4816996734686	26.3296623678051	28.0494713584182	28.3776593430474	26.0170357171472	28.0934058773914	26.3824004086106	27.3811299439374	28.0200388236799	27.5698596634951	27.6410659985749
O60488	Long-chain-fatty-acid--CoA ligase 4	ACSL4	sp|O60488|ACSL4_HUMAN Long-chain-fatty-acid--CoA ligase 4 OS=Homo sapiens (Human) OX=9606 GN=ACSL4 PE=1 SV=2	1	37	34	34	59.6	79.187	0	323.31				34.8736706600508	29.1232200434684	28.2548035145152	29.4079300032811	29.2993545947572	28.4880746239961	29.517526336525	30.3097550293503	28.67815006911	29.3250877373127	28.8727042316778	29.1541461461109	28.7933688899937	29.9651292260348	29.673962223326	28.9703778437953	29.8114887147458	29.8459088501594	28.4230609468019	29.7522102689833	28.9651567554933	28.7729127615049	28.4402745146612	29.4946504130738	29.3920244656338	28.5089218616108	29.6962577388098	30.35205518215	28.3669054614852	29.2890326020504	28.7098100055667	28.9476246770606	29.485159467652	28.9982497892413	28.943215151895
O60493	Sorting nexin-3	SNX3	sp|O60493|SNX3_HUMAN Sorting nexin-3 OS=Homo sapiens (Human) OX=9606 GN=SNX3 PE=1 SV=3	1	14	14	12	77.8	18.762	0	77.866				34.2119043778794	28.3883747185546	28.8377376370152	28.9061265610523	28.1546531893847	27.8026113195304	29.179685898575	29.1000651969348	29.0417647470784	28.916642002544	29.0319680984114	28.2457665903516	28.8305931053646	29.3599078029064	28.2100644904049	28.4429654462031	29.2638737092916	28.4705722435923	28.5653630233912	29.0084910287165	29.0178640527228	28.0330190509553	28.4873847243858	28.8669104450725	27.9585345733079	27.5846285864287	29.0309426820408	28.9172113039111	28.4668828320797	28.7126331559515	28.6668199451106	28.4173978780261	28.3635257570109	28.4165122703948	28.4631059884419
O60499	Syntaxin-10	STX10	sp|O60499|STX10_HUMAN Syntaxin-10 OS=Homo sapiens (Human) OX=9606 GN=STX10 PE=1 SV=1	1	4	4	4	25.3	28.114	0	26.609				30.2430898491503	NA	25.0697686810052	21.9490629487834	NA	24.0804213471479	23.4548796000756	23.3290977490356	25.2494876203485	23.6241073577021	23.8575679878804	NA	24.7796656595562	26.5067144721507	23.4250878174431	25.2485469524682	26.3205329852246	25.1280969302611	23.144806964304	24.8931455972841	25.328447308121	22.585133097424	24.0908748239653	25.9996589180872	25.4277752352477	23.6560005650841	25.3384793339281	26.2654931518796	21.1367108099495	24.7603016884751	24.5009381353559	23.5583581157	25.8182162586546	23.4473314748654	24.9231584387097
O60502	Protein O-GlcNAcase	OGA	sp|O60502|OGA_HUMAN Protein O-GlcNAcase OS=Homo sapiens (Human) OX=9606 GN=OGA PE=1 SV=2	1	25	25	25	31.2	102.91	0	54.3				33.0446758359144	27.180255196198	27.0453107353734	27.410863812323	26.861122885057	27.2041517021302	27.8871603610782	28.1525272443334	25.6561642751599	27.9103934100243	27.6969044010042	26.3715573205831	27.3670304838035	28.5378627300219	27.4512834410084	27.8386394905427	27.8140282135913	27.9749240116223	27.2848918604871	28.182861606395	27.3429100677871	26.9071299755978	25.2789507606393	26.8057507591276	27.547014294629	26.2693153359629	27.5767946687836	28.4161900964228	27.1189206425247	27.9408373515898	27.5499540715828	27.6699310977804	27.3028660504623	27.7559545719096	27.3183795157964
O60504	Vinexin	SORBS3	sp|O60504|VINEX_HUMAN Vinexin OS=Homo sapiens (Human) OX=9606 GN=SORBS3 PE=1 SV=2	1	11	11	11	24.3	75.34	0	22.088				30.8266893879931	24.024706151078	24.5014241776551	25.7142130207688	25.4272317569698	24.1375084017951	25.3311840268245	25.5306185111095	25.6019840541506	25.8406936109974	25.862400506739	24.2043383017607	25.221329275201	25.4213041597097	26.0511115043468	25.2999178754602	26.1303966415022	25.9707508401503	25.3812950025774	25.7125085286879	26.0927710103405	24.6849591669902	25.3761362553295	25.2644912802831	25.3308080356964	24.8519095138951	24.9410949027188	26.4118821682201	25.6759180642584	24.3325845856539	25.1444491356686	NA	24.2349109638115	23.0540093782288	25.2581778203294
O60506	Heterogeneous nuclear ribonucleoprotein Q	SYNCRIP	sp|O60506|HNRPQ_HUMAN Heterogeneous nuclear ribonucleoprotein Q OS=Homo sapiens (Human) OX=9606 GN=SYNCRIP PE=1 SV=2	1	50	50	40	68.7	69.602	0	323.31				37.857296845331	32.1613787718674	32.2671264098501	32.1248166987633	32.2427492293775	32.404817697626	32.4440374520594	32.8268408918044	32.5146278246564	32.2078965663874	32.1865676238033	32.0987044211182	32.4400814056631	32.6501656588771	32.517540415559	32.7026040301684	32.6631421711303	32.4592410492743	32.3614460192245	32.45765205677	32.2336933771566	31.8404490117647	32.1643791993801	32.2212704955584	32.1254634883914	32.1842931274088	32.3481813948132	32.8176270960127	32.1994671490922	32.12992152092	31.9537282863298	32.0806805600311	32.0505096420477	31.96543890216	32.0840118711884
O60508	Pre-mRNA-processing factor 17	CDC40	sp|O60508|PRP17_HUMAN Pre-mRNA-processing factor 17 OS=Homo sapiens (Human) OX=9606 GN=CDC40 PE=1 SV=1	1	11	11	11	28.5	65.521	0	17.366				30.9477500676225	25.2036290947303	23.9028821933931	25.0419735760635	24.8498116721626	23.058805631249	25.5163507218932	26.3742467175465	23.1304712715491	25.3268713409284	25.1882018643841	25.4228765445535	24.5337997583541	25.7993662152038	25.4204370106958	24.9340460729304	26.3222018652901	26.206165702049	23.3316965841329	24.9681598159873	24.4413910690023	25.1181879732685	23.8897616536333	24.77167926919	25.3220299050242	23.746016452181	25.980306088103	26.0046604175954	23.1996585674393	25.5004519292545	24.796596556407	25.8943951848545	25.6576368304755	25.4038938659806	23.4389826683396
O60524	Nuclear export mediator factor NEMF	NEMF	sp|O60524|NEMF_HUMAN Nuclear export mediator factor NEMF OS=Homo sapiens (Human) OX=9606 GN=NEMF PE=1 SV=4	1	15	15	15	16	122.95	0	20.611				31.9392616496544	26.2248654747942	25.2318387529605	26.6660072354613	26.597757059197	25.7184523961506	26.9903179816597	27.3165681140542	25.4182829423549	26.4672794107961	25.4406309556861	26.7861876532852	25.8726513987149	26.7353122378294	26.8407416256092	25.5807528797942	26.9017319939852	26.7283220462979	25.6619368056732	26.2927930087828	26.5725653912086	26.000368339813	25.1642293261144	25.9456113635676	26.3971512987376	25.3177587199479	26.3526403523626	27.2884166485607	25.3813610207461	25.9867642235663	25.9384500171054	26.2050098606633	26.5158245776407	25.9951793645845	25.7062765749764
O60547	GDP-mannose 4,6 dehydratase	GMDS	sp|O60547|GMDS_HUMAN GDP-mannose 4,6 dehydratase OS=Homo sapiens (Human) OX=9606 GN=GMDS PE=1 SV=1	1	14	14	14	48.4	41.949	0	55.13				32.7010551987334	27.5852018807104	26.1973429949215	27.3504331467145	27.2747987088776	26.5334136258352	27.5599776542935	28.1344759874659	26.3037197213463	27.1992916209516	26.1783186670127	27.3702772670541	26.8641967263463	27.2299519549134	27.6465009211099	26.7188181777921	27.9626769979324	27.5878504074169	25.9852229869273	27.3213934737631	26.5870635153458	26.8698543612082	25.5174925462828	26.9611318837568	27.3765006182664	25.5183633309904	26.8229877561703	27.932864158734	25.5276092019953	26.8876252217366	26.1468200401313	26.8972374337661	27.4672327601343	26.9500469652901	26.7961261756054
O60563	Cyclin-T1	CCNT1	sp|O60563|CCNT1_HUMAN Cyclin-T1 OS=Homo sapiens (Human) OX=9606 GN=CCNT1 PE=1 SV=1	1	20	20	20	27.8	80.684	0	54.177				32.3430001115893	26.759514586155	26.8145783589433	26.8852994191357	26.6488337142842	26.8061196562208	26.6261702226803	27.4789258517707	26.8920339434267	26.7184262653414	26.8181187166485	26.5361292110755	26.8086992980898	26.977273633835	26.9681817933813	27.064351026623	27.0982840142906	26.5540450791204	26.5229787123063	27.0778572064992	27.0544483190794	26.2270895730318	26.2801905089676	26.8285669116631	26.5913504490892	26.413803770316	26.931230398043	27.1406319646734	26.4646490696239	26.776054657082	25.8222341303535	25.9798483560783	26.8040279910474	26.6135799601249	26.8415816227455
O60566	Mitotic checkpoint serine/threonine-protein kinase BUB1 beta	BUB1B	sp|O60566|BUB1B_HUMAN Mitotic checkpoint serine/threonine-protein kinase BUB1 beta OS=Homo sapiens (Human) OX=9606 GN=BUB1B PE=1 SV=3	1	16	16	16	21.7	119.54	0	23.699				30.929947444697	25.0383356317693	25.7713266490208	25.6135237574314	24.5024564741697	25.1351221325246	25.9616397466862	25.0343526580857	25.3943080337967	25.4733311880969	24.6261702226803	24.2256746345579	25.2862675523869	25.7600732191333	25.9992933222219	23.6765907183614	26.3881447624947	25.8211394564146	24.8798423439521	25.6591895655378	24.5950839790984	24.9116395816093	24.5831369542498	25.5581245187045	25.104496058928	24.9134668767979	25.6925878345647	25.4186689821487	23.9999814257541	25.7928788430656	24.8447930986547	25.7155227995573	25.7310185763998	25.8970296540974	25.2092930131091
O60568	Multifunctional procollagen lysine hydroxylase and glycosyltransferase LH3	PLOD3	sp|O60568|PLOD3_HUMAN Multifunctional procollagen lysine hydroxylase and glycosyltransferase LH3 OS=Homo sapiens (Human) OX=9606 GN=PLOD3 PE=1 SV=1	1	30	30	30	49.9	84.784	0	215.31				34.5620632308298	28.8328578621025	28.0737777607134	29.0760228832504	28.9154457379307	28.3457463945781	29.3574768000979	29.7601652458588	28.310296927355	29.3032363269085	28.7834737381189	28.8513257620384	28.4449013930643	29.5985558887661	29.4014952347541	28.7060920989144	29.6887585377808	29.3546844794713	28.1485568769009	29.3826560162816	28.9623736239347	28.5224923958911	27.6508889333614	29.2945205616848	28.9484047079975	27.9517707151345	29.3813362642868	29.6558607146821	27.93021540833	29.2200655615806	28.7620520857818	28.7273809641932	29.1600986919541	28.6579911101703	28.6789559689769
O60573	Eukaryotic translation initiation factor 4E type 2	EIF4E2	sp|O60573|IF4E2_HUMAN Eukaryotic translation initiation factor 4E type 2 OS=Homo sapiens (Human) OX=9606 GN=EIF4E2 PE=1 SV=1	1	5	5	5	33.5	28.362	0	34.497				30.6664475100174	24.2875010317881	22.404082335058	25.1701261688995	24.5283844757891	23.4844374403355	25.6148158657688	26.147810002256	23.7555216857292	25.4293405869142	25.0674317346929	22.9054185906581	23.0129252417492	26.6183492042727	25.6967585128041	23.2833382213483	25.6594890238874	25.6058314695249	23.7060920989144	25.6051532590061	25.7347180949892	25.0305270494123	23.6938110660147	25.3789163342663	25.3047643451423	23.923793168319	25.7856639844921	26.2168968019283	22.8664247105976	25.4500407621234	25.4877527118998	24.0424328934564	26.4051769185222	23.8080364020305	23.8954125676866
O60610	Protein diaphanous homolog 1	DIAPH1	sp|O60610|DIAP1_HUMAN Protein diaphanous homolog 1 OS=Homo sapiens (Human) OX=9606 GN=DIAPH1 PE=1 SV=2	1	57	57	57	43.5	141.35	0	323.31				35.2494757527595	29.6988260950708	29.0794348959154	29.8661882685077	29.9409773307333	29.1262515637479	30.0127856801066	30.4896065541012	29.2253390722348	29.818728246017	29.2100412591618	29.6118753425119	29.4882087328396	30.1990575502054	30.0921963659858	29.5526130800056	30.7392454855893	29.9192589307199	28.8953027711246	29.8227295013382	29.6235214123718	29.1965506131723	29.0210190504401	29.8781386142696	29.9737751294449	28.914704695774	30.4750837854763	30.1976523276519	28.723382640486	29.5822792848169	28.93752989517	29.2609388740827	29.6802981358249	29.4029592805872	29.4032641032216
O60613	Selenoprotein F	SELENOF	sp|O60613|SEP15_HUMAN Selenoprotein F OS=Homo sapiens (Human) OX=9606 GN=SELENOF PE=1 SV=4	1	3	3	3	24.8	18.092	0	14.417				30.2532712254985	24.5383660973076	24.505548939243	25.1878999347977	24.2002275243518	24.3817240666834	25.1578458794768	25.0420153382334	25.0008840638643	25.0482660125252	25.3509051996921	24.1376647406596	25.1378210625843	25.4497889499238	24.697792674329	24.7799160883164	25.5255198532726	24.7046154406065	24.0488480293781	25.4554127641928	25.5956531344793	24.1460819794042	24.5820459392213	25.3200681079227	24.2066501342715	24.2758289643096	25.2172297102143	23.7632431705772	23.5850872400778	25.113744391267	24.9769678531642	23.328550028816	24.6245536325617	24.1449158510576	24.2167488180281
O60645	Exocyst complex component 3	EXOC3	sp|O60645|EXOC3_HUMAN Exocyst complex component 3 OS=Homo sapiens (Human) OX=9606 GN=EXOC3 PE=1 SV=3	1	6	6	6	9.3	85.566	0.0013024	3.0377				30.5078639456524	24.7064083291515	23.9602261192441	25.571379547041	25.4292767282456	22.4503554655779	25.7504702452098	25.9449638293533	22.7941786533355	25.6364128744847	24.4372054810869	24.5079697721643	23.8316141958355	26.0839548277526	25.5475733134039	NA	25.9451201573275	24.9689507913273	22.8602231392243	25.5811552891563	25.904169328998	24.2349109638115	23.195188951	25.6045595631519	25.3235080939129	NA	25.8008230964396	26.0340167472508	23.6303426782279	25.8157757278414	23.7536868440535	23.7590827670134	24.5060939809273	24.7520028534002	23.7076725573973
O60664	Perilipin-3	PLIN3	sp|O60664|PLIN3_HUMAN Perilipin-3 OS=Homo sapiens (Human) OX=9606 GN=PLIN3 PE=1 SV=3	1	29	29	29	82.3	47.074	0	323.31				37.253672763698	31.5705474282025	31.7663951137144	31.7050374972294	31.5078166991674	31.8227067119275	31.8068955692675	32.2977268316361	31.9444025840322	31.6681819000188	31.5977481808278	31.3572565501194	31.8440837141266	32.1809783545933	31.8705232641762	32.2505067385254	32.182903033983	31.9257451944859	31.8780728210684	31.8421363526502	31.7776073672682	31.3026373028195	31.5949042928025	31.7997352045421	31.447416217151	31.7801915097535	31.9672612033632	32.3882310003126	31.6289271345877	31.6438806111044	31.4613895158529	31.2299175849824	31.5578708041212	31.2356916886711	31.0532963323447
O60671	Cell cycle checkpoint protein RAD1	RAD1	sp|O60671|RAD1_HUMAN Cell cycle checkpoint protein RAD1 OS=Homo sapiens (Human) OX=9606 GN=RAD1 PE=1 SV=1	1	7	7	7	32.3	31.827	0	18.486				30.626100579416	24.2877828219235	24.838699594071	25.3349385584812	25.4653187830322	23.9514483636808	25.6825769577338	24.7762555056192	24.3397369400323	25.6448794675306	24.2922137717844	24.8914777951179	24.3381052395293	25.9333482978149	24.7315883509499	24.3905410755858	26.3486953357696	24.4414543937051	23.7435532886758	25.9178429654616	24.3940790216008	23.9636694124912	23.6640548623541	25.3845263453829	24.7843165341251	23.9284995804055	25.7043779794849	24.9627872999349	23.5213320563092	25.2269609995897	23.2715610535719	25.4884884054603	24.9556665784915	25.4930780098938	25.2253804471505
O60678	Protein arginine N-methyltransferase 3	PRMT3	sp|O60678|ANM3_HUMAN Protein arginine N-methyltransferase 3 OS=Homo sapiens (Human) OX=9606 GN=PRMT3 PE=1 SV=4	1	17	17	17	39.5	59.902	0	37.017				32.7487521087499	27.0640425936895	25.3110162534108	27.3656963535122	27.2293102478155	26.0617787351009	27.5350465575782	28.2335219644503	25.5852878552071	27.6118929261682	26.3728860444374	26.8633697977434	26.1770071864528	28.1082404032071	27.8722638978572	26.2356049623255	27.93021540833	27.7782499198333	25.982614330978	27.7318213756966	26.6484223188988	26.6022956238236	25.3021513660519	27.6777469502956	26.8640786227041	26.0995285649172	27.5375665495567	27.7328565861031	26.1391491155111	27.2750652247885	26.0369742725959	27.0320206642251	27.1396565775489	27.0013136931232	27.0983844210861
O60684;O15131	Importin subunit alpha-7	KPNA6	sp|O60684|IMA7_HUMAN Importin subunit alpha-7 OS=Homo sapiens (Human) OX=9606 GN=KPNA6 PE=1 SV=1	2	26	26	19	47.4	60.029	0	323.31				34.6690271878946	29.0188192339375	27.6631591409186	29.2305475703221	29.1965037130377	27.5952689792272	29.8437543453681	29.9618218713547	27.8433200625373	29.6030742537496	28.621601472404	28.2852888293316	28.4794656238333	30.0438777454637	29.3992556252992	28.7551268821527	30.0288106394653	29.5424642193514	28.3249161207014	29.5698415599955	28.8488511303025	28.7614498336166	27.8085151908466	29.7705360888875	28.9225517842979	28.0103598395195	29.7156308032287	30.0810616708617	28.2741766468836	29.3543271764429	28.391328035944	29.4611943328666	28.8475076858482	28.2688336556243	28.6804993532
O60701	UDP-glucose 6-dehydrogenase	UGDH	sp|O60701|UGDH_HUMAN UDP-glucose 6-dehydrogenase OS=Homo sapiens (Human) OX=9606 GN=UGDH PE=1 SV=1	1	33	33	33	71.3	55.023	0	323.31				35.2047449470256	29.4912133319108	29.0178640527228	29.4430247484443	29.4629305338298	29.1884377029148	29.6518128276117	30.4562082236724	29.3423802845715	29.5681388159145	29.5161365291765	29.2068550374081	29.3368164219772	30.0613667425113	29.8856776172913	29.5848794307093	30.0671496101695	29.9467048131216	29.2619252862821	29.8610489139728	29.7509653279481	29.3891136148786	29.0219721457617	29.7170210374827	29.5073725065623	28.9699389010549	29.8351491946728	30.5971709696011	28.9434666896937	29.5595036532649	29.5034918237033	29.5251277633012	29.6422372689988	29.3622720026599	29.6172109280096
O60716	Catenin delta-1	CTNND1	sp|O60716|CTND1_HUMAN Catenin delta-1 OS=Homo sapiens (Human) OX=9606 GN=CTNND1 PE=1 SV=1	1	42	42	42	52.4	108.17	0	323.31				34.9191878812485	29.424483258826	29.1368731008844	29.3371355434622	29.1063694458175	29.3277451875586	29.564527426084	29.8923524734893	29.3639643137524	29.4092458968895	29.124773569143	29.1793299734474	29.153155690589	29.9762359005083	29.5695337657397	29.5263783448426	29.9582303268856	29.429839385484	29.1230720013577	29.7172171979763	29.3788791364379	28.761069334252	28.7414331423902	29.6332042574479	29.0343316659498	28.989803878561	29.6835644458946	29.9082758811711	28.99997067666	29.3497585172699	29.0073151073851	29.0975056245984	29.3914099862999	29.0995636777874	29.0001587742452
O60739	Eukaryotic translation initiation factor 1b	EIF1B	sp|O60739|EIF1B_HUMAN Eukaryotic translation initiation factor 1b OS=Homo sapiens (Human) OX=9606 GN=EIF1B PE=1 SV=2	1	9	1	1	67.3	12.823	0.0057295	1.9886			+	26.2721664424285	21.3046320679573	22.6521753799766	NA	NA	NA	NA	23.1525330466278	21.8805431236039	NA	22.1544040361018	21.0243848965188	23.0553837284334	NA	21.4330331923162	NA	NA	22.0197780241947	22.138399306473	NA	22.7018902048033	21.2777028526076	23.0313855409824	NA	NA	NA	NA	NA	NA	NA	22.5739004681684	NA	NA	NA	NA
O60749	Sorting nexin-2	SNX2	sp|O60749|SNX2_HUMAN Sorting nexin-2 OS=Homo sapiens (Human) OX=9606 GN=SNX2 PE=1 SV=2	1	26	26	24	48.7	58.47	0	257.33				34.6524006466938	28.9301589990695	28.9127933310354	28.8934523092677	28.679794969571	29.2014199213225	29.0257254492565	29.6967220384489	29.2618804639923	29.4033453783813	28.227612932352	28.835601001673	29.1322465244337	29.6118753425119	29.3503488352841	29.544971299186	29.5833916448746	29.4047466546522	29.1769786627612	29.204081721046	28.5706559926645	28.5034728679357	28.8300792658709	29.3067383587912	28.9470951300616	29.0690720930741	29.4131863915825	29.8695455321284	28.8692072148848	29.1446484805045	28.262216597227	28.8063040694008	29.0668417750274	28.7356027620877	28.8024264336879
O60762	Dolichol-phosphate mannosyltransferase subunit 1	DPM1	sp|O60762|DPM1_HUMAN Dolichol-phosphate mannosyltransferase subunit 1 OS=Homo sapiens (Human) OX=9606 GN=DPM1 PE=1 SV=1	1	11	11	11	46.9	29.634	0	85.269				32.9009730792705	27.2426356715798	25.4072371586069	27.5440685150636	27.7240986020378	25.9084362353442	28.0012599964621	27.9633386834848	25.7469646748037	27.561726464093	26.8305024411044	26.4286699298753	26.6056902019566	27.9469278643033	27.9628975935048	26.3323626365102	28.3330881128597	28.0490038868882	26.0034599223808	27.7774976345648	26.9029971629146	26.6489708200141	26.438411668294	27.8689129614744	27.6325630634924	25.5520376827281	27.4891471458473	28.1992916209516	25.7824429850445	27.3393461798603	26.6500671970334	27.2039650783617	27.523352690337	26.8904112445674	26.7785632562897
O60763	General vesicular transport factor p115	USO1	sp|O60763|USO1_HUMAN General vesicular transport factor p115 OS=Homo sapiens (Human) OX=9606 GN=USO1 PE=1 SV=2	1	42	42	41	53.8	107.89	0	323.31				35.0597643249417	29.3185303633306	29.1269653853877	29.7362804245921	29.5588653289312	29.15993033404	29.8196725079036	30.2245803217475	29.3252378851029	29.8402764168003	28.8926998806407	29.3906722654596	29.2324701874273	30.0683034073046	29.8665420328107	29.6235737385958	30.1933109217071	29.8745961371468	29.3845716316543	29.9236571783382	29.1022948454557	29.298502706219	28.72877614218	29.8939006858524	29.3843245983567	28.9847885383685	29.6956605624842	30.475953490139	29.2943890948584	29.5526314009896	28.5344529780426	29.099538597253	29.0533351783426	29.1960580856998	29.057059532536
O60783	28S ribosomal protein S14, mitochondrial	MRPS14	sp|O60783|RT14_HUMAN 28S ribosomal protein S14, mitochondrial OS=Homo sapiens (Human) OX=9606 GN=MRPS14 PE=1 SV=1	1	3	3	3	28.9	15.139	0	15.136				30.9186193594773	25.257854229211	25.3551803534988	25.1987672497279	25.4469214884042	22.1358032085055	25.8953432234618	26.1426002375033	25.3127134807653	25.5356102320171	25.1362962008193	25.3029880343766	25.5706559926645	26.1793631968415	25.8950426932991	23.8200683048383	25.8924045898955	25.3085881740518	25.4041863074589	25.6635934995515	25.6275067218295	25.0603156285699	24.9586341309306	25.3413328605698	24.96424249656	22.6339158223513	25.4365384710499	25.4369514183865	24.3114667328489	25.4569484298206	25.237757884896	25.121195485209	25.697156354971	25.241799611087	25.3362333110964
O60784	Target of Myb protein 1	TOM1	sp|O60784|TOM1_HUMAN Target of Myb protein 1 OS=Homo sapiens (Human) OX=9606 GN=TOM1 PE=1 SV=2	1	6	6	6	20.3	53.818	0	24.174				31.232035533922	25.1868049100462	25.4535301283213	24.9440478537482	28.6720239663131	25.5189635660851	25.3914263758125	26.3873724989653	25.4429100952452	25.716517436767	26.05936690769	24.3509051996921	25.5894086174233	26.0909757477243	25.9618384270027	26.0074006612629	26.1964990229404	26.125616211619	24.9728115515561	25.6366894435832	25.4520536790101	25.0928113276667	25.3646281602773	25.5375073061664	25.4791726297723	24.7282182328819	25.5518617192728	26.3271112731057	25.3287896819991	25.8042988480207	25.9865906453864	24.7083568854175	26.1256950301855	23.5115934220287	24.6450994324696
O60814	Histone H2B type 1-K	H2BC12	sp|O60814|H2B1K_HUMAN Histone H2B type 1-K OS=Homo sapiens (Human) OX=9606 GN=H2BC12 PE=1 SV=3	1	14	1	0	69	13.89	1	-2		+	+	28.4908691729968	NA	24.7754017061585	NA	NA	24.9090774738643	NA	NA	25.7907181714925	NA	NA	NA	24.660414229634	NA	NA	25.5060939809273	NA	NA	25.7897485431488	NA	NA	NA	25.6437241010522	NA	NA	25.0111600179724	NA	NA	25.2729139251651	NA	NA	NA	NA	NA	NA
O60825;P16118;Q16877	6-phosphofructo-2-kinase/fructose-2,6-bisphosphatase 2	PFKFB2	sp|O60825|F262_HUMAN 6-phosphofructo-2-kinase/fructose-2,6-bisphosphatase 2 OS=Homo sapiens (Human) OX=9606 GN=PFKFB2 PE=1 SV=2	3	17	17	13	35	58.476	0	52.011				32.0389491323701	26.1548752665047	22.4265729146986	26.8658491629642	26.8842515834468	22.5962334417427	27.1250446481966	27.1822459706282	21.0305944005499	27.0208336532085	24.5942298247993	26.029895479538	24.8220152620041	27.3350919451166	27.0328614568713	23.0338235630993	27.6454705472718	27.1164439122325	23.8260953395816	27.1516082532445	24.37484368109	25.8556684549649	23.4230368956713	26.836413897885	27.129669778649	20.8891117700813	26.9190031362458	27.4503397320355	21.6209124638965	27.1434568638702	25.0761044582718	26.2941787230145	26.7969925476373	26.447094958434	26.3139245647328
O60826	Coiled-coil domain-containing protein 22	CCDC22	sp|O60826|CCD22_HUMAN Coiled-coil domain-containing protein 22 OS=Homo sapiens (Human) OX=9606 GN=CCDC22 PE=1 SV=1	1	18	18	18	40.7	70.755	0	32.276				32.0278884107424	26.126522365258	26.0372047467775	26.664922909938	26.396498170454	26.6604414325876	26.9072446071215	27.3238001148422	26.7567181719844	26.7404684085819	25.5601380501422	26.4722313426846	26.6482851610301	26.7527685473806	27.1609642224516	26.5689759476533	27.208902469754	26.566815084347	26.5760017217304	27.2760420287805	26.101152894217	25.8050372905003	26.2084746104545	26.8825034976387	25.5603713213662	26.000927032548	26.4088573270507	26.9880437180908	26.1903701260358	25.5644183994419	25.9107021950376	26.0471220810991	26.4996614946954	26.3909673990652	26.1759038594954
O60828	Polyglutamine-binding protein 1	PQBP1	sp|O60828|PQBP1_HUMAN Polyglutamine-binding protein 1 OS=Homo sapiens (Human) OX=9606 GN=PQBP1 PE=1 SV=1	1	9	9	9	40.8	30.472	0	105.76				34.07327659605	28.3934163172652	28.7287437114994	28.4852362578072	28.4002333370038	26.1608296184744	28.7920969046057	29.2958345714674	28.8712946901143	28.6262398625828	28.7989399845394	28.4318926186084	28.7423329789413	29.051417527661	28.8557872490727	27.571451882524	29.0052817102326	28.9114795831097	28.8024264336879	28.8304419950986	28.703322123585	28.0322309083294	28.4681654868782	28.6572074904144	28.5104695545435	27.0465601826578	28.6404455290473	29.2314405326277	28.6524968124727	28.6491079127153	28.4502610617494	27.1464704794849	27.9469278643033	28.4859271853377	28.3257311178473
O60830	Mitochondrial import inner membrane translocase subunit Tim17-B	TIMM17B	sp|O60830|TI17B_HUMAN Mitochondrial import inner membrane translocase subunit Tim17-B OS=Homo sapiens (Human) OX=9606 GN=TIMM17B PE=1 SV=1	1	5	5	5	43.6	18.273	0	26.545				30.9503251288002	23.6078359775901	22.680587879955	25.9168185099955	25.3689960767691	22.0363077855404	26.0448940123662	26.5422243437261	22.7270446218458	26.1876923215468	24.4957028127824	24.2435075662724	23.9944673860398	26.2513309969934	26.3322089594059	23.1163883847568	26.6109079112276	25.4732382758418	23.8039048574288	26.0789363289613	24.0680881018747	23.328960838474	23.0185900481149	25.9427287210919	25.3343248488076	22.6499849976521	26.0670008313856	26.3429270176381	22.51101424933	25.91558820241	24.1840447834594	24.6252227861177	26.0308848163183	25.1068935585091	25.1160472405113
O60832	H/ACA ribonucleoprotein complex subunit DKC1	DKC1	sp|O60832|DKC1_HUMAN H/ACA ribonucleoprotein complex subunit DKC1 OS=Homo sapiens (Human) OX=9606 GN=DKC1 PE=1 SV=3	1	38	38	38	65.2	57.673	0	297.03				35.168703823555	29.5935960002479	29.1492597497854	29.5825484828449	29.4854857975875	29.1084896809685	29.8688982472283	30.3894624066389	29.3378798858621	29.4340821698571	29.2918889462513	29.5163432068976	29.4839494832557	30.0622678235387	30.1567760062677	29.5674499017348	30.1829326243891	30.1303819114314	29.2603781119928	29.7807077832713	29.5887976851774	29.2931395621404	29.0344103848847	29.6987764283167	29.855148615701	29.0200388236799	29.8397510006917	30.6905412576669	29.2532261335283	29.5487972492883	29.1036709974041	28.9043473689476	29.343842013995	29.291537701223	29.0415558878611
O60840	Voltage-dependent L-type calcium channel subunit alpha-1F	CACNA1F	sp|O60840|CAC1F_HUMAN Voltage-dependent L-type calcium channel subunit alpha-1F OS=Homo sapiens (Human) OX=9606 GN=CACNA1F PE=1 SV=2	1	1	1	1	0.7	220.68	1	-2		+	+	25.0129081967761	NA	NA	NA	NA	NA	NA	NA	22.5418906657662	NA	NA	NA	21.7127603958396	NA	NA	22.6425347580203	NA	NA	22.2956086469898	NA	NA	NA	21.896410755129	NA	NA	22.1289307534733	NA	NA	21.9765571314288	NA	NA	NA	NA	NA	NA
O60841	Eukaryotic translation initiation factor 5B	EIF5B	sp|O60841|IF2P_HUMAN Eukaryotic translation initiation factor 5B OS=Homo sapiens (Human) OX=9606 GN=EIF5B PE=1 SV=4	1	75	75	75	52.3	138.83	0	323.31				36.664742816052	31.0091186851685	30.7497512742728	31.2365472612983	31.0618817148676	30.7778424806741	31.4146789461423	31.6389277014051	30.88481925558	31.1746235136419	30.9885449055024	30.8256284155982	30.9644408187874	31.5963269375608	31.3891546535803	31.0268337126851	31.6647534104323	31.1891921272434	30.7597844074987	31.4192578959332	31.1746235136419	30.7125183680738	30.593257609098	31.1735517190185	31.038196936632	30.5849510924935	31.3941219641567	31.6712648084994	30.7605777073322	31.1223809372403	30.6598292420332	30.8704865193168	31.0757169358331	30.9350162071913	30.7949805282658
O60869	Endothelial differentiation-related factor 1	EDF1	sp|O60869|EDF1_HUMAN Endothelial differentiation-related factor 1 OS=Homo sapiens (Human) OX=9606 GN=EDF1 PE=1 SV=1	1	16	16	16	67.6	16.368	0	141.61				34.527816572639	28.9861457559523	29.2647462868264	28.7366997704911	29.1931463955014	22.8289639068546	29.3045641841666	29.8144102812311	29.4624235450556	29.0799943067284	29.169997194131	28.9940465062296	29.3637137262245	29.5078639456524	29.4380546784686	21.2012002202646	29.6513167357335	29.3586089834463	29.1614929022426	29.2625974535753	29.3513181193827	28.7335678626094	29.1164934885298	29.1531798561327	29.1098599392807	20.8131548855676	29.4605109843891	29.7546332257013	28.6625141485958	29.070352326578	29.0147819375732	27.6863892785044	28.8376474206477	28.9973885751481	28.888525463239
O60870	DNA/RNA-binding protein KIN17	KIN	sp|O60870|KIN17_HUMAN DNA/RNA-binding protein KIN17 OS=Homo sapiens (Human) OX=9606 GN=KIN PE=1 SV=2	1	5	5	5	15	45.373	0	9.5828			+	28.5255571896176	22.7276886682303	20.7369435802189	23.3208600313311	24.0395911318406	NA	23.2141121616074	NA	NA	23.8286153315601	NA	21.2745214800922	NA	23.6435039263031	24.2799426445153	NA	24.8108332268952	NA	20.8590858155227	23.5691788155495	21.9388717305203	NA	NA	24.0734100441578	23.2591122316184	NA	24.1234470118705	21.7435327446344	NA	22.3414482416945	23.0296343498775	22.0822907024102	21.9413815142653	23.9668405592969	22.9621341892319
O60884	DnaJ homolog subfamily A member 2	DNAJA2	sp|O60884|DNJA2_HUMAN DnaJ homolog subfamily A member 2 OS=Homo sapiens (Human) OX=9606 GN=DNAJA2 PE=1 SV=1	1	22	22	22	51.2	45.745	0	203				34.610828729041	28.8841642294435	28.0704035122955	28.9901556531036	29.1399980380596	28.4300986926021	29.3696534528701	29.9291714798126	28.1382410938463	29.0851206010323	28.6160366871365	28.830321095489	28.7433927805662	29.3999278732671	29.5856137953055	28.7496074370793	29.7644427643776	29.5239134756772	28.3453234160829	29.0155264994864	28.917353594158	28.4728975463698	28.2857738651859	29.1751472124712	28.7395030292221	28.271819265182	29.2619701071794	29.8020257663949	27.9403893270403	28.7625907299586	28.3803869462747	28.7749243627593	29.3004678443806	28.8321335266833	28.8043973288591
O60885	Bromodomain-containing protein 4	BRD4	sp|O60885|BRD4_HUMAN Bromodomain-containing protein 4 OS=Homo sapiens (Human) OX=9606 GN=BRD4 PE=1 SV=2	1	16	14	12	14.2	152.22	0	20.637				32.5187366315503	26.3466004330645	26.3013491033424	26.6828448179353	26.9236571783382	25.7982293201442	27.5406734159431	27.3538856799061	26.6856543515221	26.5206578822338	27.1360419004244	26.7499590137938	26.6737095548223	27.2475332391302	27.3964001757041	26.7152871271145	27.5250717417483	27.1899932710631	26.2511865035243	27.2606921656157	27.4293405869142	26.8725574686701	26.3085708159206	26.8212854609393	26.8156780206834	25.9592755597497	27.1547980261663	27.5963358246806	26.470618786396	26.709119791612	26.9107936742026	26.8134778583714	26.9626769979324	26.6669553522195	26.4276953248105
O60888	Protein CutA	CUTA	sp|O60888|CUTA_HUMAN Protein CutA OS=Homo sapiens (Human) OX=9606 GN=CUTA PE=1 SV=2	1	5	5	5	38.5	19.116	0	61.737				33.4438152121534	27.2956156529315	28.0127057723251	28.1579325911905	28.0581698044815	27.4365861248523	28.1198606863096	28.7176748020984	26.8821536261587	28.0651218205939	28.1789739604883	27.4432421691426	28.1431162211186	28.6985943022547	28.5058971840714	28.0640425936895	28.6303426782279	28.5745949708634	27.050302045092	28.4272637319482	28.5010444711018	27.4859271853377	27.8941754284452	28.3578333240263	27.9583133095459	28.2860383614816	28.5043445755699	28.7818491869148	26.9319066613558	28.1474412722278	28.1161464186669	27.9870679351379	28.0742372746475	22.7143964613991	22.7329341969469
O60907;Q9BQ87	F-box-like/WD repeat-containing protein TBL1X;F-box-like/WD repeat-containing protein TBL1Y	TBL1X;TBL1Y	sp|O60907|TBL1X_HUMAN F-box-like/WD repeat-containing protein TBL1X OS=Homo sapiens (Human) OX=9606 GN=TBL1X PE=1 SV=3;sp|Q9BQ87|TBL1Y_HUMAN F-box-like/WD repeat-containing protein TBL1Y OS=Homo sapiens (Human) OX=9606 GN=TBL1Y PE=1 SV=1	2	8	3	3	21.8	62.495	0	6.7831			+	27.6414105885975	NA	NA	21.6102264502789	24.2522698519577	NA	21.3881119086366	NA	22.9183253458433	21.2416759784202	19.2107664550386	23.327179817828	NA	21.6241743077323	22.2483804627379	NA	21.83395091988	23.2200895547741	NA	21.3213005657186	24.4650696236618	NA	NA	24.4218819696263	21.6926410401128	23.7439641080823	21.56509277878	NA	NA	21.1696828295455	NA	23.9373278386129	NA	20.0899055964913	NA
O60925	Prefoldin subunit 1	PFDN1	sp|O60925|PFD1_HUMAN Prefoldin subunit 1 OS=Homo sapiens (Human) OX=9606 GN=PFDN1 PE=1 SV=2	1	9	9	9	65.6	14.21	0	46.926				33.5132399279023	28.1398517077367	28.2794113629623	28.4960991701405	28.9928317414654	25.9528484021085	28.5479336185885	28.7629708283315	27.0181825167337	28.3467187747506	28.6298912446024	28.0538789125149	28.2640527425858	28.7163342656406	28.8922076958155	26.7679977004858	28.1482659327535	28.5200208728681	27.1987297873464	28.4949173987135	28.3675304647618	27.4979271020175	28.0412425423306	28.480814171114	28.636820795334	25.7282441869362	28.4868862582998	28.8856485286451	25.4764248442142	28.0983342185619	28.3630661735822	27.8515044866736	28.1495747196086	24.774949490034	23.1379148476094
O60927	E3 ubiquitin-protein ligase PPP1R11	PPP1R11	sp|O60927|PP1RB_HUMAN E3 ubiquitin-protein ligase PPP1R11 OS=Homo sapiens (Human) OX=9606 GN=PPP1R11 PE=1 SV=1	1	3	3	3	39.7	13.952	0	10.709				30.0338067632549	21.6222985314807	25.8762630631978	23.8775507553216	NA	25.0696048082189	23.6034280375716	23.9828536542449	24.6899783561026	23.9272339790603	24.0230145344911	25.5792284553341	24.9229316818696	24.6744371203486	23.5244441516886	24.4087277805108	24.5364701528331	24.2625571323679	25.1158091851165	25.0071012004915	24.8416296078128	23.7317954859166	24.2307399473721	23.8108822456351	NA	NA	23.6915765561562	25.5895514882224	NA	23.6730355557253	24.5901228299751	22.5508407077843	24.7235909568593	25.0458106441448	24.9581030775353
O60934	Nibrin	NBN	sp|O60934|NBN_HUMAN Nibrin OS=Homo sapiens (Human) OX=9606 GN=NBN PE=1 SV=1	1	13	13	13	27.7	84.958	0	67.619				31.5284571363521	25.6228514690326	25.2168228118756	26.4536871085115	26.1408659594904	25.8379060258086	26.2181725333962	26.9429076572378	25.3421810357449	25.9667745647843	25.572015974853	25.03363875405	25.1576531681183	26.236006598404	26.1201870845473	25.4355532732218	27.1075920793795	26.4324184140491	25.3912296893718	26.140397931898	25.7341754029663	25.0293057647686	25.0285893583306	26.5884939091184	26.1200486215863	24.8298253011371	26.2037970963267	26.557321240433	24.6772361713769	25.2546143198326	25.7482450673768	26.3072336122528	25.8874160529761	25.6861087142016	25.8724400475134
O60936	Nucleolar protein 3	NOL3	sp|O60936|NOL3_HUMAN Nucleolar protein 3 OS=Homo sapiens (Human) OX=9606 GN=NOL3 PE=1 SV=2	1	6	6	6	39.9	22.629	0	28.305				31.3291362527901	25.7558272659275	24.7993168036089	26.0364293690324	23.4083390710808	22.7196486802562	25.9902314087027	26.6214268056434	25.9511148208488	26.268030497507	26.3111028949968	25.4163834094394	26.983593129807	27.0422867628748	24.526236542329	23.5720738180076	26.5127540838593	26.3681302132805	26.0256779332219	26.6873908487024	25.7223927267303	25.9346535376926	25.0686621782991	26.3081367947499	23.2917923623931	23.6291200081404	26.6972359102409	26.8388197936162	25.7926058333458	26.4914885999423	25.9655641300721	26.243925162484	26.4233094516756	NA	NA
O75027	ATP-binding cassette sub-family B member 7, mitochondrial	ABCB7	sp|O75027|ABCB7_HUMAN ATP-binding cassette sub-family B member 7, mitochondrial OS=Homo sapiens (Human) OX=9606 GN=ABCB7 PE=1 SV=2	1	14	14	14	24.3	82.64	0	125.72				32.0603362460097	26.4421033117016	25.050385087459	26.7633191638897	26.6485594637291	24.7514410860893	26.6592167915928	27.4694081852406	24.6870971268374	26.4021705071504	26.0487441150163	26.7889275790828	25.9380012504473	27.3681135569656	26.9435784701951	25.6171723860188	27.4221386997704	27.1119750546348	24.9246541406501	27.3130249994712	25.7936231525496	26.6144227378964	24.3344271518845	26.85638107293	26.9393247107855	25.1623864111853	27.2020040698809	27.5389728655379	25.0080421536807	27.018288655784	25.612680454186	26.0683751686414	26.7555726202573	26.4175749343347	25.5342451674944
O75037	Kinesin-like protein KIF21B	KIF21B	sp|O75037|KI21B_HUMAN Kinesin-like protein KIF21B OS=Homo sapiens (Human) OX=9606 GN=KIF21B PE=1 SV=2	1	4	1	1	2.5	182.66	1	-2		+	+	24.2618401227409	NA	NA	NA	NA	NA	NA	NA	NA	NA	NA	NA	NA	NA	NA	NA	NA	NA	NA	NA	NA	NA	NA	NA	NA	NA	NA	NA	NA	NA	NA	NA	23.5091786670238	NA	NA
O75044;P0DMP2;P0DJJ0;Q7Z6B7	SLIT-ROBO Rho GTPase-activating protein 2;SLIT-ROBO Rho GTPase-activating protein 2B	SRGAP2;SRGAP2B	sp|O75044|SRGP2_HUMAN SLIT-ROBO Rho GTPase-activating protein 2 OS=Homo sapiens (Human) OX=9606 GN=SRGAP2 PE=1 SV=3;sp|P0DMP2|SRG2B_HUMAN SLIT-ROBO Rho GTPase-activating protein 2B OS=Homo sapiens (Human) OX=9606 GN=SRGAP2B PE=3 SV=1	4	9	9	9	11.2	120.87	0	5.6366				30.5796564635041	24.7120886523634	22.449952632853	25.1399297524226	24.6334502616392	23.5849725903347	24.9616397466862	23.4401239908945	23.9378665932245	25.0763899345285	24.9609331061083	23.5384845111494	25.8002800245884	25.6833803891863	25.4319882320338	25.1384461809565	25.8686775155268	25.0532471259124	23.3100801925779	25.7356479494923	23.7906436078291	24.5492784531368	23.0740146839522	25.6563825263673	25.1563806271377	23.6617737493646	25.0093242834338	25.6567098412838	25.6448244710551	25.1468588749754	24.1536775762985	24.8229391470279	24.3321064989079	26.1461985404137	24.7139771342515
O75054	Immunoglobulin superfamily member 3	IGSF3	sp|O75054|IGSF3_HUMAN Immunoglobulin superfamily member 3 OS=Homo sapiens (Human) OX=9606 GN=IGSF3 PE=2 SV=3	1	2	2	2	2.8	135.19	0.0045455	2.1513			+	25.7553179296324	NA	NA	NA	NA	NA	NA	NA	NA	22.047534000911	NA	NA	NA	21.5356873492862	NA	NA	21.7085568584673	NA	NA	NA	NA	NA	NA	21.6688659451964	NA	NA	NA	22.6018650734317	NA	NA	NA	NA	NA	23.34638062989	NA
O75063	Glycosaminoglycan xylosylkinase	FAM20B	sp|O75063|XYLK_HUMAN Glycosaminoglycan xylosylkinase OS=Homo sapiens (Human) OX=9606 GN=FAM20B PE=1 SV=1	1	6	6	6	18.6	46.432	0.00044914	3.7291			+	29.501898670355	23.9649034646574	21.6951926016461	24.812792678544	24.8174845328071	NA	24.4928947057781	25.2927403604828	21.9665941643788	23.1600024898375	24.0929725857053	23.3088311659626	NA	23.4909380113479	24.3331307765802	22.6200398998937	24.9589438218282	25.0126524980118	22.4411377423922	23.3733176163334	23.6426228911362	24.1329671892985	NA	24.8841817006673	22.4213170024445	22.3009512946631	24.5471614258351	NA	NA	22.931099617227	NA	22.2432751125383	23.9535812137046	23.5498072249196	24.4088573270507
O75083	WD repeat-containing protein 1	WDR1	sp|O75083|WDR1_HUMAN WD repeat-containing protein 1 OS=Homo sapiens (Human) OX=9606 GN=WDR1 PE=1 SV=4	1	35	35	35	71.6	66.193	0	323.31				36.2925356445367	30.8077017693672	29.4465192730954	30.5775871802495	30.8238077885303	29.5479336185885	30.7714022177415	31.6919974538491	29.6292485761853	30.704295518564	30.0808076081612	30.5503211228609	30.1225043658275	31.3675512935419	31.3576236147388	29.9561542076024	31.1376061155708	31.2451318806885	29.7035366568638	30.9221689504838	30.1320994057306	30.7832395407145	29.463339894737	30.8015479022241	30.975826063365	29.5696605125037	30.7448687820267	31.8255905092925	29.4105808080686	30.5387139103136	29.994693962783	30.7218356016055	31.059756268096	30.378341727465	30.2245803217475
O75116	Rho-associated protein kinase 2	ROCK2	sp|O75116|ROCK2_HUMAN Rho-associated protein kinase 2 OS=Homo sapiens (Human) OX=9606 GN=ROCK2 PE=1 SV=4	1	65	65	59	47.4	160.9	0	323.31				34.6143986026731	28.9636969698197	28.4529727106544	29.0405633934513	28.8626310678939	28.8924972366359	29.3338558668613	29.5665792238689	28.8790301817827	29.1409000805639	28.9071013162936	28.7856265723038	29.0041031690471	29.7216237724514	29.4048481435439	29.0595628903006	29.6489194068923	29.2038717574236	28.9027672147087	29.5286154864393	28.9168128165438	28.5152155139995	28.5351949143104	29.3125274027842	28.9756620959029	28.5255945249965	29.075104846286	29.6535905141978	28.7617351422974	29.4151223809689	28.6121390748565	28.7481042798052	29.0560001047952	28.7307530363937	28.776023271972
O75122	CLIP-associating protein 2	CLASP2	sp|O75122|CLAP2_HUMAN CLIP-associating protein 2 OS=Homo sapiens (Human) OX=9606 GN=CLASP2 PE=1 SV=3	1	14	10	10	13.4	141.06	0	22.918				29.9497687481374	23.9882387955086	23.139180349099	24.3097333491958	24.4247675530422	23.1197162562506	24.9929127576126	23.5581245187045	23.4507330191302	24.9577489333074	23.653597347227	25.0096232831621	23.086734907991	24.8445057950511	23.6714166720235	24.1152138747188	24.7793149862456	23.4526193062251	23.0903579836783	25.6642447923975	23.9060061043952	24.5353432557881	23.400933623029	25.4445223100848	23.9139689774927	22.0317725367679	24.6158262743831	23.2182279744	22.6980789265013	24.9849406102463	23.5372999351399	24.6290088049153	24.7293079013517	24.196405217792	24.3429948150506
O75127	Pentatricopeptide repeat-containing protein 1, mitochondrial	PTCD1	sp|O75127|PTCD1_HUMAN Pentatricopeptide repeat-containing protein 1, mitochondrial OS=Homo sapiens (Human) OX=9606 GN=PTCD1 PE=1 SV=2	1	9	9	9	17.3	78.855	0	8.4415				31.4847658539422	26.7063556289253	25.1755422412435	24.5613331666738	26.6861888809987	24.6173966158982	24.183969089184	27.3616028878977	24.9648153530721	24.4952148388082	25.4638231809381	26.3608497626598	24.8797488809409	25.5565759825391	26.9890188415081	25.0603156285699	25.9662024858501	26.4934598186816	24.3807337261364	23.8070537735762	23.9989491473432	22.0067246473105	24.4953368477762	24.7156013484838	26.4662994299767	25.1998906690658	25.5744433927687	26.1206419407336	24.4032112719123	25.596847630412	23.293757887276	24.4972266685137	25.0966765544687	25.9528039773189	26.7688811248485
O75128	Protein cordon-bleu	COBL	sp|O75128|COBL_HUMAN Protein cordon-bleu OS=Homo sapiens (Human) OX=9606 GN=COBL PE=1 SV=2	1	5	5	5	6.1	135.62	0	5.0014				29.8435896327864	24.4774134147305	24.8813369292555	24.6199168035245	24.7406742726007	24.5933751644945	24.9179795045762	25.2452135018614	24.7473489119064	23.7469390553579	24.4824692339717	24.2968411690887	25.3065384715238	25.1503497371082	24.1183860286813	25.1937010088636	23.3979346625799	22.7757734221459	24.2194102085585	24.3006162127801	24.5958807337763	24.1165628924841	23.5760017217304	24.1274673104635	24.6541985270993	24.2494514521536	24.418861963316	23.5410871597355	24.0576328493947	21.1678468722591	22.2932246523869	23.4243190634067	23.9327402831006	23.3685299071578	23.578307267632
O75131;Q96A23;Q9UBL6	Copine-3	CPNE3	sp|O75131|CPNE3_HUMAN Copine-3 OS=Homo sapiens (Human) OX=9606 GN=CPNE3 PE=1 SV=1	3	23	23	22	43.4	60.13	0	168.23				35.1597860116176	29.7411116361288	28.5229413091708	29.7253344266338	29.8397209711337	28.9252146293408	30.1092372559266	30.4546403962646	28.8530525067579	29.5437367381494	29.3228766112973	29.4995816671321	29.045779404921	30.0867662850199	30.0127856801066	29.2541953004347	30.3374545943738	30.2071111254109	28.6069963994572	29.9441931081892	29.3434820152306	29.1784041569562	28.3704435719581	29.6045065427107	29.7000672085495	28.4731685877234	29.9942893364892	30.5299933298519	28.6503411611514	29.4659881856972	29.0775771135653	28.9934527490254	29.8781970945964	29.4980983519483	29.4436571540558
O75140	GATOR complex protein DEPDC5	DEPDC5	sp|O75140|DEPD5_HUMAN GATOR complex protein DEPDC5 OS=Homo sapiens (Human) OX=9606 GN=DEPDC5 PE=1 SV=2	1	2	2	2	2.2	181.26	1	-2		+	+	28.1459848380352	NA	NA	23.7436560044953	NA	NA	NA	NA	NA	NA	NA	23.2078567809936	NA	23.8119602367493	NA	25.927776515591	24.1773684377416	NA	NA	NA	NA	NA	23.2300069451	NA	22.8989032063741	22.4950928195211	23.6545809657165	NA	NA	23.4204691366222	NA	23.5389580693486	NA	NA	NA
O75146	Huntingtin-interacting protein 1-related protein	HIP1R	sp|O75146|HIP1R_HUMAN Huntingtin-interacting protein 1-related protein OS=Homo sapiens (Human) OX=9606 GN=HIP1R PE=1 SV=2	1	29	29	27	31.6	119.39	0	50.669				32.7746848464554	27.0506134293245	27.3228551274354	27.4113488333533	27.0186070260911	27.1372152207527	27.5238013360463	27.9644959034571	27.0923476103772	27.4374594990541	26.8725574686701	26.79178649407	27.3274025656865	27.7177728412436	27.2170632656738	27.5813277159571	27.9190599833818	27.6482851610301	27.1050958074467	27.6493135273442	26.9032270744754	26.6753258691068	26.6456766809193	27.529769985159	27.0044246848619	26.9850057790015	27.6998190712549	27.7311092374044	26.9878269344629	27.2561091820934	26.7635724460253	26.6328403715261	26.7798159220287	26.6907244031244	26.774421725339
O75150	E3 ubiquitin-protein ligase BRE1B	RNF40	sp|O75150|BRE1B_HUMAN E3 ubiquitin-protein ligase BRE1B OS=Homo sapiens (Human) OX=9606 GN=RNF40 PE=1 SV=5	1	30	27	27	35.5	113.68	0	62.492				33.4916625269667	27.3584203479124	27.6116819081467	27.7477202438559	27.8203726901467	28.5482276785739	27.9292561508117	28.4690587845052	28.3036065083454	27.8476271538047	27.7168575500282	27.6945817009725	27.237994874927	28.3053037712248	27.8493583283658	28.4158275646855	28.0734202597722	28.5193835821122	27.4364272727226	27.8819786585954	28.2470351725752	27.410702102404	28.0525321484123	27.7066849737598	27.5930616621484	28.1887206582716	27.4853898258569	29.062628098425	28.0977316519703	27.3751752207998	27.9486553426869	27.7735416882514	27.5511283071067	27.7345372203298	27.416270646661
O75152;A0A1B0GTU1	Zinc finger CCCH domain-containing protein 11A	ZC3H11A	sp|O75152|ZC11A_HUMAN Zinc finger CCCH domain-containing protein 11A OS=Homo sapiens (Human) OX=9606 GN=ZC3H11A PE=1 SV=3	2	33	33	33	43.6	89.13	0	128.85				34.1005540103029	28.1685394555835	28.217433116356	29.8528739738043	28.2775059958301	28.4337638961243	28.3984811333465	28.6978324349717	28.6871905902811	29.8684714687978	28.3071293624936	28.1281461077377	28.3843863606468	28.6772428933263	28.553547153671	28.5699682797226	28.6354721427688	28.1350144617761	28.3892777626818	28.4508116636854	28.2183111319111	27.5144256041684	28.1839028534351	29.8244907929548	28.2637841843123	28.3284301872941	28.3318930161627	28.8210421118553	28.2575485487186	28.3448579964601	27.9473738632375	27.9262614239098	27.9129646012963	27.8868697470851	28.0993881048896
O75153	Clustered mitochondria protein homolog	CLUH	sp|O75153|CLU_HUMAN Clustered mitochondria protein homolog OS=Homo sapiens (Human) OX=9606 GN=CLUH PE=1 SV=2	1	55	55	54	55.1	146.67	0	323.31				35.6578399557973	29.9871221626198	28.9948288129995	30.1222574980924	30.0062452556187	29.5509082107335	30.6262746812736	30.7676189243822	29.489032270922	30.2418405166219	29.8095734867911	29.8523382423448	29.4939254886083	30.7112879244676	30.5383438936302	29.6168254617589	30.9523402119062	30.4147797387535	29.3712955838328	30.378341727465	29.8218328463453	29.743376728773	29.1378259473715	30.4132671096971	29.9990029300807	29.3479438859114	30.4966706476845	30.7206946157494	29.4072817375775	30.1635097176329	29.5868488339078	29.8549257700921	30.0935821797805	29.9175527769298	29.8873201738249
O75157	TSC22 domain family protein 2	TSC22D2	sp|O75157|T22D2_HUMAN TSC22 domain family protein 2 OS=Homo sapiens (Human) OX=9606 GN=TSC22D2 PE=1 SV=3	1	5	2	2	6.2	79.227	1	-2		+	+	28.0538271371362	23.2139638917833	23.5681351909114	NA	NA	23.3344271518845	23.2282462186683	23.3623890658439	23.1664530452922	NA	NA	NA	23.1014615105205	23.7015518319287	NA	23.4570110753423	NA	NA	24.4832076260586	NA	NA	NA	23.0107930578852	22.7132849778876	NA	23.2715610535719	NA	NA	NA	NA	NA	22.3050775848422	23.7237992431574	NA	22.9708649138954
O75165	DnaJ homolog subfamily C member 13	DNAJC13	sp|O75165|DJC13_HUMAN DnaJ homolog subfamily C member 13 OS=Homo sapiens (Human) OX=9606 GN=DNAJC13 PE=1 SV=5	1	38	38	38	22.4	254.41	0	172.15				33.2366327906614	27.7558272659275	27.9494904773214	27.8475674210631	27.7829428360814	27.3385813428402	28.0757169358331	28.7237081216021	27.759895495739	27.4526978480245	26.6831126284133	27.7911033557068	27.9451983149627	28.1727890692286	28.1466161400475	27.5042309044395	28.0019578972156	27.9083904216849	26.9947479043821	27.8350286889059	27.0849685970592	26.4696255474435	26.2142678285244	27.5684106651903	27.9399411633149	26.4923752176034	27.9541583183643	28.7019020992807	27.1477323827129	27.5570582521926	26.5442896572924	27.4420558397929	27.9264311028328	27.4459275762133	27.342062321235
O75175	CCR4-NOT transcription complex subunit 3	CNOT3	sp|O75175|CNOT3_HUMAN CCR4-NOT transcription complex subunit 3 OS=Homo sapiens (Human) OX=9606 GN=CNOT3 PE=1 SV=1	1	10	10	10	15.5	81.871	0	16.283				31.4661146367842	25.5884367205886	25.2899648312808	26.3520678142293	26.0795467954325	25.3792469394836	26.3335402841166	26.4119629593363	25.5545281954149	26.0097514069354	26.3150136717432	24.3235424523845	25.0966765544687	27.0977818754665	26.0284207403967	24.6135799601249	26.8301397270758	26.0377493576161	21.244117579185	26.5950555154344	25.5828212189498	25.6665490927601	23.194602975158	26.2892437255796	25.9324474438598	25.1189800318357	26.8209204219188	26.2001900998706	25.5757421170998	25.9607784823335	25.2731985786541	26.0461229991847	25.1658782740169	25.7635724460253	25.2050098606633
O75179	Ankyrin repeat domain-containing protein 17	ANKRD17	sp|O75179|ANR17_HUMAN Ankyrin repeat domain-containing protein 17 OS=Homo sapiens (Human) OX=9606 GN=ANKRD17 PE=1 SV=3	1	33	17	17	17.4	274.25	0	93.71				32.9231081301123	26.8529334872437	26.0148032161042	26.8961982360448	26.6039939112957	26.4404408647653	27.3590071330393	27.5011204204078	26.1627129322809	26.9215022936345	26.2128031539712	26.4342492354634	28.3804695204693	27.2500661881847	28.7323390737521	26.6203084373387	29.1113035304641	28.5845927479709	26.1133469765103	28.6085481775861	25.9979591869559	26.4975312466052	25.0319575850188	28.5922419591597	28.3235424523845	25.1459654089765	26.7911654725629	27.6734399929679	25.7499590137938	26.7775603399887	25.9213660875316	26.2204807720904	26.8713828268197	26.3633753640048	26.4617798026241
O75182	Paired amphipathic helix protein Sin3b	SIN3B	sp|O75182|SIN3B_HUMAN Paired amphipathic helix protein Sin3b OS=Homo sapiens (Human) OX=9606 GN=SIN3B PE=1 SV=2	1	5	5	5	5.8	133.06	0.0025424	2.5639				31.4244231894989	25.6915765561562	25.3905410755858	25.7806420859923	25.664217661065	26.5307078006061	25.9810904338564	25.9516929127571	26.5956246820424	25.6303704541453	26.0788549139112	25.7364223706966	26.2163972954173	26.0575089082963	25.747400135789	25.4924974669449	25.949512740962	25.638458231426	26.2566131237787	25.9335509124566	25.758015365275	25.3363695332753	26.2826137950007	25.3358926993654	25.5262066873921	26.2368095352787	25.6477089555459	25.5591170448235	26.1766268241888	25.8752086413606	25.670417454131	25.3900161967621	25.7091723909645	25.7788389360892	25.2411813417783
O75190;Q8WWF6;Q8NHS0;P25686	DnaJ homolog subfamily B member 6	DNAJB6	sp|O75190|DNJB6_HUMAN DnaJ homolog subfamily B member 6 OS=Homo sapiens (Human) OX=9606 GN=DNAJB6 PE=1 SV=2	4	9	9	9	34	36.087	0	15.192				30.5824408096613	22.8708703834239	23.8135267873378	25.0394237949453	25.3933917668132	24.5219909442594	25.2518366102004	24.4531218998693	23.698269729734	25.4232934203948	23.0189974644095	23.6295647353452	23.9506477312959	25.5554354311769	24.821626080712	22.9685465692236	26.2119681804507	25.4378087007469	22.1900573433538	25.0410545023398	26.5993188017546	22.5359246073394	24.3905410755858	25.6955908758085	25.5875213956713	24.05042660685	24.1721881986359	24.2461200932173	NA	25.0233953211956	25.2446692734643	25.65842702732	21.6409033234873	25.5680771896233	24.660414229634
O75208	Ubiquinone biosynthesis protein COQ9, mitochondrial	COQ9	sp|O75208|COQ9_HUMAN Ubiquinone biosynthesis protein COQ9, mitochondrial OS=Homo sapiens (Human) OX=9606 GN=COQ9 PE=1 SV=1	1	7	7	7	36.8	35.509	0	127.74				32.1729857284521	26.3912952544982	26.4934140069619	26.6851196239248	26.3762356361661	26.5942013442781	26.8916863758585	27.3007732921031	26.6222650133019	26.7981056905935	26.6948473417468	26.3528255366522	26.8039048574288	27.2013498075986	26.6142823091193	26.7741703409437	27.4124799153719	26.7629391572917	26.0603568631549	26.570511238233	27.0142498722745	26.0414096684161	26.1315353116804	26.8761927923792	26.4244151800663	25.869289595086	26.9013867552707	27.1787365696989	26.1320062227918	26.7678714528339	26.1069734065853	26.7938959698422	26.8532905163338	25.7227054044604	24.1058151767166
O75223	Gamma-glutamylcyclotransferase	GGCT	sp|O75223|GGCT_HUMAN Gamma-glutamylcyclotransferase OS=Homo sapiens (Human) OX=9606 GN=GGCT PE=1 SV=1	1	10	10	10	63.8	21.007	0	75.115				33.4609991234703	27.9141629241521	26.3433168092582	28.0206217414806	27.9162718361493	27.4220584765079	28.2841417322967	28.4205735409428	27.1543151803367	28.16341374271	27.7331799370785	27.6392728024809	26.8198247503444	28.630863387713	27.9212752763184	27.4232613572987	28.3873889344091	28.0097193770588	27.3656963535122	28.4365464134596	27.9477082719794	27.7180342463976	26.7325978531324	28.3620629376312	27.9105077825502	26.9739940346939	28.1328593575968	28.674214847586	24.8846940957924	28.3521183414405	27.4448224256574	27.3043465863862	28.3914509597323	27.4532475209274	27.6915233113355
O75251	NADH dehydrogenase [ubiquinone] iron-sulfur protein 7, mitochondrial	NDUFS7	sp|O75251|NDUS7_HUMAN NADH dehydrogenase [ubiquinone] iron-sulfur protein 7, mitochondrial OS=Homo sapiens (Human) OX=9606 GN=NDUFS7 PE=1 SV=3	1	5	5	5	18.8	23.563	0	44.749				31.6030211786927	25.5277881483136	25.1811656053832	26.1061547542257	25.0290529560575	25.1190988031238	25.4875687298756	26.5424900497323	25.7475537965252	25.9264197915254	25.1321043099291	24.8146028049793	25.8503841134124	26.771150306611	25.7913642285316	26.0682931553937	26.9010414339205	26.4682898048948	25.3337449943037	26.5826202605031	25.6563279666607	25.443510934897	25.3652958737278	26.9779286599715	25.9656301799767	25.5795162059067	26.9337084819517	26.793523933469	25.2175255642136	26.6018707394027	25.8818036698099	26.0525217838142	25.9071758293003	25.8811735343812	26.0690925857559
O75306	NADH dehydrogenase [ubiquinone] iron-sulfur protein 2, mitochondrial	NDUFS2	sp|O75306|NDUS2_HUMAN NADH dehydrogenase [ubiquinone] iron-sulfur protein 2, mitochondrial OS=Homo sapiens (Human) OX=9606 GN=NDUFS2 PE=1 SV=2	1	21	21	21	58.1	52.545	0	135.35				34.0105532566502	28.5350836481915	27.2025646300645	28.6509231622199	28.536047669586	27.0411380786949	28.8069493299591	29.5686824632508	27.317689726139	28.5194960656448	28.0766855468264	28.3312950963622	27.7574813681092	29.127359066883	28.9916159529941	27.2468087218314	29.239110939065	28.9687036581151	26.6860552671953	28.8276284552543	28.1774064589315	28.4282625930879	26.4526035973521	28.5940945373159	28.8285366484022	26.8607677892582	28.6920889371011	29.2769959941196	27.1793062419831	28.645607972976	27.6067493716987	27.7963737635657	28.806457729046	28.0707617614783	28.0239028805104
O75312	Zinc finger protein ZPR1	ZPR1	sp|O75312|ZPR1_HUMAN Zinc finger protein ZPR1 OS=Homo sapiens (Human) OX=9606 GN=ZPR1 PE=1 SV=1	1	14	14	14	41.6	50.925	0	73.902				31.7228942810881	25.8203848642234	25.8051111139641	26.3705100885523	22.4436690090138	25.4392997929625	26.1461014068931	27.2032183417814	25.9359800712173	25.6609853839715	26.1620021740826	26.0643099060416	26.5288017584103	26.8078399298743	26.061840523843	26.4581538785465	26.861122885057	26.3314061573497	26.4181059729213	26.1214128910146	26.0581078583237	26.0901681599002	25.9746724299596	26.5732012962298	23.9707947157351	25.8781356901911	26.0594081693995	27.2685659859292	25.4114134905057	23.9078405442646	26.0506549421447	26.5824767016154	26.3959264405549	24.4316694959698	25.6067352545491
O75323	Protein NipSnap homolog 2	NIPSNAP2	sp|O75323|NIPS2_HUMAN Protein NipSnap homolog 2 OS=Homo sapiens (Human) OX=9606 GN=NIPSNAP2 PE=1 SV=1	1	7	5	5	21.3	33.742	0	8.1498				31.3380393378535	26.3346828778433	23.4677458344661	26.3353305141395	26.1079312389528	25.2203331553772	26.578307267632	26.4578095673898	25.7608600168178	26.3589903710616	26.1662614803092	25.5282652300114	25.0060740056878	26.6110486688296	25.9827448758633	25.8892742684166	26.8595835049683	25.7978089364401	24.5489846072713	26.3646949455306	26.278826727192	24.9967531002065	25.1325358141251	25.7194189035155	25.3222018652901	25.385678644629	26.4595303020342	25.7984765474673	24.535817846044	25.4061019571358	25.312851941828	25.643669060515	25.1394614209655	25.5327599352754	25.4697652629968
O75330	Hyaluronan mediated motility receptor	HMMR	sp|O75330|HMMR_HUMAN Hyaluronan mediated motility receptor OS=Homo sapiens (Human) OX=9606 GN=HMMR PE=1 SV=2	1	7	7	7	15.3	84.099	0.00022862	4.1823				30.2555240289558	24.2111884355924	24.9617722032706	24.5075464195323	25.1352004334767	25.8692425212613	25.4987489163609	24.9514038957583	25.8741299908125	24.6616106746249	23.5627892872691	23.2645628656177	24.9881954472508	24.6079488247911	23.0991994656239	26.5077278715868	23.9782342370877	24.6073845004964	25.8463005046112	24.1646129705898	25.2128958989837	23.9834626616585	25.5396976929849	24.80405261651	24.6567098412838	25.7570234988843	23.7816678735211	22.7428135188152	24.8275497182533	24.955090076969	24.4785864630792	24.4125445218537	24.6935452343467	24.3711917068813	24.4663149904282
O75340	Programmed cell death protein 6	PDCD6	sp|O75340|PDCD6_HUMAN Programmed cell death protein 6 OS=Homo sapiens (Human) OX=9606 GN=PDCD6 PE=1 SV=1	1	12	12	12	61.3	21.868	0	201.3				35.715155158282	30.1332024304938	28.8889898843173	30.3943775481638	30.1612285865641	29.2187730308204	30.543238929674	30.9388061262908	29.0988612579585	30.4039547961773	30.2023310897902	29.8674260642369	29.5870456264461	30.8167310772338	30.6939506080346	29.6123676038972	30.9776011840784	30.7008278969039	29.1004161566338	30.4671355664104	30.2882406135363	29.9346647846282	28.7067837625509	30.5728075017306	30.1816300720414	28.998680203577	30.6629724622675	31.009786105166	28.7416260117616	30.3114883869707	30.1391930375509	29.8595835049683	30.1128450839772	30.1585827629733	29.6468442155888
O75347	Tubulin-specific chaperone A	TBCA	sp|O75347|TBCA_HUMAN Tubulin-specific chaperone A OS=Homo sapiens (Human) OX=9606 GN=TBCA PE=1 SV=3	1	16	16	16	68.5	12.855	0	323.31				36.3531403479963	30.9376140770507	31.2597385772261	30.6929535830876	30.3865874885183	27.5854884424436	31.0366258724093	31.6030211786927	31.4031929837007	31.1446727889661	31.1877772578516	30.8320580541588	31.3140845248072	31.3050862849742	31.121887117266	27.5152531179676	31.3902827606539	31.2722532236876	31.325602464692	31.1437609412326	31.3171613829255	30.7375542136811	30.9572618430049	31.1426659626535	30.4114498588805	27.2762195584726	31.0739947716432	31.8269166377441	30.8798627881787	31.1242312581825	31.1387049397569	29.8914111588034	30.8222888422531	30.5868309423459	30.6171058110639
O75348;O95670	V-type proton ATPase subunit G 1	ATP6V1G1	sp|O75348|VATG1_HUMAN V-type proton ATPase subunit G 1 OS=Homo sapiens (Human) OX=9606 GN=ATP6V1G1 PE=1 SV=3	2	6	6	6	64.4	13.757	0	319.3				32.3448527067379	26.6356105241455	26.4149651787615	26.7504702452098	26.9980883507539	21.7848456832206	27.0478085487935	27.789860456607	27.4960991701405	26.7350539449201	27.3617701956841	26.3521857083029	27.2792342256251	27.2039650783617	27.2682982665629	NA	27.3489147865945	26.9532703693959	27.4721228617993	27.1497685130189	27.0445813910985	26.5039277376318	27.3112934881725	26.9089629878871	26.8338833818168	NA	27.0578600470909	27.3124192068774	27.3182933101233	26.7678714528339	27.0112666749081	25.6480382440017	26.7315624569879	26.7828178895572	26.635056918981
O75351	Vacuolar protein sorting-associated protein 4B	VPS4B	sp|O75351|VPS4B_HUMAN Vacuolar protein sorting-associated protein 4B OS=Homo sapiens (Human) OX=9606 GN=VPS4B PE=1 SV=2	1	19	19	13	48.2	49.301	0	42.418				33.4430741651167	27.5177328152551	27.9428517420762	27.773415924834	27.3473948267971	28.0279147683173	28.3891956911147	28.1482659327535	28.0381576808703	27.7794402364988	28.0113733239594	27.5978991056738	28.0611091873842	28.2386327315795	27.7798159220287	28.4322909660833	28.5070321814086	27.7894251888285	27.9786379361711	28.0098261405489	28.0323885713032	27.3407897666487	27.6983624721913	27.8386394905427	27.5374924949387	27.7387946735737	28.2167858154263	28.3332161002365	27.8088220232008	28.0391518310874	27.7688180410451	27.2045248772593	27.9669175490796	27.8124989304011	27.7668610737042
O75352	Mannose-P-dolichol utilization defect 1 protein	MPDU1	sp|O75352|MPU1_HUMAN Mannose-P-dolichol utilization defect 1 protein OS=Homo sapiens (Human) OX=9606 GN=MPDU1 PE=1 SV=2	1	4	4	4	21.1	26.638	0	8.6712				32.3886415858837	27.2333391017793	25.6667657787083	27.2659759486355	27.4191674640474	NA	26.9755254421144	27.9327515449614	25.5804078681245	27.1927232419397	26.3160846892326	27.1186236592922	26.3171031455085	27.4770736700152	27.676200617182	25.6790633882868	27.5214818299964	27.2830378935913	25.1870315350923	27.2062029718418	26.2865495835275	26.6415484015642	25.1593481452645	27.0531020866642	27.1947908138459	25.0315790518514	27.4848522661516	27.7267640601412	25.4895606198584	27.2063893063646	26.1790024447582	26.2744965979806	27.4062479616604	26.3272997632561	26.6931198017687
O75367;Q9P0M6	Core histone macro-H2A.1	MACROH2A1	sp|O75367|H2AY_HUMAN Core histone macro-H2A.1 OS=Homo sapiens (Human) OX=9606 GN=MACROH2A1 PE=1 SV=4	2	23	23	23	54.3	39.617	0	323.31				36.5517024630094	30.9709674628805	30.7199606480465	31.0834730376669	31.2015134009876	30.7590700644936	31.2505067385254	31.5810493082928	30.9125649390548	30.9771234817829	30.6883750484898	31.0290740251422	31.0530373322918	31.4864931154965	31.4689325912186	31.2448484379793	31.4297695640652	31.2654506759143	30.837256417851	31.2316922938932	30.8739364518633	30.6694074059196	30.5979701236679	31.1266946670298	31.1265715964355	30.7635882746825	31.2505067385254	31.6412555332726	30.7452696085903	30.943285027905	30.6663628522677	30.4872121979223	30.8620102423628	30.5495869268955	30.6639904161223
O75368	SH3 domain-binding glutamic acid-rich-like protein	SH3BGRL	sp|O75368|SH3L1_HUMAN SH3 domain-binding glutamic acid-rich-like protein OS=Homo sapiens (Human) OX=9606 GN=SH3BGRL PE=1 SV=1	1	7	7	7	83.3	12.774	0	19.568				31.9883756049048	26.8233522725425	26.5362181601717	26.7957547139785	26.3673138276203	23.6185172428311	26.861122885057	27.1301609423214	25.7728624355189	26.6704714836059	25.6001132217465	26.4212881061303	25.6469403234062	26.9071299755978	26.5181081554349	23.7344855376902	26.9226368446845	26.9700486492608	26.0610782776788	27.1436514807652	25.7675936691058	25.6829519480922	25.1819238410872	26.5841984661649	26.678284417021	22.4502547679412	27.1262269429081	27.691656419703	26.2128588016941	26.668849718518	25.340653961218	25.9536478144867	26.1072927547045	26.1639223370632	26.1174351146355
O75369	Filamin-B	FLNB	sp|O75369|FLNB_HUMAN Filamin-B OS=Homo sapiens (Human) OX=9606 GN=FLNB PE=1 SV=2	1	192	192	177	81.1	278.16	0	323.31				38.846537575801	33.008384166375	32.997186653707	33.2136434379083	33.0783917784179	33.1512362582065	33.4725441481334	33.9291891200139	33.2081728235831	33.2802967235553	33.1868627500299	32.8665678247315	33.1670742591883	33.714873789072	33.5407473074662	33.4799088570003	33.8731664375903	33.5364692264701	33.0678067466528	33.5799261513338	33.3688004703637	32.7835127673237	32.8539485571775	33.4126111442579	33.2032504360672	32.865720134488	33.6461360811978	33.9089379428685	33.0048231310742	33.2881580897239	33.0732606325311	32.939541900252	33.3311135359516	32.935367544173	32.9671924790549
O75376	Nuclear receptor corepressor 1	NCOR1	sp|O75376|NCOR1_HUMAN Nuclear receptor corepressor 1 OS=Homo sapiens (Human) OX=9606 GN=NCOR1 PE=1 SV=2	1	7	6	6	3.7	270.21	0	7.4191				30.4052743189436	24.2222878520951	23.6462536984939	24.2345455672994	25.0164832290921	25.3147544351145	24.3034758669193	24.4906932378419	25.189144987279	24.1692852370235	25.1617715826906	24.4282226519177	25.1191779785507	25.3850532249545	23.9599609098238	23.1953391628865	25.2251965495529	24.9573061307378	24.4686782296649	24.6215944861396	25.1619637447433	23.8612648989079	24.6221532804145	24.9632725285845	22.8378242394208	23.955710915222	24.971408833856	25.4353943073199	24.985070944813	23.3493535881264	24.4672483105225	24.248221193711	24.597757059197	24.6568734708986	25.1836284157893
O75380	NADH dehydrogenase [ubiquinone] iron-sulfur protein 6, mitochondrial	NDUFS6	sp|O75380|NDUS6_HUMAN NADH dehydrogenase [ubiquinone] iron-sulfur protein 6, mitochondrial OS=Homo sapiens (Human) OX=9606 GN=NDUFS6 PE=1 SV=1	1	9	9	9	61.3	13.711	0	71.956				32.5257765211333	27.1460819794042	27.6996205306861	26.0549036825773	26.3202058649629	23.9217973627502	26.3999400930584	28.1036459881724	27.9283527371915	25.8837856342975	27.7024636713096	26.8763099085087	27.849716243201	26.5302017537078	26.52221549639	24.5196535278582	26.5290550497012	27.5311095349682	27.7945777874506	26.095510025117	27.7953212211636	26.9185482785008	27.1045960343302	26.0617169437124	26.7848157365663	21.4923324278864	26.2017610928108	27.597757059197	27.5758575027029	25.8212124605239	27.3703604219024	26.8795853061003	26.2002649478623	26.4515349925129	27.0434345331917
O75381	Peroxisomal membrane protein PEX14	PEX14	sp|O75381|PEX14_HUMAN Peroxisomal membrane protein PEX14 OS=Homo sapiens (Human) OX=9606 GN=PEX14 PE=1 SV=1	1	7	7	7	18.8	41.236	0	15.024				31.4390659203009	25.6785799383942	24.7055121633898	26.4052905517079	25.9379788084497	24.8478541156702	26.6668199451106	26.4614207426803	24.7100925693377	26.1356701499659	26.0100930147133	25.6202245247564	24.9724171750332	26.7134528038657	26.3456195140502	25.0822094764416	26.7520028534002	26.0904912492802	23.9059143211435	26.6286751438011	26.0524595946623	24.9948557815304	24.2959308851004	26.3408576645704	25.5698451807136	24.269208309785	26.3025871913502	26.1691896455602	24.6207558887002	26.1220254038978	25.7588541045429	25.7994650333168	25.8710067393475	25.6082591090881	25.1050958074467
O75390	Citrate synthase, mitochondrial	CS	sp|O75390|CISY_HUMAN Citrate synthase, mitochondrial OS=Homo sapiens (Human) OX=9606 GN=CS PE=1 SV=2	1	26	26	26	53.9	51.712	0	280.71				36.3364107698753	30.9071299755978	29.5494767652674	30.7423008515841	30.7769802107987	29.6596591429891	31.054202466541	31.5553129145074	29.825507111914	30.9106364408047	30.3067166332558	30.7447886033488	29.9949636506127	31.2800201067313	31.2085071694268	30.122751191327	31.5039845862612	30.8742296825636	29.6494163236705	31.172181043907	30.7084128017263	30.7844101477412	29.2508342400527	30.8715884581953	30.9066283555611	29.5399158095489	31.2066454770438	31.9788970078248	29.3566795455323	30.8203879077265	30.542316608302	30.3718148564299	31.0383931994199	30.6348665681318	30.6896251814708
O75391	Sperm-associated antigen 7	SPAG7	sp|O75391|SPAG7_HUMAN Sperm-associated antigen 7 OS=Homo sapiens (Human) OX=9606 GN=SPAG7 PE=1 SV=2	1	10	10	10	38.8	26.034	0	124.27				32.1638695667408	26.5463078558949	26.2438525457383	26.7124035710624	26.3713579064139	21.8864348792261	26.9328078529465	27.0528948624408	26.4055015610243	26.7774349264153	26.6792245022566	26.2577463493739	26.2270528389318	26.942236532226	26.7983529391015	24.6343923122477	27.3084319433516	27.1564384942669	26.1905020020231	27.1261284553468	26.6238004636379	26.0703625638668	26.336045984596	26.585345168692	26.5551574679376	24.2511865035243	27.2673162036239	27.2915816115285	26.5167414477325	26.7673663517204	26.5049279464231	26.2261341823199	26.8194593414926	26.8998897654304	25.8758413869358
O75394	39S ribosomal protein L33, mitochondrial	MRPL33	sp|O75394|RM33_HUMAN 39S ribosomal protein L33, mitochondrial OS=Homo sapiens (Human) OX=9606 GN=MRPL33 PE=1 SV=1	1	1	1	1	16.9	7.6191	0.0041451	2.2025			+	29.220250114338	22.7418265685598	24.5884081254736	NA	NA	NA	24.993690281232	NA	NA	NA	24.3568264413234	24.6224325964094	24.7960518909311	NA	25.1195342142102	NA	NA	NA	24.3422488682221	NA	NA	24.2231721273547	24.1282542922858	24.7346405800548	24.3827137278757	NA	NA	NA	NA	NA	24.3509051996921	24.4706653276981	24.4113811622917	NA	NA
O75396	Vesicle-trafficking protein SEC22b	SEC22B	sp|O75396|SC22B_HUMAN Vesicle-trafficking protein SEC22b OS=Homo sapiens (Human) OX=9606 GN=SEC22B PE=1 SV=4	1	16	16	16	52.6	24.593	0	323.31				35.5485480897691	30.1956592497927	29.8767490093393	30.4052743189436	30.2498854106592	29.9118509809856	30.391819668268	30.7732115358957	29.8726161756648	30.1858886042801	29.6352472447184	30.3565746108091	30.1812746262939	30.3774111232135	30.4008033629918	30.2620373359145	30.2502243499397	30.3598240433789	29.7614339814798	30.1130935674503	29.848925729437	29.771150306611	29.4522461742744	29.2278194693056	29.8435447079093	29.4342015044071	29.999809430637	30.797920226401	29.7417867165439	29.0498608023512	29.3269741738905	29.4737492192123	29.9984650124604	29.5828893949206	29.8129272931234
O75400;Q6NWY9	Pre-mRNA-processing factor 40 homolog A	PRPF40A	sp|O75400|PR40A_HUMAN Pre-mRNA-processing factor 40 homolog A OS=Homo sapiens (Human) OX=9606 GN=PRPF40A PE=1 SV=2	2	31	31	31	31.5	108.8	0	316.85				34.2975491960128	28.5366035428956	28.6213219954357	28.818941520471	28.5353061718486	28.668849718518	29.0622163483526	29.4397396879485	28.7461510352305	28.8719996330398	28.768439480287	28.4409873086682	28.63405296784	29.2353493175013	28.8992559556693	28.8806657250534	29.3379649291173	28.8621580821991	28.5260424741951	28.9877456322036	28.5631094366657	28.2775503352858	28.2739988656091	28.8905562026224	28.4059640504048	28.1725983437709	29.0828388581143	29.4274036141472	28.6178940015329	28.6952457112208	28.3035629625178	28.3142790469442	28.6574801020864	28.5310351481554	28.5685918695867
O75419	Cell division control protein 45 homolog	CDC45	sp|O75419|CDC45_HUMAN Cell division control protein 45 homolog OS=Homo sapiens (Human) OX=9606 GN=CDC45 PE=1 SV=1	1	5	5	5	11.5	65.568	0	8.7588				29.9482375940114	23.6862423230554	NA	23.5711480491199	23.9923941756369	24.0411798650569	24.435680433333	24.5971318884944	23.9444947437684	25.1396565775489	22.8408424510929	23.9929991698219	24.0299375927991	25.0528326893691	24.5152079930882	24.3255338449844	25.4179611636001	23.5716110078213	23.8200683048383	23.5067598634713	23.2269977360281	22.8372660438075	24.0626641209659	25.1510468970653	24.2067246478702	NA	24.9909238469406	24.9282736615774	25.2322414387482	24.2790925000942	25.1763414866667	24.152208082201	24.8369194689051	24.0480996788603	22.940252651859
O75431	Metaxin-2	MTX2	sp|O75431|MTX2_HUMAN Metaxin-2 OS=Homo sapiens (Human) OX=9606 GN=MTX2 PE=1 SV=1	1	8	8	8	36.1	29.763	0	57.883				31.7342868653074	26.3626733226085	23.3683966881687	26.0534957307048	26.1372152207527	24.557832469261	26.5712493340312	27.2525946979171	24.9297189311254	26.3849050595226	25.7730134082106	26.4372213585203	25.5643893242791	26.8056277724653	26.9532703693959	25.1448769638747	26.6375464710067	26.6470501530727	24.5008773685535	26.342825315545	25.8785566964963	26.2476599922576	24.5203731363397	26.7005468196687	25.8242995843073	24.2524142369699	26.5123773479621	27.1230720013577	24.5792284553341	26.0844618014518	26.0874392086172	26.3975756736183	26.2089396689145	26.4228605084614	26.0927710103405
O75436	Vacuolar protein sorting-associated protein 26A	VPS26A	sp|O75436|VP26A_HUMAN Vacuolar protein sorting-associated protein 26A OS=Homo sapiens (Human) OX=9606 GN=VPS26A PE=1 SV=2	1	22	22	20	61.8	38.169	0	323.31				34.9198094455164	29.4041172641222	27.0974805082599	29.4613895158529	29.5682113140635	27.3365397929133	29.9068433569337	30.2123393394548	27.3859912528241	29.7014725143048	28.3644027372199	29.3044118691665	28.0154733292341	30.0767365083426	29.9554615033874	27.6445082006299	30.1940158215782	29.8727482576689	27.3086923184537	29.9739119491179	28.5784152497466	29.0831432990906	26.5488964418396	29.7900935817656	29.5080907072447	26.930892147475	29.8061503933879	30.2379720891157	27.0589954991905	29.6404627679157	28.2509245722198	29.6363195204461	29.3865052637606	29.0131052669808	28.8187891847926
O75438	NADH dehydrogenase [ubiquinone] 1 beta subcomplex subunit 1	NDUFB1	sp|O75438|NDUB1_HUMAN NADH dehydrogenase [ubiquinone] 1 beta subcomplex subunit 1 OS=Homo sapiens (Human) OX=9606 GN=NDUFB1 PE=1 SV=1	1	3	3	3	34.5	6.9611	0.00044924	3.737				29.9776011840784	23.2863028092948	22.5455480482495	25.7709991388164	24.0222526594334	24.3546760733577	25.4767338452736	24.9522041087314	23.837400800455	25.1402028755803	24.6260587918437	23.9486887573559	24.5380107974558	25.5376850290395	24.6189092567025	24.671254683696	25.8451282138953	24.5796888287057	NA	25.1182275865263	24.7581170566151	24.2599742282827	23.9866774370868	25.0584175625176	22.6940874789987	NA	25.236408122701	24.505548939243	NA	24.9268269427289	24.5232479862599	NA	25.4825923255669	24.1064543150772	22.6618607150225
O75439	Mitochondrial-processing peptidase subunit beta	PMPCB	sp|O75439|MPPB_HUMAN Mitochondrial-processing peptidase subunit beta OS=Homo sapiens (Human) OX=9606 GN=PMPCB PE=1 SV=2	1	25	24	24	55.2	54.366	0	304.31				34.2707226602562	28.6836815606659	27.9213887894418	28.9636418546363	28.7454459370048	28.1893335378956	29.3637554938352	29.3407048897526	28.1437001308872	29.0324148467905	28.2451772263547	28.4735557013462	28.4087601682364	29.2513761482348	29.1783091678173	28.3774938679034	29.2181725333962	29.1231953708382	28.1482659327535	29.3356244110165	28.2661994109493	28.3089960300253	27.7904820400035	29.0718359755744	28.7071459302548	27.9856030221257	28.9312867654282	29.4352949447357	28.0021725680055	28.9857115852261	28.2495689954718	28.9510759024948	28.3580849349401	28.2964911278299	28.4539539356401
O75445	Usherin	USH2A	sp|O75445|USH2A_HUMAN Usherin OS=Homo sapiens (Human) OX=9606 GN=USH2A PE=1 SV=3	1	3	3	3	0.5	575.59	0.0080808	1.8392				30.8199313104948	24.1860870291201	26.9514928302326	24.399108911378	24.6880048012514	27.5798901958692	24.5349872106134	NA	27.4708049425967	NA	24.0060740056878	25.6087103126073	26.7936479562536	NA	23.4997223127314	27.4169148867123	NA	NA	27.8388798896336	NA	NA	NA	26.1423665238276	NA	NA	27.5336364072086	NA	25.0620052808855	27.4676991988842	NA	NA	NA	NA	22.650138432709	22.7617021761774
O75446	Histone deacetylase complex subunit SAP30	SAP30	sp|O75446|SAP30_HUMAN Histone deacetylase complex subunit SAP30 OS=Homo sapiens (Human) OX=9606 GN=SAP30 PE=1 SV=1	1	3	3	3	13.6	23.306	0	7.9686				29.3356669998	23.7703186876573	24.0520034589515	23.225130340679	23.5872638558698	NA	24.2833382213483	25.3671971633763	24.6359425853041	23.0019063714726	23.896152032101	23.7387173773674	24.0239451690608	23.793523933469	24.1432038226513	23.7913393855329	24.6701742964505	24.1299055580804	23.9305763753778	23.3068860837562	24.655236339005	23.5645346942338	23.9065566813161	23.2729850938029	23.9066484237117	22.538105552639	23.5841697869207	24.8711242772145	23.6989055583211	23.2817829072906	23.7162819267612	22.6709846627252	24.5339185475713	NA	22.6309203072211
O75448	Mediator of RNA polymerase II transcription subunit 24	MED24	sp|O75448|MED24_HUMAN Mediator of RNA polymerase II transcription subunit 24 OS=Homo sapiens (Human) OX=9606 GN=MED24 PE=1 SV=1	1	3	3	3	4.7	110.3	0	6.775			+	27.7660396193084	21.262987167159	20.8426848757024	23.0068444703474	24.0794450689574	20.3745385972515	21.5792975207059	22.3510804943235	NA	22.4378404421644	NA	22.7774399431676	21.8486947579999	23.3920490393642	NA	NA	NA	23.0908748239653	NA	20.9355305354766	21.4723398154134	23.0596639656617	NA	22.5825168995439	NA	NA	23.2343409048217	22.5403778119997	20.4096602560625	20.8323677682544	21.1023268871885	24.2863733205257	NA	22.0213378779577	20.4227546657831
O75459	P antigen family member 1	PAGE1	sp|O75459|PAGE1_HUMAN P antigen family member 1 OS=Homo sapiens (Human) OX=9606 GN=PAGE1 PE=1 SV=2	1	9	9	9	65.8	16.15	0	317.86				34.8323410557697	29.0981584959685	29.5576426054145	30.0400930261023	26.7910412361761	25.4365067009738	29.3792097501785	30.1163199640352	29.3620629376312	29.7637782050235	29.8167768448696	29.2269242622158	29.7120591252107	30.3245299086684	26.9920483507318	26.5581829214994	29.4416403939465	29.7977038213715	29.5496420045553	30.117063493535	29.8544056631031	29.3017764509657	29.4226199456883	29.9338210210556	27.2619476969048	25.5071229426329	29.2492525108723	30.0231361856136	29.2386327315795	29.8853721572504	29.4690976109881	29.4821229825435	29.288174594864	25.312505764252	25.8262165938189
O75475	PC4 and SFRS1-interacting protein	PSIP1	sp|O75475|PSIP1_HUMAN PC4 and SFRS1-interacting protein OS=Homo sapiens (Human) OX=9606 GN=PSIP1 PE=1 SV=1	1	38	38	36	59.2	60.103	0	323.31				35.4155102746678	29.5047423540107	29.7240497977627	29.7944228571955	29.8319976732964	29.6594720108738	29.7154180610023	30.5619267132489	29.9733645925559	29.7785005944425	29.8734084863644	29.3533599125693	29.9884771876474	30.2533839492585	30.1674631298099	30.2144253315232	30.2537220677025	30.059305012913	30.0690720930741	29.9740487558166	29.9938845966799	29.2971036443084	29.7407739774253	29.7948566199892	29.746263178182	29.7723464929192	29.7538207134957	30.6260135206077	30.0750793369183	29.6888752316824	29.6460545161286	29.3351771528679	29.909277802466	29.5953045534555	29.3716071698189
O75477	Erlin-1	ERLIN1	sp|O75477|ERLN1_HUMAN Erlin-1 OS=Homo sapiens (Human) OX=9606 GN=ERLIN1 PE=1 SV=2	1	16	11	11	46.6	39.171	0	62.526				32.2322643152483	26.4956875660938	26.2664228386558	26.6467755632277	26.7755524133725	26.4840071245777	27.0383146975086	27.2915816115285	26.5712348651935	26.8168988848003	26.6191892014091	26.6669553522195	26.5932041716601	27.0716314250224	27.0629111084474	26.7196016834454	27.2705277447394	27.0142498722745	26.3602637266566	27.1017941009292	26.778813876466	25.631481052565	26.3480705621916	26.8390601626672	25.9961281230715	25.876497274543	26.774421725339	27.4301385818684	26.1109601862548	26.6650584952058	26.2885222592661	26.5654501882747	26.8421813214036	26.2031436468609	26.3415195018972
O75489	NADH dehydrogenase [ubiquinone] iron-sulfur protein 3, mitochondrial	NDUFS3	sp|O75489|NDUS3_HUMAN NADH dehydrogenase [ubiquinone] iron-sulfur protein 3, mitochondrial OS=Homo sapiens (Human) OX=9606 GN=NDUFS3 PE=1 SV=1	1	17	17	17	56.4	30.241	0	95.33				33.5485767969761	27.6276319551701	27.2030315972285	28.3718979227036	28.0111066865475	27.5073346966206	28.5218187639532	28.9605244215783	27.8260832135973	28.3255595777572	27.6642447923975	27.5216315881364	27.5601963714843	28.6820410880867	28.4098528278239	28.1189206425247	28.7794715473631	28.433286353834	27.1627897500354	28.4017393455907	27.9195146798488	27.777936515309	26.9831581900868	28.2261433717822	27.7930277356857	27.0778572064992	28.2405901012697	28.6828448179353	26.9098786214226	28.1542185917757	27.3911641212655	26.8509086517662	28.3204469081362	27.9269965551567	27.8979875001923
O75494;Q8WXF0	Serine/arginine-rich splicing factor 10	SRSF10	sp|O75494|SRS10_HUMAN Serine/arginine-rich splicing factor 10 OS=Homo sapiens (Human) OX=9606 GN=SRSF10 PE=1 SV=1	2	12	12	12	31.7	31.3	0	69.414				34.1134972618367	27.5781632789058	28.7570680203255	28.4555225088209	28.0256462549961	28.8853285148216	28.689658503526	28.7795028575479	29.1240093449295	28.5904940808165	28.6185592494126	26.7906684628118	28.5176952758658	29.0811886854359	28.2501113790269	29.0409552491293	29.0077160973467	28.0031918182673	28.7458305787563	28.5764703340284	28.5771549552378	27.3172584400634	28.6086186733125	28.6541029016024	27.5448792042346	28.5923489033567	28.6706065484416	28.661155326728	28.9222965730431	28.2387238309412	27.6123148696392	28.6792580654024	28.5816509606743	28.3164386411456	28.6013394578497
O75496	Geminin	GMNN	sp|O75496|GEMI_HUMAN Geminin OS=Homo sapiens (Human) OX=9606 GN=GMNN PE=1 SV=1	1	3	3	3	19.1	23.565	0.00044444	3.5459			+	28.5951266735414	NA	NA	NA	NA	24.2315458199562	NA	24.2882758222596	22.2348525065883	NA	23.3892941764349	21.9967617186881	23.9042612233284	22.462288578018	22.9264016932492	NA	21.1220570104098	23.8609808572254	24.3471920444451	23.9052716748326	24.3113281387721	21.8981097817432	24.1108407430257	NA	NA	23.9146989939742	24.2593996210698	23.1335787366406	24.0421823748251	24.0907133312646	23.8487138578157	22.033285871021	22.8186063607434	22.2536120751984	24.3041724845287
O75506	Heat shock factor-binding protein 1	HSBP1	sp|O75506|HSBP1_HUMAN Heat shock factor-binding protein 1 OS=Homo sapiens (Human) OX=9606 GN=HSBP1 PE=1 SV=1	1	4	4	4	56.6	8.5435	0	40.442				30.4080110160163	25.9659163612921	24.6359425853041	25.6228793895505	NA	NA	NA	26.7023976153567	23.4204691366222	25.624999769416	25.8356190710103	24.7129282828488	24.5892657324742	25.9510258630685	NA	23.8433560081475	20.4815826643239	26.1164042499679	NA	25.9940788859591	26.0764103235283	25.6648686722628	23.6072716091438	25.9105420925399	NA	NA	23.8242510193454	26.7329859351901	NA	25.8828299678192	25.6170322246445	24.8124989304011	25.5382180663364	NA	NA
O75521	Enoyl-CoA delta isomerase 2, mitochondrial	ECI2	sp|O75521|ECI2_HUMAN Enoyl-CoA delta isomerase 2, mitochondrial OS=Homo sapiens (Human) OX=9606 GN=ECI2 PE=1 SV=4	1	24	24	24	57.6	43.585	0	323.31				34.9231789867871	29.0034331142114	29.1320748844881	29.1671520416985	28.9398291006272	29.2336362418507	29.6690018364631	29.8272953078008	29.3145599770689	29.348302773154	29.1156752616928	28.6835477144368	29.3587347267678	29.9250731123422	29.3472258434832	29.6651601757951	29.9985995106697	29.3625646428118	29.3815425551345	29.8344109388176	29.3231773517775	28.6643126184966	29.1304801090622	29.6465352542339	28.9618494639959	29.1842103508422	29.7456863501168	29.9486553426869	28.9888834471069	29.4210352386897	29.1332024304938	29.3458944077585	29.4345992149653	29.2127104029961	29.1452803674298
O75526	RNA-binding motif protein, X-linked-like-2	RBMXL2	sp|O75526|RMXL2_HUMAN RNA-binding motif protein, X-linked-like-2 OS=Homo sapiens (Human) OX=9606 GN=RBMXL2 PE=1 SV=3	1	7	1	1	13.3	42.814	1	-2		+	+	29.8218328463453	NA	NA	NA	NA	NA	NA	NA	NA	NA	NA	NA	NA	NA	NA	NA	NA	NA	NA	NA	NA	NA	NA	NA	NA	NA	NA	NA	NA	NA	NA	NA	NA	NA	NA
O75530	Polycomb protein EED	EED	sp|O75530|EED_HUMAN Polycomb protein EED OS=Homo sapiens (Human) OX=9606 GN=EED PE=1 SV=2	1	9	9	9	24.3	50.197	0	13.518				31.4381241000755	25.8703013109795	21.8849455686356	25.1719973937209	25.1624248292677	24.098364340286	25.8837623328893	26.4005590937177	23.4881206055754	25.9448744914763	24.6516828338205	27.0035671500772	23.4607648373236	25.8933770840617	26.152691633638	24.0805026738505	26.5079244188954	26.5676711153012	23.4702308838117	26.0945036387591	24.1861626123573	25.1949410671896	23.6311202018473	26.0526461540765	25.7038237514899	23.5991201283867	26.0832041795773	26.476146686663	23.4216251937885	28.8574493403174	24.6878446649041	25.6819070895689	26.3063298639745	25.6346969616724	24.8625423948871
O75531	Barrier-to-autointegration factor	BANF1	sp|O75531|BAF_HUMAN Barrier-to-autointegration factor OS=Homo sapiens (Human) OX=9606 GN=BANF1 PE=1 SV=1	1	18	18	18	77.5	10.058	0	187.43				35.6686046058644	30.0051746098991	30.559649516323	30.5323177834223	29.6920556711352	27.3014712155809	30.8634879594242	30.888525463239	30.5066350339028	30.5024678556757	30.3983588071273	30.2726425625217	30.7724251546264	30.9056963125156	29.9890188415081	28.165763292278	30.9442629368498	30.4217174778661	30.4458881211247	30.7283382664693	30.7105491542675	29.6987929840914	30.4944787533539	30.4543462388487	29.4305972291779	27.2028448285001	30.4947648415409	31.0646465463214	29.9331175075872	30.4129643934783	30.2847153948223	30.1509791324076	29.8950426932991	27.0300218156334	24.3751089189527
O75533	Splicing factor 3B subunit 1	SF3B1	sp|O75533|SF3B1_HUMAN Splicing factor 3B subunit 1 OS=Homo sapiens (Human) OX=9606 GN=SF3B1 PE=1 SV=3	1	73	73	73	60.8	145.83	0	323.31				36.8573547860543	31.3026373028195	30.6026672950726	31.375858780923	31.2917023579778	30.6164048356278	31.5743423318573	32.0640682989527	30.6780828904626	31.4286220138693	30.9316390116982	31.1897223457343	30.8703395305199	31.9240466987423	31.7669479309582	30.9394368126575	31.9741855495437	31.6933275481929	30.7009932108769	31.7287031721234	30.9724062185908	31.0300612933946	30.4535615257258	31.4921880032212	31.3839642656238	30.3965226681015	31.7703785550327	32.1825774994541	30.6385825177592	31.484477775858	30.8182558832109	30.7854239060885	31.2985464050495	31.17771534396	31.2132088693902
O75534	Cold shock domain-containing protein E1	CSDE1	sp|O75534|CSDE1_HUMAN Cold shock domain-containing protein E1 OS=Homo sapiens (Human) OX=9606 GN=CSDE1 PE=1 SV=2	1	58	58	58	66.8	88.884	0	323.31				36.5686462264678	30.9313572215628	30.9262755645823	31.0552373520664	31.0949666636773	30.9131358512272	31.4162404408487	31.6747620484425	31.059756268096	30.999339026772	30.6395315741251	30.8344712187646	31.0117865145837	31.2997476044869	31.3305794022762	31.2317495062359	31.4311653508139	31.1581613887485	30.9031839688486	31.1664458620643	30.7287437114994	30.6022248184426	30.5719038971409	30.9585760564856	30.914704695774	30.6547175263718	31.0915660102975	31.5559528122042	30.7794872025405	30.8968478223363	30.3817488164889	30.7836298486033	30.9413971866923	30.6736253221531	30.2919767441482
O75554	WW domain-binding protein 4	WBP4	sp|O75554|WBP4_HUMAN WW domain-binding protein 4 OS=Homo sapiens (Human) OX=9606 GN=WBP4 PE=1 SV=1	1	2	2	2	7.2	42.506	0.0015152	2.9748			+	27.6447144718144	20.5306958956591	NA	22.827801661532	NA	20.7162400542905	22.7165750000325	NA	NA	22.8756398758701	NA	NA	NA	23.5953685848559	22.7562753331696	NA	24.4974094230847	23.5829073354301	NA	23.5429770503491	22.7604032187922	NA	NA	23.5255198532726	23.5475733134039	22.213059115726	23.2971211409586	23.6557822560815	NA	NA	NA	20.2927754595629	NA	22.3307123132157	20.5375369281656
O75569	Interferon-inducible double-stranded RNA-dependent protein kinase activator A	PRKRA	sp|O75569|PRKRA_HUMAN Interferon-inducible double-stranded RNA-dependent protein kinase activator A OS=Homo sapiens (Human) OX=9606 GN=PRKRA PE=1 SV=1	1	3	3	3	15	34.404	0.0015165	2.985			+	29.6241317669272	23.5632549356362	NA	23.4234216656538	23.7902458698596	23.5719581293791	24.7465803353388	25.3723547017374	23.821917976523	23.3469216236306	24.1253403127209	23.6562188410571	24.3172066770691	23.6929602322025	23.9057307371208	24.5289805568788	24.8719232808575	22.9088668126448	22.7053539586881	24.6775587896274	23.8682536159671	NA	23.8068571675469	23.8945802169236	23.1997184682081	23.7782624545982	24.8203118182224	23.8340281023667	24.7092512863977	24.9115938695629	24.2459025632432	22.223614061817	25.1355527351802	23.5274302334784	23.7030316276898
O75586	Mediator of RNA polymerase II transcription subunit 6	MED6	sp|O75586|MED6_HUMAN Mediator of RNA polymerase II transcription subunit 6 OS=Homo sapiens (Human) OX=9606 GN=MED6 PE=1 SV=2	1	3	3	3	15.4	28.424	0.0021245	2.6166			+	28.6634306303889	21.4563844976817	23.4230368956713	24.0385030949199	21.2216980339999	22.1230680533601	24.0020437693647	23.8469938608749	NA	23.1071730074435	24.384427534038	21.8270263108169	21.2810470838433	24.0909555635373	23.4939941812848	22.9003229006405	24.4504813277408	22.6335832943165	NA	23.9170689996291	24.2815706890391	NA	NA	24.0476837607783	23.0776861016426	22.7007902026661	23.5326707727006	23.6224325964094	23.1610488242383	23.3829775229104	23.8333526155622	22.726046821138	24.0622523811757	22.7849854260551	21.8307828774375
O75592	E3 ubiquitin-protein ligase MYCBP2	MYCBP2	sp|O75592|MYCB2_HUMAN E3 ubiquitin-protein ligase MYCBP2 OS=Homo sapiens (Human) OX=9606 GN=MYCBP2 PE=1 SV=4	1	3	3	3	1	513.63	0.0013015	3.0324			+	26.63727006617	NA	NA	20.8393052978486	21.7159050307671	NA	21.0680224785928	NA	NA	NA	NA	21.9866600791644	NA	NA	NA	NA	NA	22.4069647917068	NA	NA	21.9267274274895	NA	NA	NA	21.4405549223233	NA	21.9231765777173	NA	NA	NA	NA	22.5857291103198	NA	21.3784070540124	21.7161981806045
O75600	2-amino-3-ketobutyrate coenzyme A ligase, mitochondrial	GCAT	sp|O75600|KBL_HUMAN 2-amino-3-ketobutyrate coenzyme A ligase, mitochondrial OS=Homo sapiens (Human) OX=9606 GN=GCAT PE=1 SV=1	1	5	5	5	18.4	45.285	0.0029167	2.277			+	29.5299747191147	22.0372801666955	23.6917895157907	23.2341362133061	23.9500247098922	24.0352340520899	24.2567390817002	25.3879804857223	23.9363395989846	24.3979999237041	25.2075440435525	22.0366431634253	24.3909346094237	25.1472859892806	24.8771762725055	24.4490962396614	23.5239658045221	23.5521549797761	23.9627872999349	22.9268178961726	24.1057352645089	23.5281459743766	22.1743234914005	24.6628604434811	24.1389929374281	21.3133502916523	23.5125581934704	23.4679945321121	23.3903442684044	22.5609718212171	23.6547994565606	22.9904391750724	23.9399299574379	23.8748335500251	23.4894687469851
O75607	Nucleoplasmin-3	NPM3	sp|O75607|NPM3_HUMAN Nucleoplasmin-3 OS=Homo sapiens (Human) OX=9606 GN=NPM3 PE=1 SV=3	1	7	7	7	64.6	19.343	0	307.7				33.9891373011867	27.8696190688582	28.3744291492821	28.2787026830803	28.2246723127596	28.5196835187123	28.6109431019156	29.1770499709327	28.5435892572486	28.5138987572373	28.3288153567649	27.7911033557068	28.2756869038456	28.8105084356698	28.6803316740031	28.7552542499502	28.7574813681092	28.589280021606	28.2740877589848	28.5993188017546	28.4902953922992	27.7183609362477	28.2015367699575	28.3443924266425	28.1568724237669	28.4016986633196	28.5832302264571	29.0815442667654	28.2053641685384	28.4287018729953	27.9005232968664	28.5391578051016	28.5676130953522	27.9166135315776	28.1203057565093
O75608	Acyl-protein thioesterase 1	LYPLA1	sp|O75608|LYPA1_HUMAN Acyl-protein thioesterase 1 OS=Homo sapiens (Human) OX=9606 GN=LYPLA1 PE=1 SV=1	1	8	8	8	50.9	24.669	0	54.769				32.8831993438662	27.0827373635108	26.4228284357425	27.4180416150175	26.785688925412	26.508831213491	27.6430634759743	27.6503411611514	26.1872770053929	27.611400502764	27.4548168619294	26.9843539589418	26.7175113887164	27.9145621440185	27.2260974238853	27.1301609423214	28.2365358570001	27.0892186661859	26.6742485274786	27.7576085282204	27.5769387941625	26.8225015910297	26.5556402119315	27.7595780780701	27.1050958074467	26.8625423948871	28.0100396438296	28.08653853302	26.1036359843584	27.5852735264801	27.4957180593099	27.2763970663216	27.4559927484081	27.2468993063943	26.6392037888695
O75616	GTPase Era, mitochondrial	ERAL1	sp|O75616|ERAL1_HUMAN GTPase Era, mitochondrial OS=Homo sapiens (Human) OX=9606 GN=ERAL1 PE=1 SV=2	1	14	14	14	38.4	48.349	0	71.514				32.5087377266518	26.4660815660317	26.5837682176282	26.9452541392528	26.6792245022566	26.7774349264153	27.4563061563365	27.1479264237409	26.7095142400193	27.0893197058638	25.922863647867	26.6062551892522	26.8580424805802	27.8092514788943	27.0312845684851	26.8644329046297	27.6449207135113	27.292108430976	26.7481682758591	27.5652903819652	26.7159416777545	25.8732852666085	26.1989920035905	27.3113801131112	26.6797614189136	26.0881674338356	27.3921473301002	27.4574025482345	26.8175089296489	27.4687869698628	26.2294752854756	26.5162906008322	27.2823309933305	26.8670283171295	26.652394235414
O75629	Protein CREG1	CREG1	sp|O75629|CREG1_HUMAN Protein CREG1 OS=Homo sapiens (Human) OX=9606 GN=CREG1 PE=1 SV=1	1	1	1	1	9.5	24.074	0	18.331			+	29.4279829816719	23.6931729877022	NA	23.0240973975794	23.981547772032	23.2817829072906	23.2745499162656	25.5547623753956	NA	22.940700718848	24.1539094649176	NA	24.2439433160993	NA	NA	24.2907383000675	23.6726040309959	25.0420153382334	23.6071587089566	23.4011941078254	NA	24.1958797962161	NA	NA	21.7514410860893	NA	NA	25.7714777825041	23.9625225609598	22.7476152562374	NA	24.6467481013686	24.8397570065283	NA	23.7333480509489
O75638	Cancer/testis antigen 2	CTAG2	sp|O75638|CTAG2_HUMAN Cancer/testis antigen 2 OS=Homo sapiens (Human) OX=9606 GN=CTAG2 PE=1 SV=3	1	3	3	3	15.2	21.089	0.0010879	3.0933				29.3544953300676	24.4733931262762	22.7656932044984	23.0641125109339	23.7003880695036	23.430457656301	22.7051851878821	25.0938188948168	23.1767599623885	22.2417341598185	24.0782237914436	24.416480056235	23.5971887333906	22.3198683368471	24.0106052747639	22.9681773979293	22.4626380620501	24.4986880572758	22.9978989065592	22.298072639119	23.7478610689074	24.0522522781262	23.1987747420874	21.5291235797008	23.0678419991748	22.2349109638115	23.0805026738505	25.1196925129393	22.7697539215351	22.5158817111602	20.7944761550806	22.9509680375697	24.0132490579805	24.3253965957772	24.2608357102197
O75643	U5 small nuclear ribonucleoprotein 200 kDa helicase	SNRNP200	sp|O75643|U520_HUMAN U5 small nuclear ribonucleoprotein 200 kDa helicase OS=Homo sapiens (Human) OX=9606 GN=SNRNP200 PE=1 SV=2	1	135	135	135	60.3	244.5	0	323.31				37.3506234879969	31.8312275957016	30.3447733585768	31.9777035282802	32.0151143787666	30.4907544351119	32.2745043736866	32.6645838910101	30.5054050744532	32.0721107947171	31.1118507218868	31.719634320282	31.0991121614445	32.5599457552659	32.3769197288507	30.7826148283731	32.6160542201474	32.2502525912857	30.4320121344001	32.093739574424	31.172419515752	31.6149141310007	30.0090519261837	32.0707681579768	31.9076314212835	30.2939507855612	32.3236712893656	32.712313367002	30.3726453040228	32.0029638905907	30.9698703041863	31.5227168699916	32.040289031135	31.3238859921029	31.2921962155171
O75663	TIP41-like protein	TIPRL	sp|O75663|TIPRL_HUMAN TIP41-like protein OS=Homo sapiens (Human) OX=9606 GN=TIPRL PE=1 SV=2	1	12	12	12	56.2	31.444	0	48.722				32.7077548255262	27.0146755402103	25.6011339765201	27.2892085404702	27.1036960062022	25.7163342656406	27.4928183221889	28.0997893829788	25.8294140253297	27.432211305387	27.4029999273265	27.0594081693995	26.2601178443339	27.6022248184426	27.5111107942611	25.5933751644945	28.0043175208848	27.5336364072086	26.5105978252902	27.4594364966824	27.242817359766	26.8379781864182	25.6194131180696	27.1970429725563	27.3361992535418	26.3453487982901	27.3245728262225	27.9739393114955	25.3274882287831	27.2649923030494	26.8010698797179	27.3905082762533	27.0399884791955	26.9652118128346	27.0219986116458
O75683	Surfeit locus protein 6	SURF6	sp|O75683|SURF6_HUMAN Surfeit locus protein 6 OS=Homo sapiens (Human) OX=9606 GN=SURF6 PE=1 SV=3	1	13	13	13	42.1	41.45	0	40.483				32.1916942259613	27.0653786604302	26.1837041279406	26.7283220462979	26.710040003524	26.3652458059372	27.2626646530835	27.6020831972546	25.8805197697656	25.8867651117152	27.0448940123662	26.7039821240727	26.7897982835354	26.8109067543804	26.8250521322386	26.4225076693319	26.9666425667018	27.1145587494336	26.0709766682949	24.3651289743348	27.0064592894505	26.2508794068433	25.839997219493	26.4655523308677	26.4243190634067	25.8856485286451	26.0766345835101	27.223614061817	25.843116353827	24.1574604310145	26.856737249957	26.0957112181725	26.4486867544774	26.5380552147228	26.5394462634904
O75688	Protein phosphatase 1B	PPM1B	sp|O75688|PPM1B_HUMAN Protein phosphatase 1B OS=Homo sapiens (Human) OX=9606 GN=PPM1B PE=1 SV=1	1	5	5	4	14.6	52.642	0	33.262				30.9179795045762	24.2453223229092	24.034898346436	24.9221150620133	24.9443606912968	24.256451161719	25.9335959340685	25.9443160043715	23.9498466543485	25.5886082793776	26.0192223428714	22.9621695000731	26.6651940677324	26.2705455666805	25.598495548199	25.1622711507992	26.4803442491638	25.5225896722896	24.118465243234	26.0184584620242	25.9701583891187	24.5122567716945	25.0318314183315	25.9778195095995	25.747400135789	24.1954292825118	25.7176421209027	26.4674970939411	24.1235259490325	25.4189906030879	25.1301805853906	24.47401236186	25.3537006316553	24.653815987076	25.3836697554728
O75691	Small subunit processome component 20 homolog	UTP20	sp|O75691|UTP20_HUMAN Small subunit processome component 20 homolog OS=Homo sapiens (Human) OX=9606 GN=UTP20 PE=1 SV=3	1	78	78	78	34.2	318.38	0	198.15				34.8529446457403	29.1296206530836	27.2460838404993	29.2346871694306	29.7706936055425	27.4697963090602	29.7718586945815	31.8865282008223	27.3412989231886	29.2020741518163	27.9489894545552	29.4450198360709	27.6927873452536	29.7220311086073	29.8414016645273	27.681437996721	30.0976060855799	29.5243993133787	27.0031381914653	29.5248289565448	27.909993034765	28.6019769722396	26.3699279643429	29.3999482395285	29.860738193996	27.1447214046605	29.8177833656945	29.3876559841323	27.1729320967769	29.2053641685384	27.2255459349486	29.1737661416525	29.4081932780393	29.0599753982675	29.3204899473224
O75694	Nuclear pore complex protein Nup155	NUP155	sp|O75694|NU155_HUMAN Nuclear pore complex protein Nup155 OS=Homo sapiens (Human) OX=9606 GN=NUP155 PE=1 SV=1	1	56	56	56	51.8	155.2	0	323.31				36.0971429650397	30.5689179801573	29.0687390461917	30.6404800065782	30.6830289429792	29.0556123148187	30.9453797360083	31.6269708786768	29.1362619706847	30.7171845064128	29.5787031625454	30.5097525374143	29.6773101110983	31.1828142591233	31.2178952964147	29.4806793730963	31.227107939731	31.0706082370072	29.3742218387041	30.8870005306265	29.7161379850515	30.2379720891157	28.8608269779611	30.8028577971359	30.6332215830598	28.9484882577321	30.8569004683781	31.6803484427998	29.0137974624372	30.5950377253592	29.5231657134396	30.3081281129945	30.8389850516407	30.2969067923706	30.1802077633088
O75695	Protein XRP2	RP2	sp|O75695|XRP2_HUMAN Protein XRP2 OS=Homo sapiens (Human) OX=9606 GN=RP2 PE=1 SV=4	1	5	5	5	13.1	39.641	0	6.7064				30.4530708631898	25.0111173529902	23.9235211755375	25.1045360499203	25.1226574026117	24.651792303055	25.5556402119315	25.8967987526963	24.0910362985909	25.0451023889161	23.9135125295372	24.789997227934	24.5695265227311	25.0714063859129	25.399108911378	24.419890760465	25.236554103834	24.9919618815513	21.806758854484	25.3586047918135	24.0190314105745	24.8023278182164	22.2761414480995	25.1039760751268	25.0845226263255	23.3360630152829	25.242817359766	25.6486965955234	23.7256724678839	24.9536700140642	23.6363298934154	25.0061168200763	24.1229732981769	24.7039293351434	24.5227692422566
O75717	WD repeat and HMG-box DNA-binding protein 1	WDHD1	sp|O75717|WDHD1_HUMAN WD repeat and HMG-box DNA-binding protein 1 OS=Homo sapiens (Human) OX=9606 GN=WDHD1 PE=1 SV=1	1	22	22	22	29.2	125.97	0	101.84				33.4629500298405	26.6173685890691	25.9926750973458	27.6670907466207	27.0034599223808	26.5727388476501	27.8842515834468	27.6944488622412	25.6976336207991	27.3499272042086	26.8797021471646	26.5452622805973	25.9975500919554	31.513098711036	27.4942689192881	26.1249263654188	27.8275981723009	27.3636928419657	25.6001132217465	27.5031695417762	26.9625666874961	26.22138459503	25.4252159032994	27.3303122612624	27.2851565185196	25.5916357922548	31.1504344793938	27.2804737304926	26.5577886567449	27.126522365258	26.3717899356152	27.1532523503351	26.977273633835	26.8231092718613	27.177691585921
O75718	Cartilage-associated protein	CRTAP	sp|O75718|CRTAP_HUMAN Cartilage-associated protein OS=Homo sapiens (Human) OX=9606 GN=CRTAP PE=1 SV=1	1	19	19	19	48.4	46.561	0	78.521				34.4652633098649	29.1922999642275	28.5309235607442	28.965487068028	29.192605677254	27.7558272659275	29.3298205925149	29.8314843339081	27.6585359860302	28.9269965551567	28.5824767016154	29.3473314603738	28.09194425676	29.2324473141914	29.3944184374034	27.7995885464406	29.5387879022636	29.2940603753702	27.5005886912831	29.1151543301662	28.6135799601249	28.8972085772682	27.1751234121026	28.9847885383685	28.8423911570548	27.9916159529941	29.6315573748062	30.0540083428331	27.3560708178669	28.7961261756054	28.4045842575741	28.227704730204	29.1214919395491	28.6986274177943	28.8914256452206
O75746	Calcium-binding mitochondrial carrier protein Aralar1	SLC25A12	sp|O75746|CMC1_HUMAN Calcium-binding mitochondrial carrier protein Aralar1 OS=Homo sapiens (Human) OX=9606 GN=SLC25A12 PE=1 SV=2	1	22	15	15	36.7	74.761	0	40.309				32.3075582585541	26.2455036730837	25.5500715381524	26.8545988675879	27.0698915733807	25.2505361037654	27.1472471659321	27.4966325562235	25.8718058080707	26.553854716152	26.1601179316077	26.2838504009205	26.3128346349218	27.176170257061	27.2599742282827	26.0535578752098	27.5316301352928	26.9955028750783	25.5978991056738	27.0351711132298	26.3116745990031	26.1103429564342	25.1715393589394	26.9380910149472	27.1833823238534	24.9397058216161	27.2992890827256	27.8346671111995	25.2152311072213	26.7420116731693	26.1991792717329	26.7937719683774	27.0163769571285	26.7683763771687	26.4761157769577
O75781	Paralemmin-1	PALM	sp|O75781|PALM_HUMAN Paralemmin-1 OS=Homo sapiens (Human) OX=9606 GN=PALM PE=1 SV=2	1	4	4	4	16.3	42.075	0	14.739				30.1447943251307	24.6121179780431	25.0478085487935	25.8178748327766	22.9081704958661	23.5938880214316	24.3976735885581	25.2781709446232	24.6131302772596	25.0434762530929	24.5523309074686	24.4041863074589	24.835233542721	25.8820369834743	23.7003880695036	24.0208124634364	24.9011335276961	24.5724786551667	24.6222650133019	25.6933325337395	25.2267405613127	23.8475674210631	23.8825967823719	25.5300826580486	23.5743856445433	24.3972165953065	24.7831677125593	24.8606494045668	24.7455549292465	24.7459651791454	24.695564327618	22.7497851538361	25.4599836086042	NA	23.4473314748654
O75787	Renin receptor	ATP6AP2	sp|O75787|RENR_HUMAN Renin receptor OS=Homo sapiens (Human) OX=9606 GN=ATP6AP2 PE=1 SV=2	1	11	11	11	36.3	39.008	0	115.07				32.3561547955753	26.0759209079868	24.9914862083975	27.1798756894114	27.2095533166239	25.310010830572	27.2297686391519	27.1052956682271	25.0284207403967	27.1549911192591	26.1944338994259	26.2052709380598	25.8964061354818	27.5270125539137	27.2025646300645	24.6509710812574	27.5963358246806	27.0988863502708	25.0559380654032	27.4242229403431	26.3871752590337	25.4643530506835	24.0568890430386	27.2476237782147	26.9272791982313	25.2104825888241	27.4592019566151	27.8085765625382	23.6345584926361	26.9872848328367	26.2789861968085	26.7836922880676	27.374263303203	26.3277109290327	26.7868108207783
O75792	Ribonuclease H2 subunit A	RNASEH2A	sp|O75792|RNH2A_HUMAN Ribonuclease H2 subunit A OS=Homo sapiens (Human) OX=9606 GN=RNASEH2A PE=1 SV=2	1	7	7	7	27.8	33.395	0	9.0588				30.1603872598201	22.8376895223213	22.4514123666336	25.5636622547058	24.7165959315596	22.464508857697	25.535639892993	25.0071439844076	24.6185172428311	25.5878933164612	23.9232491314673	23.1993590262834	NA	25.5178229058044	24.8342692710273	22.0607196766923	25.7329859351901	24.5471025751533	23.274692088726	25.229493621828	24.2945994360307	22.5249223403045	NA	24.7322614308857	24.9228863262244	24.1433595455767	25.496678265856	23.5756555718409	21.69990112671	23.9327402831006	23.9592534462613	23.972723921645	25.2159716534177	24.3402804303536	24.923339818524
O75794	Cell division cycle protein 123 homolog	CDC123	sp|O75794|CD123_HUMAN Cell division cycle protein 123 homolog OS=Homo sapiens (Human) OX=9606 GN=CDC123 PE=1 SV=1	1	21	21	21	60.1	39.134	0	203.39				34.0927004523085	28.8474479481599	27.7056308055321	28.6461918862199	28.864255774542	27.2389970945164	28.9056389363482	29.3870396409366	27.3666970668755	28.5767946687836	28.4132872885201	28.3430795573362	27.7763057133849	29.2397255444389	28.8214679458187	27.7154180610023	28.938651916568	29.0725261196501	27.4055177912319	29.0540342275034	28.3278736497857	28.5201333067255	27.1408269629897	28.400151886331	28.6200287097487	27.1951664178681	28.7264067845571	29.3710047095185	26.9175243239317	28.5745949708634	28.1326632793061	28.4964039863345	28.352960201207	27.6353337481176	28.1204540827358
O75815	Breast cancer anti-estrogen resistance protein 3	BCAR3	sp|O75815|BCAR3_HUMAN Breast cancer anti-estrogen resistance protein 3 OS=Homo sapiens (Human) OX=9606 GN=BCAR3 PE=1 SV=1	1	3	3	3	7	92.565	0.00045076	3.8669			+	29.2378581546602	23.441644351138	23.559292125632	24.705248479248	23.8755836352001	23.7641548262416	24.142269131954	25.0381681491778	23.5408507492407	24.7080937207461	23.9620812213495	23.3770304365025	23.4846832774394	25.1907280471023	22.3316692523397	23.4490962396614	25.132653474692	23.8043973288591	24.0457689916961	24.9918321680625	23.9582801170546	NA	23.7809674146701	22.9986393197347	23.445817099246	23.0635695350849	24.5874355541789	NA	NA	23.7174329437179	21.9884641854555	23.861075544	22.8237069800513	21.1640451405227	23.1507215976759
O75817	Ribonuclease P protein subunit p20	POP7	sp|O75817|POP7_HUMAN Ribonuclease P protein subunit p20 OS=Homo sapiens (Human) OX=9606 GN=POP7 PE=1 SV=2	1	4	4	4	31.4	15.651	0	11.209				30.6466725785603	22.7692898410569	21.9861392443566	24.4610772103985	24.1896351676355	24.6102039171469	23.2135783189112	25.4150941664494	24.8103429478717	24.7018690588236	24.8997975922231	24.6689308500847	25.1201277449055	24.7680986906536	24.6829787293885	25.1275460279668	27.6043474696949	26.8936548191748	24.8177772676828	24.8638187606536	24.7825679640406	NA	24.6612300951995	27.2365358570001	24.0734100441578	24.3271112731057	24.7017633242755	23.7429368401374	24.4111225104975	24.5605754027514	24.4494111491951	NA	24.4475837163278	22.4196207722197	26.3851355325087
O75818	Ribonuclease P protein subunit p40	RPP40	sp|O75818|RPP40_HUMAN Ribonuclease P protein subunit p40 OS=Homo sapiens (Human) OX=9606 GN=RPP40 PE=1 SV=3	1	8	8	8	27.8	41.833	0	60.959				31.2272227263039	25.3272826288055	21.8606399333718	24.9711895359637	25.9747380641883	21.217148339727	25.930170281098	26.7796907043885	NA	25.4198264821322	23.0387542532042	25.3757386635099	21.7891515247083	26.6497931808805	26.284838923054	NA	26.8919180968742	26.7338910542237	NA	25.8096317472081	22.5853394374459	25.1509307271319	21.5568858227721	25.7652935862982	26.1717302244378	21.2649350521102	25.6727928389473	27.3282589678492	21.3513770982634	26.1923846297055	22.5868745973672	25.3952237192212	25.5959660742565	25.5626437413269	26.0504473660975
O75821	Eukaryotic translation initiation factor 3 subunit G	EIF3G	sp|O75821|EIF3G_HUMAN Eukaryotic translation initiation factor 3 subunit G OS=Homo sapiens (Human) OX=9606 GN=EIF3G PE=1 SV=2	1	37	37	37	80.9	35.611	0	323.31				35.8160253090547	30.0457013039019	29.8388798896336	30.1556908651553	30.2822868005614	29.8557724003441	30.2430898491503	30.6788384699479	30.1369952958653	30.2809603876201	30.4130653059423	29.814211618686	30.2446783456201	30.848567618407	30.4467755997329	30.3336213187057	30.5313884513617	30.3827796811565	29.9499078634204	30.175337601286	30.4929519908162	29.9604415660055	29.6937180305025	30.1877772578516	30.3149488669529	30.0192965874967	30.0317052406096	30.8613447755562	29.8832466929308	30.1507370897863	30.1503739496978	30.0676625228194	29.9547684664135	30.1206518273191	30.02946901352
O75822	Eukaryotic translation initiation factor 3 subunit J	EIF3J	sp|O75822|EIF3J_HUMAN Eukaryotic translation initiation factor 3 subunit J OS=Homo sapiens (Human) OX=9606 GN=EIF3J PE=1 SV=2	1	31	31	31	78.7	29.062	0	323.31				35.6767439135222	30.0417908523547	29.8428706668258	30.399377875504	29.4177801315063	27.1015937544435	30.2565366439608	30.7883831218272	30.0339380068339	30.3862791215104	30.3891546535803	29.8726161756648	30.0786462668717	30.7721104820605	29.8546880301627	28.2853329302392	30.5267327901609	30.3291362527901	29.9833213078484	30.5549928591941	30.4417393204759	29.77330587285	29.7547765627186	30.420111695394	29.5019366230301	27.3750923430149	30.2427492293775	30.7315786407686	29.82920229354	30.2913181296465	30.1194154787637	30.1068686050789	30.1269407767269	29.9315685693242	29.9526873557374
O75828	Carbonyl reductase [NADPH] 3	CBR3	sp|O75828|CBR3_HUMAN Carbonyl reductase [NADPH] 3 OS=Homo sapiens (Human) OX=9606 GN=CBR3 PE=1 SV=3	1	15	13	13	58.5	30.85	0	49.286				32.8554345504756	27.2024712184913	27.2693688460747	27.1885791875302	27.2532261335283	27.4796968929098	27.8137836371904	27.8669693823048	27.8573306829961	27.0935569950439	27.173885251569	27.3760037368973	27.6102743320158	26.9293125953838	27.6345723401378	27.946091244497	28.0403020971904	27.4306969158235	27.6261702226803	27.0457273380447	27.2373567361352	26.9250165016557	26.957483268075	27.12927672728	27.0174393246588	27.1679655151009	27.5367517396128	27.6407902672842	26.587492782408	26.1419379503969	26.7029259783147	26.5100242911037	27.260153746113	26.8763099085087	26.9622357055711
O75832	26S proteasome non-ATPase regulatory subunit 10	PSMD10	sp|O75832|PSD10_HUMAN 26S proteasome non-ATPase regulatory subunit 10 OS=Homo sapiens (Human) OX=9606 GN=PSMD10 PE=1 SV=1	1	18	18	18	75.2	24.428	0	185.19				34.1247858920232	28.5097147897974	28.5016899127931	28.5261171188745	29.1063694458175	28.6197839036082	28.8343355853418	29.3009478046279	28.2549386383854	28.7101385628537	28.4735169946579	28.7090869160428	28.3087790997127	28.9632008573523	29.3839127821715	29.0714779930736	29.1397297544622	28.9305256198436	28.2134985962796	28.9944242245302	28.6708091219891	28.4915191820373	28.5889942120778	28.7495435048343	28.5870635153458	28.1665296641637	28.8323448287495	29.4784823164497	27.898448885778	28.6782508312161	28.2874922249595	28.246944596543	28.3822024876938	28.0326513046435	27.6711466813722
O75844	CAAX prenyl protease 1 homolog	ZMPSTE24	sp|O75844|FACE1_HUMAN CAAX prenyl protease 1 homolog OS=Homo sapiens (Human) OX=9606 GN=ZMPSTE24 PE=1 SV=2	1	17	17	17	30.3	54.812	0	174.09				34.5001778913167	28.670066213214	28.034384145717	29.0976311997323	29.2388149245508	27.538232870117	29.3657380637639	29.8336723049887	27.4953368477762	29.0660718996805	27.7274783459867	27.8644919431598	28.1454990330534	29.5808606790227	29.629613369067	27.9332582377284	29.7357641391771	29.1767884904043	27.2708841417375	29.4269639387005	27.8754898958777	28.0365865738751	27.6205181974438	29.0935821797805	29.3625019392048	27.1424833853981	29.5324478421522	29.808070167988	27.6296481064361	29.3080847034339	27.5609251894038	28.712075529259	29.595429056347	28.6291269580574	28.6774445372477
[truncated: 4,721 more rows]
[truncated: 472 more columns]
