# Supplementary material for: In Search of a Universal Method: A Comparative Survey of Bottom-Up Proteomics Sample Preparation Methods
Source: J Proteome Res. 2022 Aug 25;21(10):2397–411. doi: 10.1021/acs.jproteome.2c00265 (PMC9552232; doi:10.1021/acs.jproteome.2c00265)
Supplement: Supplementary file 5 — pr2c00265_si_005.zip [file pr2c00265_si_005.zip › Supplemental_Material_Scripts/Mapping_Protein_Features_LFQ/R_code_mapping_annotated_metadata.R]

## R script for mapping annotated protein metadata (before enrichment testing) to Cassiopeia output


## Read in files (Cassiopeia proteingroups output and annotated protein metadata)
filepath_mapping <- "ENTER PATH\\lfq_data_mapped_ptm_compartment_pathways_copies_d2p2_complex_physic_struct_TM_aggr.tsv"
filepath_proteingroups <- "ENTER PATH\\Matrix_Export_proteinGroups_(2020_11_13 19_25_46 UTC).txt"
df_mapping <- read.delim(file=filepath_mapping,sep="\t", header=TRUE,stringsAsFactors=FALSE)
df_proteingroups <- read.delim(file=filepath_proteingroups,sep="\t", header=TRUE,stringsAsFactors=FALSE)


## Remove LFQ-intensity columns from df_mapping
bool_LFQ_int <- grepl(names(df_mapping), pattern="LFQ.intensity")
df_mapping_reduced <- df_mapping[,!bool_LFQ_int]


## Merge
df_merged <- merge(x=df_proteingroups, y=df_mapping_reduced, by.y="Protein.IDs", by.x="Protein.IDs")
write.table(df_merged, file = "C:\\Users\\Moritz\\Desktop\\Other_R_stuff\\gina_method_comp_16042021\\merged_proteingroups_16042021.txt", sep = "\t", col.names = TRUE, row.names=FALSE, quote=FALSE)
